# Supplementary material for: Negative linear compressibility of a one-dimensional interpenetrated metal–organic framework
Source: Chem Sci. 2026 Jul 8. Online ahead of print. doi: 10.1039/d6sc02574a (PMC13371436; doi:10.1039/d6sc02574a)
Supplement: SC-OLF-D6SC02574A-s002 [file SC-OLF-D6SC02574A-s002.cif]

# Supplementary Information (SI) for Chemical Science.
# This journal is © The Royal Society of Chemistry 2026

####################################################################### 
# 
# This file contains crystal structure data downloaded from the 
# Cambridge Structural Database (CSD) hosted by the Cambridge 
# Crystallographic Data Centre (CCDC).
# 
# Full information about CCDC data access policies and citation 
# guidelines are available at http://www.ccdc.cam.ac.uk/access/V1 
# 
# Audit and citation data items may have been added by the CCDC. 
# Please retain this information to preserve the provenance of 
# this file and to allow appropriate attribution of the data. 
# 
#######################################################################

data_UoB_200_100K
_database_code_depnum_ccdc_archive 'CCDC 2491680'
loop_
_audit_author_name
_audit_author_address
'Neil Champness'
;University of Birmingham
United Kingdom
;
_audit_update_record             
;
2025-09-26 deposited with the CCDC.	2026-07-08 downloaded from the CCDC.
;
_audit_creation_date             2025-05-06
_audit_creation_method           
;
Olex2 1.5
(compiled 2025.04.05 svn.rf049d14d for OlexSys, GUI svn.r7224)
;
_shelx_SHELXL_version_number     2019/3
_chemical_name_common            ?
_chemical_name_systematic        ?
_chemical_formula_moiety         'C42 H32 Cl2 Cu2 N8 O8, Cl, 6[H2O]'
_chemical_formula_sum            'C42 H44 Cl3 Cu2 N8 O14'
_chemical_formula_weight         1118.28
_chemical_melting_point          ?
_chemical_oxdiff_formula         'C11 H10 N O'
loop_
_atom_type_symbol
_atom_type_description
_atom_type_scat_dispersion_real
_atom_type_scat_dispersion_imag
_atom_type_scat_source
C C 0.0181 0.0091 'International Tables Vol C Tables 4.2.6.8 and 6.1.1.4'
H H 0.0000 0.0000 'International Tables Vol C Tables 4.2.6.8 and 6.1.1.4'
Cl Cl 0.3639 0.7018 'International Tables Vol C Tables 4.2.6.8 and 6.1.1.4'
Cu Cu -1.9646 0.5888 'International Tables Vol C Tables 4.2.6.8 and 6.1.1.4'
N N 0.0311 0.0180 'International Tables Vol C Tables 4.2.6.8 and 6.1.1.4'
O O 0.0492 0.0322 'International Tables Vol C Tables 4.2.6.8 and 6.1.1.4'

_shelx_space_group_comment       
;
The symmetry employed for this shelxl refinement is uniquely defined
by the following loop, which should always be used as a source of
symmetry information in preference to the above space-group names.
They are only intended as comments.
;
_space_group_crystal_system      tetragonal
_space_group_IT_number           87
_space_group_name_H-M_alt        'I 4/m'
_space_group_name_Hall           '-I 4'
loop_
_space_group_symop_operation_xyz
'x, y, z'
'-x, -y, z'
'-y, x, z'
'y, -x, z'
'x+1/2, y+1/2, z+1/2'
'-x+1/2, -y+1/2, z+1/2'
'-y+1/2, x+1/2, z+1/2'
'y+1/2, -x+1/2, z+1/2'
'-x, -y, -z'
'x, y, -z'
'y, -x, -z'
'-y, x, -z'
'-x+1/2, -y+1/2, -z+1/2'
'x+1/2, y+1/2, -z+1/2'
'y+1/2, -x+1/2, -z+1/2'
'-y+1/2, x+1/2, -z+1/2'

_cell_length_a                   16.1346(2)
_cell_length_b                   16.1346(2)
_cell_length_c                   17.8644(4)
_cell_angle_alpha                90
_cell_angle_beta                 90
_cell_angle_gamma                90
_cell_volume                     4650.56(16)
_cell_formula_units_Z            4
_cell_measurement_reflns_used    11074
_cell_measurement_temperature    100.0(4)
_cell_measurement_theta_max      77.8240
_cell_measurement_theta_min      3.6760
_cell_oxdiff_angle_alpha         89.954(3)
_cell_oxdiff_angle_beta          89.939(2)
_cell_oxdiff_angle_gamma         89.901(3)
_cell_oxdiff_length_a            16.1434(5)
_cell_oxdiff_length_b            16.1390(5)
_cell_oxdiff_length_c            17.8499(5)
_cell_oxdiff_measurement_reflns_used 11213
_cell_oxdiff_volume              4650.6(2)
_shelx_estimated_absorpt_T_max   0.525
_shelx_estimated_absorpt_T_min   0.369
_exptl_absorpt_coefficient_mu    3.363
_exptl_absorpt_correction_T_max  1.000
_exptl_absorpt_correction_T_min  0.388
_exptl_absorpt_correction_type   gaussian
_exptl_absorpt_process_details   
;
CrysAlisPro 1.171.43.90 (Rigaku Oxford Diffraction, 2023)
Numerical absorption correction based on gaussian integration over
a multifaceted crystal model
Empirical absorption correction using spherical harmonics,
implemented in SCALE3 ABSPACK scaling algorithm.
;
_exptl_absorpt_special_details   ?
_exptl_crystal_colour            green
_exptl_crystal_colour_lustre     .
_exptl_crystal_colour_modifier   .
_exptl_crystal_colour_primary    green
_exptl_crystal_density_diffrn    1.597
_exptl_crystal_density_meas      ?
_exptl_crystal_density_method    ?
_exptl_crystal_description       block
_exptl_crystal_F_000             2292
loop_
_exptl_crystal_face_index_h
_exptl_crystal_face_index_k
_exptl_crystal_face_index_l
_exptl_crystal_face_perp_dist
7 7 4 0.1186
-7 -7 -4 0.1186
7 -8 1 0.2619
-7 8 -1 0.0935
-2 -1 11 0.1129
8 -6 1 0.2674
0 -6 -10 0.1867
-8 7 0 0.0901
3 4 10 0.1138
-2 -1 -11 0.1017
0 -3 -11 0.1376
3 2 -11 0.1257
-8 -7 0 0.0975
-5 -7 7 0.1401
4 -4 9 0.2030
7 6 -5 0.1417
3 -3 -10 0.1560
0 0 -12 0.0923

_exptl_crystal_size_max          0.37
_exptl_crystal_size_mid          0.24
_exptl_crystal_size_min          0.22
loop_
_exptl_oxdiff_crystal_face_indexfrac_h
_exptl_oxdiff_crystal_face_indexfrac_k
_exptl_oxdiff_crystal_face_indexfrac_l
_exptl_oxdiff_crystal_face_x
_exptl_oxdiff_crystal_face_y
_exptl_oxdiff_crystal_face_z
7.0767 7.0577 3.5206 0.3806 -0.9141 0.1401
-7.0767 -7.0577 -3.5206 -0.3806 0.9141 -0.1401
6.9846 -7.7564 0.8895 -0.0602 0.1539 0.9863
-6.6455 8.0622 -0.7265 0.0775 -0.1954 -0.9777
-1.6043 -1.2334 11.3656 0.9558 0.2843 0.0751
8.2227 -6.4345 0.8547 -0.0478 -0.0180 0.9987
0.4642 -5.8481 -9.6034 -0.9056 0.3182 0.2804
-7.7970 6.9860 -0.0071 0.1267 -0.0409 -0.9911
3.1432 4.4150 9.9263 0.9005 -0.4283 0.0746
-2.0658 -1.3323 -11.2672 -0.9732 0.1261 -0.1925
0.3743 -3.3468 -10.9737 -0.9855 0.1288 0.1106
3.4291 2.4691 -10.5978 -0.8781 -0.4784 -0.0057
-7.8909 -6.9061 -0.0413 -0.0792 0.9818 -0.1724
-5.1015 -6.5782 7.0330 0.5195 0.8498 0.0889
4.3477 -4.3019 9.4045 0.7246 0.1328 0.6762
7.4029 6.1151 -4.6426 -0.3300 -0.9344 0.1339
3.4441 -3.0387 -10.4105 -0.9428 -0.0743 0.3248
-0.2893 -0.0264 -11.5823 -0.9866 -0.0795 -0.1423

_exptl_transmission_factor_max   ?
_exptl_transmission_factor_min   ?
_diffrn_reflns_av_R_equivalents  0.0367
_diffrn_reflns_av_unetI/netI     0.0172
_diffrn_reflns_Laue_measured_fraction_full 0.985
_diffrn_reflns_Laue_measured_fraction_max 0.969
_diffrn_reflns_limit_h_max       20
_diffrn_reflns_limit_h_min       -14
_diffrn_reflns_limit_k_max       14
_diffrn_reflns_limit_k_min       -20
_diffrn_reflns_limit_l_max       22
_diffrn_reflns_limit_l_min       -20
_diffrn_reflns_number            17115
_diffrn_reflns_point_group_measured_fraction_full 0.985
_diffrn_reflns_point_group_measured_fraction_max 0.969
_diffrn_reflns_theta_full        67.684
_diffrn_reflns_theta_max         77.925
_diffrn_reflns_theta_min         3.691
_diffrn_ambient_environment      N~2~
_diffrn_ambient_temperature      100.0(4)
_diffrn_detector                 'Hybrid Pixel Array Detector'
_diffrn_detector_area_resol_mean 10.0000
_diffrn_detector_type            HyPix
_diffrn_measured_fraction_theta_full 0.985
_diffrn_measured_fraction_theta_max 0.969
_diffrn_measurement_details      
;
List of Runs (angles in degrees, time in seconds):

  # Type    Start    End  Width  t~exp~   \w     \q     \k     \f   Frames
#--------------------------------------------------------------------------
  1  \w    -68.00   2.00   0.50    0.14    --  -47.72  78.00 -63.00  140
  2  \w    -14.00  24.00   0.50    0.14    --   47.72 -78.00 171.00   76
  3  \w    122.00 175.00   0.50    0.56    --  109.71  78.00 -63.00  106
  4  \w    -17.00  21.00   0.50    0.14    --  -47.72  19.00-180.00   76
  5  \w   -120.00 -94.00   0.50    0.14    --  -47.72 -57.00  60.00   52
  6  \w   -120.00 -95.00   0.50    0.14    --  -47.72 -57.00-150.00   50
  7  \w   -120.00 -95.00   0.50    0.14    --  -47.72 -57.00 -90.00   50
  8  \w   -120.00 -95.00   0.50    0.14    --  -47.72 -57.00-180.00   50
  9  \w    -14.00  24.00   0.50    0.14    --   47.72 -19.00  60.00   76
 10  \w     76.00 119.00   0.50    0.14    --   47.72 178.00-150.00   86
 11  \w     94.00 119.00   0.50    0.14    --   47.72  57.00   0.00   50
 12  \w     95.00 120.00   0.50    0.14    --   47.72  57.00 -60.00   50
 13  \w    -16.00  23.00   0.50    0.14    --   47.72 -19.00 -90.00   78
 14  \w    -25.00  20.00   0.50    0.14    --   47.72 -19.00-150.00   90
 15  \w     94.00 119.00   0.50    0.14    --   47.72  57.00 -90.00   50
 16  \w     94.00 120.00   0.50    0.14    --   47.72  57.00 -30.00   52
 17  \w     81.00 110.00   0.50    0.56    --  109.71-125.00  60.00   58
 18  \w     42.00 105.00   0.50    0.56    --  109.71 -99.00-180.00  126
 19  \w     44.00  78.00   0.50    0.56    --  109.71-125.00  60.00   68
 20  \w     49.00 106.00   0.50    0.56    --  109.71 -99.00  90.00  114
 21  \w     52.00 103.00   0.50    0.56    --  109.71 -99.00 150.00  102
 22  \w     40.00 106.00   0.50    0.56    --  109.71 -99.00 -90.00  132
 23  \w     38.00  91.00   0.50    0.56    --  109.71 -77.00  30.00  106
 24  \w     63.00 108.00   0.50    0.56    --  109.71-125.00   0.00   90
 25  \w     53.00  79.00   0.50    0.56    --  109.71 -77.00 -30.00   52
 26  \w     60.00 106.00   0.50    0.56    --  109.71 -99.00 -30.00   92
 27  \w     40.00 103.00   0.50    0.56    --  109.71 -99.00-150.00  126
 28  \w     64.00  92.00   0.50    0.56    --  109.71 -99.00 120.00   56
 29  \w     45.00  70.00   0.50    0.56    --  109.71 -78.00 171.00   50
;
_diffrn_measurement_device       'four-circle diffractometer'
_diffrn_measurement_device_type  'XtaLAB Synergy, Dualflex, HyPix'
_diffrn_measurement_method       '\w scans'
_diffrn_orient_matrix_type       
'CrysAlisPro convention (1999,Acta A55,543-557)'
_diffrn_orient_matrix_UB_11      -0.0032157000
_diffrn_orient_matrix_UB_12      0.0146369000
_diffrn_orient_matrix_UB_13      0.0852308000
_diffrn_orient_matrix_UB_21      -0.0603780000
_diffrn_orient_matrix_UB_22      -0.0732320000
_diffrn_orient_matrix_UB_23      0.0085399000
_diffrn_orient_matrix_UB_31      0.0738310000
_diffrn_orient_matrix_UB_32      -0.0594558000
_diffrn_orient_matrix_UB_33      0.0105770000
_diffrn_radiation_monochromator  mirror
_diffrn_radiation_probe          x-ray
_diffrn_radiation_type           'Cu K\a'
_diffrn_radiation_wavelength     1.54184
_diffrn_source                   'micro-focus sealed X-ray tube'
_diffrn_source_type              'PhotonJet (Cu) X-ray Source'
_reflns_Friedel_coverage         0.000
_reflns_Friedel_fraction_full    .
_reflns_Friedel_fraction_max     .
_reflns_number_gt                2418
_reflns_number_total             2496
_reflns_special_details          
;
 Reflections were merged by SHELXL according to the crystal
 class for the calculation of statistics and refinement.
 
 Structure factors included contributions from the .fab file.
 
 _reflns_Friedel_fraction is defined as the number of unique
 Friedel pairs measured divided by the number that would be
 possible theoretically, ignoring centric projections and
 systematic absences.
;
_reflns_threshold_expression     'I > 2\s(I)'
_computing_cell_refinement       'CrysAlisPro 1.171.43.90 (Rigaku OD, 2023)'
_computing_data_collection       
'CrysAlisPro system (CCD 43.121a 64-bit (release 24-04-2024))'
_computing_data_reduction        'CrysAlisPro 1.171.43.90 (Rigaku OD, 2023)'
_computing_molecular_graphics    'Olex2 1.5 (Dolomanov et al., 2009)'
_computing_publication_material  'Olex2 1.5 (Dolomanov et al., 2009)'
_computing_structure_refinement  'SHELXL 2019/3 (Sheldrick, 2015)'
_computing_structure_solution    'SHELXT 2018/2 (Sheldrick, 2018)'
_refine_diff_density_max         1.050
_refine_diff_density_min         -1.013
_refine_diff_density_rms         0.084
_refine_ls_extinction_coef       .
_refine_ls_extinction_method     none
_refine_ls_goodness_of_fit_ref   1.099
_refine_ls_hydrogen_treatment    constr
_refine_ls_matrix_type           full
_refine_ls_number_parameters     148
_refine_ls_number_reflns         2496
_refine_ls_number_restraints     0
_refine_ls_R_factor_all          0.0510
_refine_ls_R_factor_gt           0.0501
_refine_ls_restrained_S_all      1.099
_refine_ls_shift/su_max          0.001
_refine_ls_shift/su_mean         0.000
_refine_ls_structure_factor_coef Fsqd
_refine_ls_weighting_details     
'w=1/[\s^2^(Fo^2^)+(0.0783P)^2^+12.7265P] where P=(Fo^2^+2Fc^2^)/3'
_refine_ls_weighting_scheme      calc
_refine_ls_wR_factor_gt          0.1442
_refine_ls_wR_factor_ref         0.1449
_refine_special_details          ?
_olex2_refinement_description    
;
1. Fixed Uiso
 At 1.2 times of:
  All C(H) groups, All C(H,H) groups
2.a Secondary CH2 refined with riding coordinates:
 C11(H11A,H11B)
2.b Aromatic/amide H refined with riding coordinates:
 C3(H3), C4(H4), C6(H6), C7(H7), C8(H8), C9(H9), C10(H10)
;
_atom_sites_solution_hydrogens   geom
_atom_sites_solution_primary     dual
_atom_sites_solution_secondary   ?
loop_
_atom_site_label
_atom_site_type_symbol
_atom_site_fract_x
_atom_site_fract_y
_atom_site_fract_z
_atom_site_U_iso_or_equiv
_atom_site_adp_type
_atom_site_occupancy
_atom_site_site_symmetry_order
_atom_site_calc_flag
_atom_site_refinement_flags_posn
_atom_site_refinement_flags_adp
_atom_site_refinement_flags_occupancy
_atom_site_disorder_assembly
_atom_site_disorder_group
C1 C 0.90121(18) 0.54197(17) 0.39768(15) 0.0316(6) Uani 1 1 d . . . . .
C2 C 0.84774(18) 0.57434(18) 0.33496(16) 0.0332(6) Uani 1 1 d . . . . .
C3 C 0.8812(2) 0.6252(2) 0.28083(19) 0.0450(8) Uani 1 1 d . . . . .
H3 H 0.938112 0.639949 0.283478 0.054 Uiso 1 1 calc R U . . .
C4 C 0.8332(2) 0.6549(3) 0.2228(2) 0.0503(9) Uani 1 1 d . . . . .
H4 H 0.856864 0.688086 0.184504 0.060 Uiso 1 1 calc R U . . .
C5 C 0.74900(18) 0.63502(18) 0.22174(16) 0.0335(6) Uani 1 1 d . . . . .
C6 C 0.7144(2) 0.5850(2) 0.2759(2) 0.0454(8) Uani 1 1 d . . . . .
H6 H 0.656888 0.572603 0.274887 0.055 Uiso 1 1 calc R U . . .
C7 C 0.7647(2) 0.5528(2) 0.33187(19) 0.0447(8) Uani 1 1 d . . . . .
H7 H 0.742169 0.515977 0.368047 0.054 Uiso 1 1 calc R U . . .
C8 C 0.6124(2) 0.6532(3) 0.1563(2) 0.0557(10) Uani 1 1 d . . . . .
H8 H 0.579041 0.619035 0.187484 0.067 Uiso 1 1 calc R U . . .
C9 C 0.5869(2) 0.6972(3) 0.0959(2) 0.0576(10) Uani 1 1 d . . . . .
H9 H 0.531882 0.700208 0.077020 0.069 Uiso 1 1 calc R U . . .
C10 C 0.7207(2) 0.71734(19) 0.10846(16) 0.0371(6) Uani 1 1 d . . . . .
H10 H 0.775685 0.736131 0.099858 0.044 Uiso 1 1 calc R U . . .
C11 C 0.6562(4) 0.7867(3) 0.000000 0.0454(11) Uani 1 2 d S T P . .
H11A H 0.607701 0.824336 0.000001 0.054 Uiso 1 2 calc R U P . .
H11B H 0.706917 0.821222 -0.000001 0.054 Uiso 1 2 calc R U P . .
Cl1 Cl 0.91696(5) 0.28029(5) 0.500000 0.0287(2) Uani 1 2 d S T P . .
Cu1 Cu 0.95724(3) 0.42599(3) 0.500000 0.0284(2) Uani 1 2 d S T P . .
N1 N 0.69657(16) 0.66788(17) 0.16369(14) 0.0376(6) Uani 1 1 d . . . . .
N2 N 0.65459(18) 0.73607(17) 0.06718(14) 0.0402(6) Uani 1 1 d . . . . .
O1 O 0.88335(12) 0.47183(13) 0.42343(12) 0.0357(5) Uani 1 1 d . . . . .
O2 O 0.95868(12) 0.58949(12) 0.41909(11) 0.0342(4) Uani 1 1 d . . . . .
Cl2 Cl 0.500000 0.500000 0.26137(9) 0.0366(3) Uani 1 4 d S T P . .

loop_
_atom_site_aniso_label
_atom_site_aniso_U_11
_atom_site_aniso_U_22
_atom_site_aniso_U_33
_atom_site_aniso_U_23
_atom_site_aniso_U_13
_atom_site_aniso_U_12
C1 0.0339(13) 0.0399(14) 0.0210(13) -0.0022(10) 0.0001(10) 0.0052(11)
C2 0.0377(14) 0.0371(14) 0.0248(14) -0.0034(11) -0.0028(11) 0.0044(11)
C3 0.0337(15) 0.067(2) 0.0345(17) 0.0121(15) 0.0011(12) 0.0044(14)
C4 0.0393(16) 0.075(2) 0.0363(18) 0.0215(17) 0.0056(13) 0.0049(16)
C5 0.0364(14) 0.0402(14) 0.0239(14) -0.0006(11) -0.0033(11) 0.0061(11)
C6 0.0396(16) 0.061(2) 0.0362(18) 0.0093(15) -0.0105(13) -0.0051(14)
C7 0.0430(17) 0.0563(19) 0.0349(17) 0.0116(14) -0.0071(13) -0.0078(14)
C8 0.0381(17) 0.088(3) 0.041(2) 0.0238(19) -0.0019(14) 0.0070(17)
C9 0.0454(18) 0.086(3) 0.0409(19) 0.0235(19) -0.0024(15) 0.0129(18)
C10 0.0498(17) 0.0382(15) 0.0232(14) -0.0032(11) -0.0020(12) 0.0066(13)
C11 0.075(3) 0.040(2) 0.021(2) 0.000 0.000 0.018(2)
Cl1 0.0300(4) 0.0312(4) 0.0250(4) 0.000 0.000 -0.0042(3)
Cu1 0.0300(3) 0.0337(3) 0.0214(3) 0.000 0.000 0.0012(2)
N1 0.0408(13) 0.0477(14) 0.0243(12) 0.0020(10) -0.0010(10) 0.0075(11)
N2 0.0523(15) 0.0440(14) 0.0242(13) 0.0015(10) -0.0004(11) 0.0154(11)
O1 0.0351(10) 0.0417(11) 0.0304(11) 0.0052(8) -0.0049(8) -0.0001(8)
O2 0.0372(10) 0.0381(10) 0.0275(10) -0.0016(8) -0.0073(8) 0.0023(8)
Cl2 0.0306(4) 0.0306(4) 0.0485(8) 0.000 0.000 0.000

_geom_special_details            
;
 All esds (except the esd in the dihedral angle between two l.s. planes)
 are estimated using the full covariance matrix.  The cell esds are taken
 into account individually in the estimation of esds in distances, angles
 and torsion angles; correlations between esds in cell parameters are only
 used when they are defined by crystal symmetry.  An approximate (isotropic)
 treatment of cell esds is used for estimating esds involving l.s. planes.
;
loop_
_geom_bond_atom_site_label_1
_geom_bond_atom_site_label_2
_geom_bond_distance
_geom_bond_site_symmetry_2
_geom_bond_publ_flag
C1 C2 1.508(4) . ?
C1 O1 1.255(3) . ?
C1 O2 1.263(4) . ?
C2 C3 1.378(4) . ?
C2 C7 1.385(4) . ?
C3 H3 0.9500 . ?
C3 C4 1.380(5) . ?
C4 H4 0.9500 . ?
C4 C5 1.395(4) . ?
C5 C6 1.378(4) . ?
C5 N1 1.439(4) . ?
C6 H6 0.9500 . ?
C6 C7 1.389(4) . ?
C7 H7 0.9500 . ?
C8 H8 0.9500 . ?
C8 C9 1.356(5) . ?
C8 N1 1.386(4) . ?
C9 H9 0.9500 . ?
C9 N2 1.361(5) . ?
C10 H10 0.9500 . ?
C10 N1 1.327(4) . ?
C10 N2 1.332(4) . ?
C11 H11A 0.9900 . ?
C11 H11B 0.9900 . ?
C11 N2 1.452(4) . ?
C11 N2 1.452(4) 10 ?
Cl1 Cu1 2.4390(10) . ?
Cu1 Cu1 2.7582(11) 9_766 ?
Cu1 O1 1.959(2) . ?
Cu1 O1 1.959(2) 10_556 ?
Cu1 O2 1.998(2) 2_765 ?
Cu1 O2 1.998(2) 9_766 ?

loop_
_geom_angle_atom_site_label_1
_geom_angle_atom_site_label_2
_geom_angle_atom_site_label_3
_geom_angle
_geom_angle_site_symmetry_1
_geom_angle_site_symmetry_3
_geom_angle_publ_flag
O1 C1 C2 117.0(3) . . ?
O1 C1 O2 127.2(3) . . ?
O2 C1 C2 115.8(2) . . ?
C3 C2 C1 120.2(3) . . ?
C3 C2 C7 120.0(3) . . ?
C7 C2 C1 119.7(3) . . ?
C2 C3 H3 119.6 . . ?
C2 C3 C4 120.9(3) . . ?
C4 C3 H3 119.6 . . ?
C3 C4 H4 120.7 . . ?
C3 C4 C5 118.5(3) . . ?
C5 C4 H4 120.7 . . ?
C4 C5 N1 119.8(3) . . ?
C6 C5 C4 121.2(3) . . ?
C6 C5 N1 118.9(3) . . ?
C5 C6 H6 120.4 . . ?
C5 C6 C7 119.2(3) . . ?
C7 C6 H6 120.4 . . ?
C2 C7 C6 120.0(3) . . ?
C2 C7 H7 120.0 . . ?
C6 C7 H7 120.0 . . ?
C9 C8 H8 126.8 . . ?
C9 C8 N1 106.5(3) . . ?
N1 C8 H8 126.8 . . ?
C8 C9 H9 126.3 . . ?
C8 C9 N2 107.3(3) . . ?
N2 C9 H9 126.3 . . ?
N1 C10 H10 125.9 . . ?
N1 C10 N2 108.2(3) . . ?
N2 C10 H10 125.9 . . ?
H11A C11 H11B 108.0 . . ?
N2 C11 H11A 109.3 10 . ?
N2 C11 H11A 109.3 . . ?
N2 C11 H11B 109.3 10 . ?
N2 C11 H11B 109.3 . . ?
N2 C11 N2 111.5(4) 10 . ?
Cl1 Cu1 Cu1 165.44(4) . 9_766 ?
O1 Cu1 Cl1 101.63(7) 10_556 . ?
O1 Cu1 Cl1 101.64(7) . . ?
O1 Cu1 Cu1 88.71(6) . 9_766 ?
O1 Cu1 Cu1 88.71(6) 10_556 9_766 ?
O1 Cu1 O1 88.55(13) 10_556 . ?
O1 Cu1 O2 87.44(9) . 2_765 ?
O1 Cu1 O2 164.87(9) 10_556 2_765 ?
O1 Cu1 O2 87.44(9) 10_556 9_766 ?
O1 Cu1 O2 164.87(9) . 9_766 ?
O2 Cu1 Cl1 93.47(6) 2_765 . ?
O2 Cu1 Cl1 93.47(6) 9_766 . ?
O2 Cu1 Cu1 76.62(6) 9_766 9_766 ?
O2 Cu1 Cu1 76.62(6) 2_765 9_766 ?
O2 Cu1 O2 92.68(12) 9_766 2_765 ?
C8 N1 C5 125.6(3) . . ?
C10 N1 C5 125.8(3) . . ?
C10 N1 C8 108.7(3) . . ?
C9 N2 C11 125.8(3) . . ?
C10 N2 C9 109.3(3) . . ?
C10 N2 C11 124.8(3) . . ?
C1 O1 Cu1 117.17(18) . . ?
C1 O2 Cu1 129.93(19) . 9_766 ?

loop_
_geom_torsion_atom_site_label_1
_geom_torsion_atom_site_label_2
_geom_torsion_atom_site_label_3
_geom_torsion_atom_site_label_4
_geom_torsion
_geom_torsion_site_symmetry_1
_geom_torsion_site_symmetry_2
_geom_torsion_site_symmetry_3
_geom_torsion_site_symmetry_4
_geom_torsion_publ_flag
C1 C2 C3 C4 179.6(3) . . . . ?
C1 C2 C7 C6 177.5(3) . . . . ?
C2 C1 O1 Cu1 175.78(18) . . . . ?
C2 C1 O2 Cu1 179.07(18) . . . 9_766 ?
C2 C3 C4 C5 2.5(6) . . . . ?
C3 C2 C7 C6 -2.5(5) . . . . ?
C3 C4 C5 C6 -1.9(6) . . . . ?
C3 C4 C5 N1 177.4(3) . . . . ?
C4 C5 C6 C7 -0.9(5) . . . . ?
C4 C5 N1 C8 -179.9(4) . . . . ?
C4 C5 N1 C10 0.0(5) . . . . ?
C5 C6 C7 C2 3.1(5) . . . . ?
C6 C5 N1 C8 -0.5(5) . . . . ?
C6 C5 N1 C10 179.3(3) . . . . ?
C7 C2 C3 C4 -0.4(5) . . . . ?
C8 C9 N2 C10 -0.2(5) . . . . ?
C8 C9 N2 C11 176.9(3) . . . . ?
C9 C8 N1 C5 178.5(3) . . . . ?
C9 C8 N1 C10 -1.4(5) . . . . ?
N1 C5 C6 C7 179.7(3) . . . . ?
N1 C8 C9 N2 0.9(5) . . . . ?
N1 C10 N2 C9 -0.7(4) . . . . ?
N1 C10 N2 C11 -177.8(3) . . . . ?
N2 C10 N1 C5 -178.6(3) . . . . ?
N2 C10 N1 C8 1.3(4) . . . . ?
N2 C11 N2 C9 -76.5(5) 10 . . . ?
N2 C11 N2 C10 100.2(5) 10 . . . ?
O1 C1 C2 C3 -148.3(3) . . . . ?
O1 C1 C2 C7 31.6(4) . . . . ?
O1 C1 O2 Cu1 0.1(4) . . . 9_766 ?
O2 C1 C2 C3 32.6(4) . . . . ?
O2 C1 C2 C7 -147.5(3) . . . . ?
O2 C1 O1 Cu1 -5.2(4) . . . . ?

_smtbx_masks_special_details     
;
A solvent mask was calculated and 284 electrons were 
found in a volume of 856\%A^3^ per unit cell. 
This is consistent with the presence of approximately
6[H2O] per Asymmetric Unit 
which account for 240 electrons 
per unit cell.
;
loop_
_smtbx_masks_void_nr
_smtbx_masks_void_average_x
_smtbx_masks_void_average_y
_smtbx_masks_void_average_z
_smtbx_masks_void_volume
_smtbx_masks_void_count_electrons
_smtbx_masks_void_content
1 0.000 0.000 0.000 354.3 131.6 '12 H2O'
2 0.000 0.000 0.500 74.1 9.9 ?
3 0.500 0.500 0.500 354.3 131.6 '12 H2O'
4 0.500 0.500 0.000 74.1 9.9 ?

_smtbx_masks_void_probe_radius   1.2
_smtbx_masks_void_truncation_radius 1.2
_shelx_res_file                  
;
TITL desolvate_2_vt_04_100_00_autored_a.res in I4/m
    desolvate_2_vt_04_100_00_autored.res
    created by SHELXL-2019/3 at 12:50:19 on 06-May-2025
REM Old TITL Desolvate_2_VT_04_100_00_autored in I4/m
REM SHELXT solution in I4/m: R1 0.318, Rweak 0.029, Alpha 0.018
REM <I/s> 0.000 for 0 systematic absences, Orientation as input
REM Formula found by SHELXT: C50 N8 O11 Br2
CELL 1.54184 16.1346 16.1346 17.8644 90 90 90
ZERR 4 0.0002 0.0002 0.0004 0 0 0
LATT 2
SYMM -X,-Y,+Z
SYMM -Y,+X,+Z
SYMM +Y,-X,+Z
SFAC C H Cl Cu N O
UNIT 168 176 12 8 32 56

L.S. 10 0 0
PLAN  1
SIZE 0.22 0.24 0.37
TEMP -173
CONF
list 4
MORE -1
BOND $H
ABIN
fmap 2 53
acta
OMIT -2 6 0
REM <olex2.extras>
REM <HklSrc "%.\\Desolvate_2_VT_04_100_00_autored.hkl">
REM </olex2.extras>

WGHT    0.078300   12.726500
FVAR       0.24634
C1    1    0.901205    0.541968    0.397682    11.00000    0.03394    0.03989 =
         0.02103   -0.00215    0.00006    0.00519
C2    1    0.847735    0.574345    0.334955    11.00000    0.03771    0.03712 =
         0.02483   -0.00342   -0.00281    0.00443
C3    1    0.881195    0.625163    0.280828    11.00000    0.03374    0.06683 =
         0.03448    0.01208    0.00108    0.00444
AFIX  43
H3    2    0.938112    0.639949    0.283478    11.00000   -1.20000
AFIX   0
C4    1    0.833162    0.654865    0.222837    11.00000    0.03932    0.07538 =
         0.03628    0.02146    0.00556    0.00487
AFIX  43
H4    2    0.856864    0.688086    0.184504    11.00000   -1.20000
AFIX   0
C5    1    0.748997    0.635024    0.221744    11.00000    0.03642    0.04025 =
         0.02388   -0.00056   -0.00329    0.00611
C6    1    0.714445    0.584963    0.275866    11.00000    0.03956    0.06058 =
         0.03621    0.00929   -0.01047   -0.00506
AFIX  43
H6    2    0.656888    0.572603    0.274887    11.00000   -1.20000
AFIX   0
C7    1    0.764713    0.552774    0.331869    11.00000    0.04300    0.05627 =
         0.03495    0.01160   -0.00715   -0.00784
AFIX  43
H7    2    0.742169    0.515977    0.368047    11.00000   -1.20000
AFIX   0
C8    1    0.612358    0.653185    0.156320    11.00000    0.03812    0.08760 =
         0.04138    0.02376   -0.00194    0.00704
AFIX  43
H8    2    0.579041    0.619035    0.187484    11.00000   -1.20000
AFIX   0
C9    1    0.586858    0.697150    0.095858    11.00000    0.04539    0.08646 =
         0.04093    0.02349   -0.00236    0.01292
AFIX  43
H9    2    0.531882    0.700208    0.077020    11.00000   -1.20000
AFIX   0
C10   1    0.720704    0.717335    0.108458    11.00000    0.04981    0.03816 =
         0.02324   -0.00322   -0.00197    0.00662
AFIX  43
H10   2    0.775685    0.736131    0.099858    11.00000   -1.20000
AFIX   0
C11   1    0.656177    0.786720    0.000000    10.50000    0.07505    0.04018 =
         0.02083    0.00000    0.00000    0.01786
AFIX  23
H11A  2    0.607701    0.824336    0.000001    10.50000   -1.20000
H11B  2    0.706917    0.821222   -0.000001    10.50000   -1.20000
AFIX   0
CL1   3    0.916960    0.280290    0.500000    10.50000    0.02998    0.03124 =
         0.02495    0.00000    0.00000   -0.00424
CU1   4    0.957241    0.425987    0.500000    10.50000    0.03003    0.03373 =
         0.02144    0.00000    0.00000    0.00119
N1    5    0.696571    0.667882    0.163693    11.00000    0.04084    0.04767 =
         0.02426    0.00200   -0.00097    0.00749
N2    5    0.654589    0.736067    0.067176    11.00000    0.05225    0.04405 =
         0.02424    0.00152   -0.00036    0.01541
O1    6    0.883352    0.471828    0.423433    11.00000    0.03507    0.04169 =
         0.03040    0.00521   -0.00487   -0.00014
O2    6    0.958679    0.589491    0.419091    11.00000    0.03716    0.03807 =
         0.02751   -0.00156   -0.00726    0.00232

CL2   3    0.500000    0.500000    0.261367    10.25000    0.03059    0.03059 =
         0.04855    0.00000    0.00000    0.00000
HKLF 4


REM  desolvate_2_vt_04_100_00_autored_a.res in I4/m
REM wR2 = 0.1449, GooF = S = 1.099, Restrained GooF = 1.099 for all data
REM R1 = 0.0501 for 2418 Fo > 4sig(Fo) and 0.0510 for all 2496 data
REM 148 parameters refined using 0 restraints

END

WGHT      0.0780     12.7513

REM Highest difference peak  1.050,  deepest hole -1.013,  1-sigma level  0.084
Q1    1   0.9555  0.4285  0.4202  11.00000  0.05    0.45
;
_shelx_res_checksum              55129
_shelx_fab_file                  
;
0 0 2 172.1092 0.9874
0 0 4 77.9486 0.2509
0 0 6 24.2988 -0.3750
0 0 8 17.8858 0.0194
0 0 10 25.4185 0.1266
0 0 12 25.3496 -0.1168
0 0 14 16.2885 -0.0282
0 0 16 5.2305 0.0822
0 0 18 -2.0258 -0.0667
0 0 20 -2.0077 -0.1173
0 0 22 -0.0108 -0.0026
0 1 1 120.0990 -0.5233
0 1 3 72.0759 -0.1233
0 1 5 24.0507 0.0457
0 1 7 4.5453 -0.0906
0 1 9 8.4370 -0.0350
0 1 11 16.2728 0.1919
0 1 13 13.2320 0.1146
0 1 15 4.9184 -0.0489
0 1 17 0.8056 0.1147
0 1 19 0.4774 0.0542
0 1 21 1.1481 -0.3263
0 2 0 -1.0091 -0.3737
0 2 2 -8.0361 0.8035
0 2 4 -10.0308 0.4490
0 2 6 2.6212 -0.3317
0 2 8 7.8212 -0.0295
0 2 10 3.1357 0.1683
0 2 12 2.8119 -0.1646
0 2 14 4.8167 -0.1516
0 2 16 3.0084 0.0262
0 2 18 0.0330 -0.0046
0 2 20 -1.3257 0.0026
0 2 22 -1.6163 0.0456
0 3 1 -89.8904 -0.0438
0 3 3 -57.9093 0.3617
0 3 5 -19.0306 0.3744
0 3 7 -1.0028 -0.1178
0 3 9 -2.8965 -0.1584
0 3 11 -4.4594 0.0547
0 3 13 -1.0546 -0.1130
0 3 15 0.7092 -0.2289
0 3 17 1.4750 0.0928
0 3 19 1.5160 0.1515
0 3 21 -0.3227 -0.2264
0 4 0 -38.0388 -0.2429
0 4 2 -31.1805 0.6893
0 4 4 -12.2326 0.2638
0 4 6 8.0020 -0.4056
0 4 8 12.4175 -0.0652
0 4 10 3.2364 0.1978
0 4 12 0.0186 -0.0865
0 4 14 4.0811 -0.0584
0 4 16 4.0343 0.1549
0 4 18 1.0893 0.0602
0 4 20 -0.4591 -0.1022
0 4 22 -0.7571 -0.1183
0 5 1 10.1396 -0.0137
0 5 3 17.8474 -0.0855
0 5 5 18.8704 0.0264
0 5 7 13.7791 -0.1406
0 5 9 8.6517 -0.1315
0 5 11 4.4147 0.1353
0 5 13 2.4165 0.0378
0 5 15 1.2431 -0.1077
0 5 17 0.0569 0.1197
0 5 19 -0.3496 0.0503
0 5 21 -0.9396 -0.4066
0 6 0 37.1814 0.9532
0 6 2 33.3501 1.3598
0 6 4 24.7819 0.4272
0 6 6 18.0578 -0.2368
0 6 8 12.6669 -0.0419
0 6 10 4.2438 0.0698
0 6 12 -0.9420 -0.1659
0 6 14 0.7594 -0.1544
0 6 16 2.1579 0.0196
0 6 18 0.9508 -0.0703
0 6 20 -0.1187 -0.2175
0 7 1 3.2480 0.2434
0 7 3 8.6020 -0.0436
0 7 5 7.2967 0.0681
0 7 7 0.0558 -0.0765
0 7 9 -3.7720 -0.1613
0 7 11 -3.8282 0.1008
0 7 13 -3.5313 0.0234
0 7 15 -2.1630 -0.1491
0 7 17 0.0418 0.0921
0 7 19 0.6005 0.1902
0 7 21 -0.1512 -0.0274
0 8 0 -3.0440 -0.2848
0 8 2 -4.9104 0.4017
0 8 4 -7.0373 0.0051
0 8 6 -5.7328 -0.3518
0 8 8 -2.7071 0.0035
0 8 10 -1.0725 0.2594
0 8 12 -0.9054 0.0623
0 8 14 0.4106 0.0034
0 8 16 2.0665 0.0910
0 8 18 1.0448 -0.0301
0 8 20 -0.3649 -0.0892
0 9 1 -1.2747 -0.3112
0 9 3 -2.5492 -0.0770
0 9 5 -7.3176 0.1731
0 9 7 -8.5955 -0.0154
0 9 9 -1.2358 -0.0769
0 9 11 4.9809 0.1427
0 9 13 3.6204 0.0276
0 9 15 1.2872 -0.1681
0 9 17 0.7007 0.0639
0 9 19 0.0236 0.3207
0 10 0 19.2780 -0.5723
0 10 2 13.7416 0.3999
0 10 4 3.2747 0.2429
0 10 6 -0.2615 -0.2354
0 10 8 5.0782 -0.0026
0 10 10 8.9082 0.1729
0 10 12 6.8731 -0.0466
0 10 14 4.6616 -0.0766
0 10 16 3.5685 0.0576
0 10 18 1.6301 0.0992
0 11 1 9.7622 -0.4258
0 11 3 9.5474 -0.0761
0 11 5 6.2969 0.1037
0 11 7 4.1595 -0.0605
0 11 9 5.1325 -0.0548
0 11 11 5.1484 0.1780
0 11 13 3.2448 0.1437
0 11 15 1.1348 -0.0916
0 11 17 0.3319 0.0026
0 11 19 0.9590 0.2543
0 12 0 6.2021 -0.7649
0 12 2 5.9341 0.1920
0 12 4 6.1006 0.1203
0 12 6 7.2154 -0.2573
0 12 8 5.6376 0.0405
0 12 10 0.8028 0.1791
0 12 12 -0.7876 -0.0307
0 12 14 0.9631 -0.0355
0 12 16 1.2253 -0.0388
0 12 18 1.0008 -0.0929
0 13 1 -9.2355 -0.0432
0 13 3 -3.0731 0.1365
0 13 5 1.6086 0.1904
0 13 7 0.8440 -0.0083
0 13 9 -2.8275 -0.0626
0 13 11 -4.0883 0.0566
0 13 13 -2.2775 0.0250
0 13 15 -1.4557 -0.2669
0 13 17 -1.1818 -0.4464
0 14 0 -4.4327 -0.3676
0 14 2 -3.8703 0.4012
0 14 4 -2.5269 0.2179
0 14 6 -0.8861 -0.2098
0 14 8 -0.4408 0.0155
0 14 10 -1.7183 0.1396
0 14 12 -1.9010 -0.0722
0 14 14 -0.4716 -0.0602
0 14 16 0.1878 -0.0775
0 15 1 -4.6591 -0.1588
0 15 3 -2.3443 -0.1100
0 15 5 -2.3214 -0.0097
0 15 7 -2.8490 -0.1267
0 15 9 -1.1068 -0.0832
0 15 11 0.1463 0.1008
0 15 13 -0.2215 0.1133
0 15 15 -0.2574 0.0722
0 16 0 2.0084 0.2417
0 16 2 1.6154 0.7061
0 16 4 -0.2569 0.2586
0 16 6 -1.9338 -0.2708
0 16 8 -0.3624 -0.0868
0 16 10 1.7174 0.2008
0 16 12 0.9650 0.0588
0 16 14 -0.0467 0.0337
0 17 1 -1.9025 0.2511
0 17 3 -0.6541 0.1019
0 17 5 -1.5768 0.1363
0 17 7 -2.9518 -0.0313
0 17 9 -1.5606 -0.0992
0 17 11 -0.0119 0.0216
0 18 0 0.1707 -0.1235
0 18 2 -0.0696 0.2989
0 18 4 -0.7280 -0.0337
0 18 6 -1.3391 -0.3908
0 18 8 -0.9524 -0.2624
0 18 10 -0.0685 0.0014
0 19 1 -2.3689 -0.3373
0 19 3 -1.9271 -0.2251
0 19 5 -1.3374 0.1588
0 19 7 -0.9638 0.2600
0 20 0 0.0083 -0.0162
0 20 2 -0.6882 0.2701
0 20 4 -1.3664 0.0054
1 1 0 95.4927 -0.6698
1 1 2 68.8124 0.5309
1 1 4 26.2111 0.2400
1 1 6 9.9543 -0.3935
1 1 8 10.0553 -0.1063
1 1 10 10.6483 0.1673
1 1 12 10.6334 -0.0162
1 1 14 8.1733 -0.0564
1 1 16 2.8055 0.0579
1 1 18 -1.5279 -0.0096
1 1 20 -1.9513 -0.0772
1 1 22 -1.1387 -0.0004
1 2 1 5.6121 0.0437
1 2 3 -3.8583 0.3053
1 2 5 -8.8705 0.2965
1 2 7 -7.9251 -0.1033
1 2 9 -4.5130 -0.1393
1 2 11 0.5812 0.1190
1 2 13 2.2189 -0.0210
1 2 15 -0.1671 -0.2034
1 2 17 -1.1340 0.0817
1 2 19 -0.0579 0.1303
1 2 21 0.5531 -0.2269
1 3 0 15.4487 -1.0557
1 3 2 4.2739 0.4522
1 3 4 -9.8453 0.5857
1 3 6 -6.9809 -0.2478
1 3 8 0.5805 -0.1108
1 3 10 1.6919 0.2065
1 3 12 3.0840 -0.1063
1 3 14 5.0408 -0.1841
1 3 16 2.0030 0.0658
1 3 18 -1.5322 0.0893
1 3 20 -0.6924 0.0249
1 3 22 0.9228 0.0697
1 4 1 16.2912 -0.7563
1 4 3 10.3424 -0.1909
1 4 5 2.7427 0.0691
1 4 7 1.5584 -0.2068
1 4 9 6.2737 -0.0948
1 4 11 9.4158 0.2075
1 4 13 8.1723 0.0358
1 4 15 3.7760 -0.1136
1 4 17 -0.2761 0.1742
1 4 19 -0.7724 0.1548
1 4 21 0.5320 -0.3130
1 5 0 35.1656 -1.4071
1 5 2 30.5684 -0.0891
1 5 4 23.5708 0.1382
1 5 6 22.0757 -0.3518
1 5 8 20.4025 -0.0593
1 5 10 12.9191 0.3047
1 5 12 7.3907 0.0354
1 5 14 7.3333 -0.0443
1 5 16 5.8170 0.1667
1 5 18 2.1362 0.0691
1 5 20 0.4554 -0.2048
1 6 1 -9.0742 -0.3064
1 6 3 9.6418 -0.0890
1 6 5 23.4820 0.1914
1 6 7 19.8121 -0.0359
1 6 9 8.6588 -0.0745
1 6 11 1.3948 0.1659
1 6 13 -0.7031 0.0034
1 6 15 0.6432 -0.1574
1 6 17 2.6434 0.1106
1 6 19 1.6384 0.0937
1 6 21 -0.9746 -0.3026
1 7 0 -22.0403 -1.1419
1 7 2 -14.4729 -0.0128
1 7 4 2.6792 0.1598
1 7 6 13.5581 -0.2629
1 7 8 8.3498 -0.0691
1 7 10 -2.8192 0.2231
1 7 12 -6.8962 -0.0392
1 7 14 -2.8396 -0.1536
1 7 16 2.6055 0.0688
1 7 18 2.8485 0.0068
1 7 20 -0.4047 -0.1731
1 8 1 -17.0348 -0.7710
1 8 3 -7.4415 -0.4072
1 8 5 -2.4293 0.0232
1 8 7 -5.7648 -0.0818
1 8 9 -7.4990 -0.0617
1 8 11 -5.8274 0.2295
1 8 13 -5.2904 0.0667
1 8 15 -3.3299 -0.1487
1 8 17 -0.3977 0.1159
1 8 19 -0.6947 0.2397
1 9 0 15.8962 -1.2665
1 9 2 9.9719 -0.0229
1 9 4 -1.3829 0.2332
1 9 6 -6.3163 -0.1920
1 9 8 -2.2791 -0.0382
1 9 10 1.8750 0.2521
1 9 12 1.4564 0.0357
1 9 14 1.0979 -0.1626
1 9 16 1.6658 -0.0360
1 9 18 0.0557 -0.0003
1 9 20 -1.1213 -0.0671
1 10 1 20.8286 -0.1067
1 10 3 12.3981 0.1613
1 10 5 0.0925 0.2950
1 10 7 -3.7676 -0.0245
1 10 9 2.4288 -0.1645
1 10 11 6.9350 0.0917
1 10 13 5.4218 0.0199
1 10 15 2.5075 -0.2396
1 10 17 1.0194 -0.0212
1 10 19 0.9287 0.2578
1 11 0 21.9685 -1.3181
1 11 2 16.9705 -0.0764
1 11 4 8.1781 0.1484
1 11 6 5.7057 -0.2899
1 11 8 8.1499 -0.1378
1 11 10 8.0304 0.1316
1 11 12 6.6175 0.0418
1 11 14 5.8137 -0.0060
1 11 16 3.6783 0.0679
1 11 18 1.8819 0.0752
1 12 1 2.3647 -0.1642
1 12 3 3.8345 0.0506
1 12 5 4.9426 0.1422
1 12 7 4.6604 -0.0491
1 12 9 3.0862 -0.0599
1 12 11 2.6711 0.1731
1 12 13 3.1666 0.1588
1 12 15 1.4310 -0.1650
1 12 17 0.0021 -0.3046
1 13 0 1.4888 -0.7344
1 13 2 0.8344 0.3007
1 13 4 1.4399 0.3725
1 13 6 4.1008 -0.1686
1 13 8 3.6638 -0.0601
1 13 10 0.1178 0.0958
1 13 12 -0.5655 -0.1380
1 13 14 0.7527 -0.1951
1 13 16 0.5038 -0.2254
1 14 1 -3.4127 -0.1259
1 14 3 -0.8679 0.0075
1 14 5 1.0393 0.0681
1 14 7 0.6705 -0.1405
1 14 9 -0.7311 -0.1388
1 14 11 -1.2385 0.0180
1 14 13 -0.7567 0.0518
1 14 15 -0.5241 -0.0295
1 15 0 4.0576 -0.9151
1 15 2 3.8466 0.0309
1 15 4 3.3413 0.1929
1 15 6 3.1144 -0.2282
1 15 8 2.9724 -0.0720
1 15 10 1.7074 0.1629
1 15 12 0.1714 -0.0544
1 15 14 0.0904 0.0146
1 16 1 -0.4638 -0.2080
1 16 3 2.2258 -0.0566
1 16 5 2.5603 0.1450
1 16 7 1.0420 -0.0184
1 16 9 0.6711 -0.0498
1 16 11 0.4866 0.0372
1 16 13 0.1023 -0.0351
1 17 0 -0.1050 -0.5876
1 17 2 0.7957 0.1119
1 17 4 1.4041 0.1402
1 17 6 0.8175 -0.2596
1 17 8 1.0427 -0.1287
1 17 10 1.2031 0.1705
1 17 12 0.2228 0.0280
1 18 1 -2.7969 -0.4864
1 18 3 -0.9185 -0.2103
1 18 5 -0.8621 0.1017
1 18 7 -1.2917 0.0768
1 18 9 -0.2249 -0.0201
1 19 0 0.6117 -0.7590
1 19 2 0.3298 0.0022
1 19 4 -1.0164 -0.0765
1 19 6 -2.0829 -0.4168
1 19 8 -1.0289 -0.2826
1 20 1 0.0261 0.0039
1 20 3 -0.2350 0.0889
2 1 1 -45.8245 -0.1610
2 1 3 -33.4362 -0.2341
2 1 5 -14.1531 -0.0179
2 1 7 -4.8838 -0.0849
2 1 9 -6.8449 -0.0955
2 1 11 -6.3746 0.2355
2 1 13 -3.4552 0.1264
2 1 15 -2.4463 -0.1469
2 1 17 -0.6674 0.1084
2 1 19 0.5984 0.1076
2 1 21 -0.6797 -0.3322
2 2 0 5.7548 -1.4533
2 2 2 -4.8756 0.0595
2 2 4 -16.6486 0.3574
2 2 6 -12.2606 -0.2614
2 2 8 -7.2860 -0.1328
2 2 10 -9.0608 0.2715
2 2 12 -7.3023 0.0758
2 2 14 -3.0833 -0.1090
2 2 16 -2.9908 0.0778
2 2 18 -3.7075 0.0834
2 2 20 -2.1614 -0.0525
2 2 22 -0.9491 0.0107
2 3 1 44.7895 -0.1029
2 3 3 16.1388 0.1743
2 3 5 -13.8366 0.2683
2 3 7 -21.5301 -0.0962
2 3 9 -11.1662 -0.1266
2 3 11 -1.1820 0.1503
2 3 13 0.1746 -0.0455
2 3 15 -3.6863 -0.2420
2 3 17 -6.1511 0.1011
2 3 19 -3.4787 0.1425
2 3 21 0.6626 -0.2630
2 4 0 89.8477 -2.0415
2 4 2 64.2314 -0.3172
2 4 4 16.7273 0.2838
2 4 6 -6.3912 -0.2941
2 4 8 -0.9912 -0.1167
2 4 10 7.3044 0.3230
2 4 12 8.5367 0.0493
2 4 14 6.5419 -0.1309
2 4 16 1.0926 0.1033
2 4 18 -3.3052 0.0913
2 4 20 -0.9049 -0.1320
2 4 22 2.0958 -0.1612
2 5 1 25.1639 -0.5761
2 5 3 18.1261 -0.1201
2 5 5 8.5030 0.1553
2 5 7 4.5807 -0.1067
2 5 9 8.2505 -0.0407
2 5 11 10.9506 0.2564
2 5 13 8.0392 0.0587
2 5 15 3.7289 -0.1680
2 5 17 0.7659 0.0688
2 5 19 -0.3606 0.0579
2 5 21 0.1423 -0.3925
2 6 0 -15.1805 -1.6477
2 6 2 -10.5985 -0.0524
2 6 4 2.7668 0.5325
2 6 6 14.9627 -0.1326
2 6 8 14.2369 -0.1107
2 6 10 6.2619 0.2399
2 6 12 2.2499 -0.0455
2 6 14 4.0269 -0.1903
2 6 16 6.1349 0.0559
2 6 18 3.7982 0.0290
2 6 20 0.1710 -0.1726
2 7 1 -41.3177 -0.3911
2 7 3 -17.6821 0.0677
2 7 5 3.5626 0.2964
2 7 7 4.8276 -0.0659
2 7 9 -2.1241 -0.1119
2 7 11 -4.6966 0.1469
2 7 13 -4.8150 0.0055
2 7 15 -2.1973 -0.1458
2 7 17 1.0821 0.1433
2 7 19 -0.3639 0.2471
2 7 21 -2.2272 -0.0361
2 8 0 -14.5843 -1.8040
2 8 2 -11.6018 -0.2415
2 8 4 -4.3262 0.3282
2 8 6 0.8480 -0.2388
2 8 8 -0.3406 -0.1637
2 8 10 -4.2608 0.2244
2 8 12 -6.4203 0.0109
2 8 14 -4.2887 -0.1741
2 8 16 -0.3575 0.0553
2 8 18 -0.8267 0.1285
2 8 20 -3.0305 -0.0001
2 9 1 5.2758 -0.0502
2 9 3 5.4765 0.1733
2 9 5 0.2696 0.2811
2 9 7 -5.5577 -0.0379
2 9 9 -5.2155 -0.1360
2 9 11 -3.2291 0.1293
2 9 13 -3.6781 -0.0052
2 9 15 -3.0952 -0.2677
2 9 17 -1.3010 0.0299
2 9 19 -1.0370 0.2685
2 10 0 16.4448 -1.1882
2 10 2 12.4517 0.1751
2 10 4 5.0122 0.5081
2 10 6 2.1873 -0.1103
2 10 8 3.5175 -0.1706
2 10 10 2.8624 0.0980
2 10 12 1.2870 -0.0390
2 10 14 1.5924 -0.1969
2 10 16 1.7424 0.0117
2 10 18 0.7249 0.1309
2 11 1 4.4995 -0.0491
2 11 3 3.3463 0.0947
2 11 5 1.2848 0.1772
2 11 7 0.5589 -0.0985
2 11 9 1.3397 -0.2131
2 11 11 2.8093 0.0727
2 11 13 3.5271 0.0810
2 11 15 1.9600 -0.1550
2 11 17 0.9427 -0.0608
2 12 0 4.3367 -1.3339
2 12 2 1.4530 -0.0647
2 12 4 -1.3594 0.2964
2 12 6 1.1898 -0.2045
2 12 8 3.3254 -0.1615
2 12 10 2.0830 0.1362
2 12 12 2.1503 0.0396
2 12 14 2.6250 -0.0553
2 12 16 1.1786 -0.0341
2 12 18 0.3964 -0.1284
2 13 1 -0.8750 0.1346
2 13 3 -2.6287 0.1737
2 13 5 -3.0630 0.2014
2 13 7 -2.1703 -0.0247
2 13 9 -1.2120 -0.0555
2 13 11 0.4905 0.1449
2 13 13 1.3554 0.1385
2 13 15 -0.2013 -0.1120
2 13 17 -1.0583 -0.3309
2 14 0 7.8210 -1.0044
2 14 2 4.9584 0.0921
2 14 4 1.1860 0.3829
2 14 6 1.1617 -0.1339
2 14 8 1.9281 -0.0908
2 14 10 1.3370 0.1104
2 14 12 0.9051 -0.1419
2 14 14 0.6615 -0.1045
2 14 16 0.0308 0.1132
2 15 1 4.2351 -0.3219
2 15 3 4.2904 -0.1473
2 15 5 3.6847 0.0455
2 15 7 2.3325 -0.0797
2 15 9 1.4106 -0.0422
2 15 11 1.2151 0.0326
2 15 13 0.9930 -0.0172
2 15 15 0.5943 0.1093
2 16 0 4.2778 -1.0800
2 16 2 4.5533 -0.0917
2 16 4 4.9136 0.2905
2 16 6 4.8354 -0.0898
2 16 8 4.0786 0.0268
2 16 10 2.3387 0.2674
2 16 12 0.6238 -0.0901
2 17 1 -2.2699 -0.2390
2 17 3 0.8499 0.0561
2 17 5 2.2431 0.3017
2 17 7 1.8427 0.1166
2 17 9 1.4534 -0.0332
2 17 11 0.6990 0.0038
2 18 0 -0.6740 -1.0202
2 18 2 0.1110 -0.0681
2 18 4 0.4627 0.1659
2 18 6 0.2906 -0.1832
2 18 8 1.3646 -0.1479
2 18 10 1.5771 0.0236
2 19 1 -0.2234 -0.2032
2 19 3 0.5667 0.1316
2 19 5 -0.2648 0.3212
2 19 7 -0.5357 0.2531
2 20 0 1.1930 -0.3459
2 20 2 1.0941 0.3143
2 20 4 0.0113 0.1859
3 1 0 -100.2057 -2.1238
3 1 2 -85.2027 -0.4790
3 1 4 -45.0429 0.2003
3 1 6 -6.3614 -0.2841
3 1 8 0.6565 -0.1941
3 1 10 -11.5404 0.2796
3 1 12 -12.5712 0.1097
3 1 14 -4.1685 -0.1267
3 1 16 -0.1194 0.0735
3 1 18 0.0206 0.0830
3 1 20 -1.4587 -0.1045
3 1 22 -2.7515 -0.0724
3 2 1 -49.9699 -0.2769
3 2 3 -37.5935 -0.1721
3 2 5 -23.6187 0.1183
3 2 7 -17.5541 -0.0664
3 2 9 -17.7009 -0.1133
3 2 11 -15.8156 0.2137
3 2 13 -11.1680 0.0492
3 2 15 -8.0825 -0.1831
3 2 17 -5.1258 0.1342
3 2 19 -1.8730 0.1186
3 2 21 -1.1350 -0.3319
3 3 0 49.0883 -1.7386
3 3 2 30.3793 -0.0763
3 3 4 -3.0116 0.5195
3 3 6 -17.4488 -0.1166
3 3 8 -13.4439 -0.1612
3 3 10 -9.0241 0.2316
3 3 12 -6.7145 0.0004
3 3 14 -4.3204 -0.2128
3 3 16 -5.1432 0.1042
3 3 18 -5.7416 0.1608
3 3 20 -2.3310 -0.0697
3 3 22 0.1377 -0.0398
3 4 1 44.3132 -0.0074
3 4 3 20.2633 0.0706
3 4 5 -7.1971 0.1963
3 4 7 -15.6820 -0.1115
3 4 9 -6.3132 -0.1716
3 4 11 1.8234 0.1205
3 4 13 0.8593 -0.0660
3 4 15 -2.9914 -0.2719
3 4 17 -4.6838 0.0749
3 4 19 -2.6265 0.1119
3 4 21 0.5781 -0.3284
3 5 0 28.1270 -1.7854
3 5 2 17.5314 -0.1318
3 5 4 1.2916 0.4874
3 5 6 -2.2043 -0.2159
3 5 8 2.5339 -0.2238
3 5 10 5.0672 0.2328
3 5 12 4.4427 0.0143
3 5 14 4.1980 -0.1876
3 5 16 3.2568 0.0580
3 5 18 0.6395 0.0485
3 5 20 0.2246 -0.1769
3 6 1 -20.8507 0.2131
3 6 3 -13.3560 0.4085
3 6 5 -5.7859 0.3838
3 6 7 -3.5615 -0.0834
3 6 9 -1.0484 -0.1594
3 6 11 2.4234 0.1257
3 6 13 1.6310 0.0186
3 6 15 0.4992 -0.1885
3 6 17 0.7231 0.0314
3 6 19 -0.5055 0.1446
3 6 21 -0.8794 -0.1526
3 7 0 -12.6431 -1.4460
3 7 2 -13.0978 0.2449
3 7 4 -10.2987 0.7575
3 7 6 -4.4866 -0.1465
3 7 8 -1.4040 -0.2823
3 7 10 -0.6514 0.0746
3 7 12 -0.8518 -0.0982
3 7 14 -0.1730 -0.2114
3 7 16 1.1392 0.0124
3 7 18 -0.9768 0.0933
3 7 20 -3.0393 0.0234
3 8 1 -4.4372 0.0268
3 8 3 -1.4571 0.1926
3 8 5 -2.8757 0.1814
3 8 7 -7.2582 -0.1212
3 8 9 -6.2090 -0.1598
3 8 11 -2.8645 0.1421
3 8 13 -3.5942 0.1238
3 8 15 -4.0297 -0.1412
3 8 17 -2.7883 0.0458
3 8 19 -3.0109 0.2966
3 9 0 5.3842 -1.3719
3 9 2 4.6441 0.1273
3 9 4 3.4474 0.5249
3 9 6 2.9795 -0.1548
3 9 8 2.1791 -0.1433
3 9 10 -0.2643 0.2178
3 9 12 -2.5582 0.0816
3 9 14 -2.1656 -0.1097
3 9 16 -0.6450 0.0545
3 9 18 -1.2019 0.1797
3 9 20 -2.2799 0.0634
3 10 1 -3.9487 0.2636
3 10 3 1.3975 0.2349
3 10 5 3.7885 0.2197
3 10 7 1.2001 -0.0266
3 10 9 -1.7357 -0.1531
3 10 11 -2.2503 0.0557
3 10 13 -1.6343 0.0006
3 10 15 -0.8791 -0.2032
3 10 17 0.6694 0.0555
3 10 19 1.2291 0.2414
3 11 0 -7.2279 -1.4341
3 11 2 -6.8122 -0.0391
3 11 4 -3.4881 0.4221
3 11 6 1.8989 -0.1430
3 11 8 2.4761 -0.1801
3 11 10 -1.3685 0.1373
3 11 12 -2.1630 0.0086
3 11 14 -0.1803 -0.1186
3 11 16 0.9244 0.1365
3 11 18 1.1136 0.2089
3 12 1 -8.5218 -0.1791
3 12 3 -8.7332 -0.1112
3 12 5 -7.3921 0.0636
3 12 7 -5.8194 -0.0715
3 12 9 -4.9951 -0.1014
3 12 11 -2.7707 0.1670
3 12 13 -0.6546 0.1539
3 12 15 -0.9613 -0.0812
3 12 17 -0.7061 -0.1104
3 13 0 2.2303 -1.2351
3 13 2 -1.8160 -0.0502
3 13 4 -6.6986 0.4069
3 13 6 -5.5367 -0.0892
3 13 8 -2.9589 -0.1264
3 13 10 -1.9437 0.1450
3 13 12 -0.6477 -0.0196
3 13 14 -0.1988 -0.0652
3 13 16 -0.8546 0.1095
3 14 1 2.9591 0.0091
3 14 3 -0.6638 0.0182
3 14 5 -3.2184 0.1339
3 14 7 -3.3265 -0.0228
3 14 9 -1.5456 -0.0334
3 14 11 1.1437 0.0632
3 14 13 1.7632 0.0048
3 14 15 0.0406 0.0314
3 15 0 7.7200 -1.2234
3 15 2 5.6230 -0.1430
3 15 4 2.7356 0.2630
3 15 6 2.1918 -0.1822
3 15 8 2.4043 -0.0532
3 15 10 2.3025 0.2579
3 15 12 1.9809 -0.1281
3 15 14 1.2286 -0.2518
3 16 1 0.9308 -0.1452
3 16 3 1.7839 -0.0445
3 16 5 1.9892 0.0249
3 16 7 1.4226 -0.1360
3 16 9 1.1738 -0.0658
3 16 11 1.1065 0.0800
3 16 13 0.8539 -0.0593
3 17 0 0.2954 -0.8532
3 17 2 0.5297 0.1361
3 17 4 0.7162 0.3898
3 17 6 1.2347 -0.0940
3 17 8 2.1979 -0.1406
3 17 10 1.6849 0.0244
3 17 12 0.2608 -0.0939
3 18 1 -1.1757 0.0181
3 18 3 0.0095 0.2378
3 18 5 0.1833 0.3677
3 18 7 0.6616 0.2022
3 18 9 1.1990 -0.1976
3 19 0 0.6708 -0.7831
3 19 2 0.6974 -0.1025
3 19 4 -0.0134 0.0276
3 19 6 -0.2997 -0.0905
3 20 1 -0.5618 -0.0904
3 20 3 0.1661 -0.0406
4 1 1 -72.9828 -0.2363
4 1 3 -42.5712 -0.0724
4 1 5 -12.7031 0.1597
4 1 7 -2.4293 -0.0921
4 1 9 -5.9793 -0.1533
4 1 11 -8.5246 0.1265
4 1 13 -5.2553 0.0173
4 1 15 -2.3958 -0.1682
4 1 17 -1.0419 0.0737
4 1 19 -0.3149 0.0597
4 1 21 -1.4262 -0.3720
4 2 0 -28.6527 -1.8571
4 2 2 -26.7857 -0.1244
4 2 4 -20.6446 0.5926
4 2 6 -11.2015 -0.1402
4 2 8 -6.5914 -0.2394
4 2 10 -9.7615 0.2291
4 2 12 -9.4091 0.0421
4 2 14 -3.9639 -0.1453
4 2 16 -2.3133 0.1344
4 2 18 -2.9253 0.0963
4 2 20 -2.3104 -0.1390
4 2 22 -1.6107 -0.0624
4 3 1 -13.7174 0.3217
4 3 3 -10.1751 0.2291
4 3 5 -11.5216 0.3433
4 3 7 -13.4640 -0.0024
4 3 9 -10.5503 -0.1787
4 3 11 -7.0247 0.0733
4 3 13 -5.5710 -0.0806
4 3 15 -4.9922 -0.2426
4 3 17 -3.5983 0.1075
4 3 19 -1.2919 0.1360
4 3 21 -0.2038 -0.2788
4 4 0 1.8061 -1.5471
4 4 2 -0.8871 0.0123
4 4 4 -3.2776 0.6140
4 4 6 -0.5519 -0.1104
4 4 8 1.3668 -0.2551
4 4 10 -1.4935 0.1807
4 4 12 -3.6286 -0.0241
4 4 14 -1.5065 -0.2234
4 4 16 0.6753 0.1312
4 4 18 0.6779 0.1344
4 4 20 0.6277 -0.1516
4 5 1 -18.6577 0.0598
4 5 3 -10.0090 -0.0141
4 5 5 -2.3549 0.0957
4 5 7 -1.8451 -0.1542
4 5 9 -2.4824 -0.1619
4 5 11 -1.6298 0.2076
4 5 13 -2.4321 0.1005
4 5 15 -1.8082 -0.1091
4 5 17 0.9331 0.1415
4 5 19 1.8930 0.1620
4 5 21 1.2692 -0.1801
4 6 0 2.4797 -1.5083
4 6 2 -2.6466 0.0757
4 6 4 -7.9974 0.5938
4 6 6 -5.9596 -0.1911
4 6 8 -2.5590 -0.2690
4 6 10 -0.9033 0.1776
4 6 12 -0.7318 0.0271
4 6 14 -0.0994 -0.1468
4 6 16 1.2815 0.0880
4 6 18 0.3997 0.1213
4 6 20 -0.4320 -0.0190
4 7 1 8.2605 0.2591
4 7 3 -0.4168 0.1998
4 7 5 -11.3781 0.1731
4 7 7 -15.6298 -0.0638
4 7 9 -8.4030 -0.1736
4 7 11 -0.0698 0.0924
4 7 13 -0.6148 0.1048
4 7 15 -3.4025 -0.1964
4 7 17 -3.6361 -0.0522
4 7 19 -3.1918 0.2427
4 8 0 20.2267 -1.5967
4 8 2 12.4309 -0.0457
4 8 4 -1.4781 0.3714
4 8 6 -7.5255 -0.2699
4 8 8 -3.8868 -0.2271
4 8 10 1.5280 0.1333
4 8 12 2.2589 0.0755
4 8 14 0.3874 -0.0741
4 8 16 -1.1512 -0.0352
4 8 18 -3.0340 0.0580
4 8 20 -3.1220 0.0484
4 9 1 4.2743 -0.1127
4 9 3 5.1192 -0.2127
4 9 5 2.4464 -0.1218
4 9 7 -1.2342 -0.0825
4 9 9 -0.2759 -0.1073
4 9 11 2.4009 0.1400
4 9 13 1.4799 0.2112
4 9 15 -0.5171 -0.1079
4 9 17 -0.4384 -0.0474
4 9 19 -0.2210 0.2054
4 10 0 -7.4335 -1.3258
4 10 2 -5.3782 0.0977
4 10 4 0.5820 0.4718
4 10 6 6.4314 -0.1221
4 10 8 6.2465 -0.0911
4 10 10 1.9906 0.2069
4 10 12 -0.0967 0.0471
4 10 14 0.4052 -0.1077
4 10 16 1.3225 0.0894
4 10 18 1.2582 0.2119
4 11 1 -12.1132 0.0037
4 11 3 -6.9990 -0.0739
4 11 5 -1.6540 0.0257
4 11 7 -1.1159 -0.0471
4 11 9 -3.4884 -0.1132
4 11 11 -3.4219 0.0658
4 11 13 -1.8675 0.0316
4 11 15 -1.0687 -0.1593
4 11 17 0.5895 0.0111
4 12 0 -5.4185 -1.5010
4 12 2 -7.1586 -0.2360
4 12 4 -7.4411 0.2810
4 12 6 -4.0028 -0.1988
4 12 8 -3.3306 -0.1904
4 12 10 -5.3475 0.1822
4 12 12 -4.6928 0.0755
4 12 14 -2.6134 0.0048
4 12 16 -1.2206 0.2758
4 13 1 -3.4905 -0.0857
4 13 3 -5.9701 -0.1104
4 13 5 -7.0445 0.0957
4 13 7 -7.0000 -0.0211
4 13 9 -6.2969 -0.0835
4 13 11 -3.5996 0.0550
4 13 13 -1.6061 0.0275
4 13 15 -2.0564 0.0249
4 14 0 2.9035 -1.0336
4 14 2 0.5074 0.0466
4 14 4 -2.1343 0.4940
4 14 6 -1.6331 -0.0361
4 14 8 -1.0914 -0.0828
4 14 10 -0.8811 0.1714
4 14 12 0.0906 -0.2086
4 14 14 0.2094 -0.3044
4 15 1 -0.1575 -0.0066
4 15 3 -0.3821 -0.0370
4 15 5 -0.5920 -0.0082
4 15 7 -1.0200 -0.1461
4 15 9 -0.4981 0.0089
4 15 11 1.0435 0.1897
4 15 13 1.3885 -0.0505
4 16 0 1.3778 -1.0164
4 16 2 0.6215 0.0190
4 16 4 -0.4876 0.2427
4 16 6 -0.4414 -0.2969
4 16 8 0.4320 -0.2272
4 16 10 0.7499 0.1868
4 16 12 0.3169 0.0398
4 17 1 -0.9603 0.2961
4 17 3 -1.1512 0.2865
4 17 5 -1.7484 0.1608
4 17 7 -1.3130 -0.1015
4 17 9 -0.2294 -0.3698
4 17 11 -0.2484 -0.2139
4 18 0 1.5055 -0.6934
4 18 2 0.6517 0.0749
4 18 4 -0.9577 0.1882
4 18 6 -0.8037 0.0185
4 18 8 0.8677 0.0452
4 19 1 -0.4088 -0.3323
4 19 3 -0.4608 -0.4221
4 19 5 -0.5526 -0.1011
4 19 7 0.1881 0.2641
4 20 0 -0.5162 -0.5650
5 1 0 22.2260 -1.5631
5 1 2 17.7948 0.1742
5 1 4 7.5654 0.7189
5 1 6 2.6115 -0.2219
5 1 8 4.4908 -0.3055
5 1 10 2.5093 0.1794
5 1 12 0.3184 0.0125
5 1 14 2.1742 -0.1046
5 1 16 0.8234 0.0947
5 1 18 -2.1521 -0.0039
5 1 20 -2.0443 -0.1981
5 2 1 -2.1023 0.0777
5 2 3 -0.0598 0.0206
5 2 5 -7.1138 0.1297
5 2 7 -10.9225 -0.0746
5 2 9 -4.4058 -0.1119
5 2 11 0.7343 0.1559
5 2 13 1.2362 0.0946
5 2 15 -0.3747 -0.1178
5 2 17 -2.2463 0.0326
5 2 19 -1.9382 0.1095
5 2 21 -0.7681 -0.2292
5 3 0 -19.1729 -1.3873
5 3 2 -14.9937 0.1972
5 3 4 -7.7349 0.7662
5 3 6 -1.1385 -0.0774
5 3 8 3.7571 -0.2288
5 3 10 2.7271 0.2035
5 3 12 0.4142 -0.0218
5 3 14 1.9786 -0.1877
5 3 16 2.4496 0.0834
5 3 18 0.4339 0.0114
5 3 20 -0.7109 -0.1812
5 4 1 -45.7773 0.1532
5 4 3 -17.7913 0.0109
5 4 5 5.2267 0.1631
5 4 7 8.0618 -0.0808
5 4 9 2.8104 -0.1654
5 4 11 -0.8655 0.1306
5 4 13 -2.0984 0.0314
5 4 15 0.0943 -0.1468
5 4 17 3.6896 0.0543
5 4 19 3.9534 0.0437
5 4 21 1.4758 -0.2707
5 5 0 -23.8163 -1.8554
5 5 2 -16.5721 -0.2990
5 5 4 0.4293 0.3636
5 5 6 12.5760 -0.2640
5 5 8 10.1534 -0.2665
5 5 10 1.2583 0.2848
5 5 12 -3.2607 0.1306
5 5 14 -1.1447 -0.0628
5 5 16 3.4642 0.2071
5 5 18 4.6434 0.0723
5 5 20 2.4696 -0.2381
5 6 1 -2.3639 -0.1361
5 6 3 -0.1570 -0.2540
5 6 5 -1.0525 -0.0107
5 6 7 -5.6078 -0.0386
5 6 9 -6.0500 -0.0778
5 6 11 -3.2680 0.2215
5 6 13 -3.9071 0.1600
5 6 15 -4.0041 -0.1167
5 6 17 -1.0070 0.0744
5 6 19 0.7460 0.2259
5 7 0 26.8795 -1.4376
5 7 2 16.7379 0.0139
5 7 4 -1.1332 0.4674
5 7 6 -9.6060 -0.1008
5 7 8 -7.2744 -0.1250
5 7 10 -2.0277 0.1813
5 7 12 -0.4426 0.0271
5 7 14 -1.3657 -0.1982
5 7 16 -1.7299 -0.0496
5 7 18 -2.0288 0.0858
5 7 20 -1.3074 0.0308
5 8 1 16.1935 -0.2007
5 8 3 7.4852 -0.3635
5 8 5 -4.2739 -0.1023
5 8 7 -9.4422 0.0417
5 8 9 -3.8238 -0.1036
5 8 11 3.0881 0.0999
5 8 13 2.3496 0.1962
5 8 15 -1.2190 -0.1549
5 8 17 -1.8961 -0.0765
5 8 19 -1.0383 0.2475
5 9 0 6.9411 -1.6649
5 9 2 4.2367 -0.2301
5 9 4 1.0035 0.2052
5 9 6 2.0892 -0.2308
5 9 8 4.8282 -0.1356
5 9 10 6.1380 0.1519
5 9 12 5.5161 0.0838
5 9 14 3.6324 -0.0418
5 9 16 2.0050 0.0358
5 9 18 0.7376 0.1305
5 10 1 -2.5708 0.0540
5 10 3 0.2930 -0.1149
5 10 5 2.8357 0.0241
5 10 7 3.0256 0.0635
5 10 9 3.4246 -0.1177
5 10 11 4.9971 -0.0197
5 10 13 4.1643 0.0284
5 10 15 1.7337 -0.2621
5 10 17 1.5113 -0.2008
5 11 0 0.6306 -1.0679
5 11 2 -0.9371 0.1939
5 11 4 -1.0553 0.5231
5 11 6 2.2580 -0.0689
5 11 8 3.0634 -0.0964
5 11 10 1.1478 0.1813
5 11 12 0.4946 0.0484
5 11 14 0.3880 -0.0860
5 11 16 0.2756 0.0382
5 11 18 0.6031 0.1200
5 12 1 0.4298 -0.0485
5 12 3 -1.4807 -0.2060
5 12 5 -2.5462 -0.0420
5 12 7 -3.6555 -0.0731
5 12 9 -4.4826 -0.1380
5 12 11 -2.8102 0.0401
5 12 13 -1.4108 0.1234
5 12 15 -2.1171 0.0408
5 12 17 -1.5482 0.0779
5 13 0 2.4698 -1.0871
5 13 2 0.5547 -0.0253
5 13 4 -0.8491 0.4150
5 13 6 0.2048 -0.1271
5 13 8 -0.9436 -0.1804
5 13 10 -3.1024 0.1169
5 13 12 -2.6219 -0.1272
5 13 14 -1.6514 -0.1024
5 13 16 -1.3955 0.3696
5 14 1 -2.4256 0.2201
5 14 3 -0.9295 0.1574
5 14 5 0.7650 0.2559
5 14 7 0.0388 0.0635
5 14 9 -1.6317 0.0578
5 14 11 -1.2375 0.1052
5 14 13 -0.4715 -0.1740
5 14 15 -0.9478 -0.1515
5 15 0 -1.4758 -0.9504
5 15 2 -1.2284 0.0361
5 15 4 -0.0434 0.3696
5 15 6 1.2096 -0.1654
5 15 8 0.8335 -0.1430
5 15 10 -0.3426 0.2937
5 15 12 -0.6674 -0.0065
5 15 14 -0.1664 -0.3576
5 16 1 -2.9849 0.0708
5 16 3 -2.3718 0.0151
5 16 5 -2.3567 -0.0440
5 16 7 -2.4031 -0.2279
5 16 9 -1.7354 -0.2647
5 16 11 -1.1650 0.0740
5 16 13 -0.7364 0.1304
5 17 0 1.7057 -0.7728
5 17 2 0.4113 0.2374
5 17 4 -1.8769 0.3710
5 17 6 -2.2110 0.0581
5 17 8 -0.7276 -0.0352
5 17 10 -0.2985 -0.1360
5 18 1 0.4919 0.0725
5 18 3 -0.8397 -0.0279
5 18 5 -1.7447 0.0537
5 18 7 -0.8553 0.2432
5 18 9 0.1810 -0.1007
5 19 0 0.4700 -0.8136
5 19 2 -0.4506 -0.6308
5 19 4 -1.6457 -0.5692
5 19 6 -1.0473 -0.2898
6 1 1 42.1104 -0.0509
6 1 3 29.9973 -0.1679
6 1 5 6.9278 0.0075
6 1 7 -5.2091 -0.0423
6 1 9 -0.5723 -0.1056
6 1 11 3.5131 0.1259
6 1 13 2.2772 0.1457
6 1 15 -0.2716 -0.1296
6 1 17 -2.2664 -0.0314
6 1 19 -1.6502 0.2020
6 1 21 -0.1899 -0.0833
6 2 0 28.4891 -1.8346
6 2 2 21.0005 -0.2139
6 2 4 2.6904 0.3402
6 2 6 -7.4500 -0.3496
6 2 8 0.0664 -0.2381
6 2 10 6.8425 0.2694
6 2 12 5.8328 0.0943
6 2 14 4.7226 -0.0540
6 2 16 1.7305 0.0646
6 2 18 -2.0162 0.0384
6 2 20 -1.6832 0.0275
6 3 1 -20.5126 -0.0618
6 3 3 -5.7486 -0.1885
6 3 5 0.2863 0.0215
6 3 7 0.3415 -0.0390
6 3 9 4.4358 -0.0863
6 3 11 5.9820 0.1258
6 3 13 3.7368 0.0835
6 3 15 2.4865 -0.1600
6 3 17 1.9889 -0.0297
6 3 19 1.2568 0.2344
6 3 21 0.5144 0.0213
6 4 0 -28.3174 -1.5178
6 4 2 -17.4701 0.0249
6 4 4 2.9228 0.5917
6 4 6 15.5014 -0.1526
6 4 8 16.1708 -0.2032
6 4 10 9.1131 0.2335
6 4 12 2.7971 0.0075
6 4 14 2.8399 -0.1397
6 4 16 5.0676 0.0616
6 4 18 4.1246 -0.0872
6 4 20 1.2246 -0.2590
6 5 1 -19.2048 -0.2646
6 5 3 -1.0129 -0.3554
6 5 5 10.8501 -0.0606
6 5 7 8.4064 -0.0917
6 5 9 3.9492 -0.1500
6 5 11 1.8174 0.1294
6 5 13 -0.7016 0.1186
6 5 15 -0.4953 -0.1101
6 5 17 2.5294 -0.0086
6 5 19 3.0086 0.0767
6 6 0 10.0174 -1.5488
6 6 2 8.3293 -0.1055
6 6 4 5.3369 0.4166
6 6 6 3.1944 -0.1558
6 6 8 1.7429 -0.1783
6 6 10 0.3640 0.2018
6 6 12 -1.2665 0.0225
6 6 14 -1.5550 -0.1962
6 6 16 0.0116 0.0002
6 6 18 0.7516 -0.0239
6 6 20 0.3469 -0.2226
6 7 1 6.3369 0.1932
6 7 3 4.3082 -0.0299
6 7 5 -2.2179 0.2191
6 7 7 -8.2610 0.1994
6 7 9 -6.6493 -0.0911
6 7 11 -2.1539 0.0514
6 7 13 -2.3408 0.0473
6 7 15 -3.6297 -0.2533
6 7 17 -1.9493 -0.0548
6 7 19 -0.1752 0.2082
6 8 0 5.9806 -1.2500
6 8 2 3.2252 0.0991
6 8 4 -0.6472 0.4802
6 8 6 -1.3691 -0.0636
6 8 8 -0.7337 -0.1209
6 8 10 -0.2246 0.1416
6 8 12 0.0686 0.0254
6 8 14 0.2751 -0.1358
6 8 16 0.9320 0.0968
6 8 18 1.1014 0.2323
6 9 1 -1.8975 -0.1138
6 9 3 0.2876 -0.2475
6 9 5 1.5084 0.0343
6 9 7 0.7655 0.0974
6 9 9 1.6562 -0.1559
6 9 11 4.0478 -0.0098
6 9 13 3.4206 0.0990
6 9 15 1.3920 -0.1408
6 9 17 1.6817 0.0070
6 9 19 1.7763 0.2732
6 10 0 5.6935 -1.0747
6 10 2 2.9610 0.2207
6 10 4 0.5004 0.5695
6 10 6 2.7002 0.0044
6 10 8 5.0043 -0.0693
6 10 10 5.4054 0.1452
6 10 12 5.0113 0.0127
6 10 14 3.4937 -0.1665
6 10 16 2.0625 -0.0951
6 10 18 1.4054 0.0365
6 11 1 8.0637 0.2626
6 11 3 3.6308 0.0509
6 11 5 -0.1412 0.2042
6 11 7 -1.1858 0.1507
6 11 9 0.8072 -0.1096
6 11 11 4.2588 -0.0161
6 11 13 4.2332 0.0989
6 11 15 0.8967 -0.1993
6 11 17 -0.3905 -0.3350
6 12 0 10.2920 -1.0759
6 12 2 6.4734 -0.0096
6 12 4 1.5122 0.3413
6 12 6 0.9651 -0.2011
6 12 8 1.1122 -0.2167
6 12 10 1.0474 0.0916
6 12 12 1.9292 0.0036
6 12 14 1.2459 0.0635
6 12 16 -0.5856 0.2322
6 13 1 2.3225 -0.0217
6 13 3 2.4050 -0.1083
6 13 5 2.8222 0.0674
6 13 7 1.5388 -0.0257
6 13 9 -0.2177 -0.0496
6 13 11 0.3437 0.0389
6 13 13 0.7330 0.0009
6 13 15 -0.9183 0.0878
6 14 0 0.2280 -0.8746
6 14 2 0.9651 0.0562
6 14 4 3.6130 0.4511
6 14 6 5.8878 -0.0905
6 14 8 4.2911 -0.1048
6 14 10 0.9473 0.2873
6 14 12 -0.3609 -0.0730
6 14 14 -0.1170 -0.3031
6 15 1 -4.2319 0.0126
6 15 3 -1.0465 -0.0783
6 15 5 1.5635 0.0339
6 15 7 1.4144 -0.1076
6 15 9 -0.1354 -0.0886
6 15 11 -1.1675 0.2086
6 15 13 -1.0353 0.0350
6 16 0 -1.1586 -1.0737
6 16 2 -1.2367 -0.1647
6 16 4 -1.2021 0.1348
6 16 6 -0.6396 -0.1167
6 16 8 -0.3381 -0.2045
6 16 10 -1.2753 -0.0952
6 16 12 -1.8616 -0.0538
6 17 1 -0.7272 0.0244
6 17 3 -1.4218 0.0065
6 17 5 -2.1150 0.0919
6 17 7 -1.7400 0.1542
6 17 9 -0.9872 -0.2579
6 18 0 1.5032 -0.7063
6 18 2 0.2880 0.0089
6 18 4 -1.3645 0.0669
6 18 6 -0.9663 0.1076
6 18 8 0.3628 0.3357
6 19 1 -1.0868 -0.1857
6 19 3 -1.4470 -0.4050
6 19 5 -1.2516 -0.3664
7 1 0 25.3733 -1.6247
7 1 2 18.1886 -0.0824
7 1 4 3.1407 0.4298
7 1 6 -4.6853 -0.2231
7 1 8 -1.3764 -0.1930
7 1 10 1.4167 0.2161
7 1 12 0.7430 0.0543
7 1 14 1.3590 -0.1068
7 1 16 1.1514 -0.0123
7 1 18 -0.2706 0.0033
7 1 20 0.0136 0.0265
7 2 1 1.2793 -0.4008
7 2 3 2.5478 -0.4708
7 2 5 -3.6925 -0.0986
7 2 7 -7.2003 -0.0218
7 2 9 -1.5682 -0.1180
7 2 11 2.2352 0.1007
7 2 13 1.1682 0.1432
7 2 15 -0.0788 -0.1688
7 2 17 -0.3909 -0.0039
7 2 19 0.4664 0.5153
7 2 21 1.1722 0.3656
7 3 0 -5.6407 -1.5571
7 3 2 -2.9602 -0.0515
7 3 4 0.9376 0.4719
7 3 6 4.4930 -0.1672
7 3 8 8.0079 -0.1334
7 3 10 5.8933 0.2275
7 3 12 1.0372 -0.0067
7 3 14 0.7313 -0.1545
7 3 16 1.7538 -0.0013
7 3 18 0.9550 0.0816
7 3 20 0.4012 0.1570
7 4 1 -6.8255 0.1169
7 4 3 4.3836 -0.0443
7 4 5 8.0219 0.1781
7 4 7 5.0680 0.1096
7 4 9 4.9920 -0.0953
7 4 11 4.2524 0.0459
7 4 13 1.1264 0.0704
7 4 15 0.1633 -0.1914
7 4 17 1.4278 -0.0285
7 4 19 1.9051 0.4116
7 5 0 14.5695 -1.3842
7 5 2 13.2562 0.0470
7 5 4 9.0979 0.4919
7 5 6 6.1731 -0.1451
7 5 8 7.6880 -0.1719
7 5 10 7.9411 0.1539
7 5 12 4.5597 -0.0060
7 5 14 2.1854 -0.1341
7 5 16 1.5857 0.0118
7 5 18 0.7322 0.0312
7 5 20 -0.0310 -0.0332
7 6 1 3.4337 -0.0029
7 6 3 4.7929 -0.1621
7 6 5 -0.1420 0.1045
7 6 7 -4.5226 0.0661
7 6 9 -0.6171 -0.2132
7 6 11 3.5525 -0.0143
7 6 13 1.5887 0.0919
7 6 15 -1.2967 -0.2055
7 6 17 -1.1597 -0.0891
7 6 19 -0.3670 0.2301
7 7 0 -0.6367 -1.0366
7 7 2 -0.5234 0.3080
7 7 4 -0.6291 0.6378
7 7 6 -0.6180 -0.0415
7 7 8 -0.1274 -0.1667
7 7 10 -0.2875 0.1221
7 7 12 -0.9158 0.0007
7 7 14 -0.5344 -0.1790
7 7 16 0.6696 -0.0075
7 7 18 0.8685 0.0043
7 8 1 -14.6234 0.2283
7 8 3 -5.6715 0.0704
7 8 5 0.2531 0.2398
7 8 7 -1.0073 0.1060
7 8 9 -2.8395 -0.2014
7 8 11 -2.3879 -0.0075
7 8 13 -2.2611 0.0833
7 8 15 -1.5112 -0.1228
7 8 17 0.8917 0.0430
7 8 19 1.3982 0.1697
7 9 0 -5.2709 -1.3009
7 9 2 -4.8196 0.0031
7 9 4 -2.1170 0.3548
7 9 6 1.3514 -0.2473
7 9 8 1.2030 -0.2616
7 9 10 -1.1744 0.1314
7 9 12 -1.8214 0.0361
7 9 14 -0.5145 -0.1332
7 9 16 1.4674 0.1234
7 9 18 2.1504 0.2512
7 10 1 2.6639 -0.0063
7 10 3 1.0624 -0.1127
7 10 5 -0.8765 0.1519
7 10 7 -2.2996 0.1225
7 10 9 -1.3512 -0.1200
7 10 11 1.3924 0.0401
7 10 13 1.8430 0.1327
7 10 15 0.3501 -0.1602
7 10 17 0.4638 -0.1736
7 11 0 11.2561 -1.0407
7 11 2 6.4107 0.0860
7 11 4 -0.7931 0.4530
7 11 6 -2.5528 -0.0883
7 11 8 -1.1170 -0.1393
7 11 10 1.1245 0.1303
7 11 12 3.2349 0.0333
7 11 14 2.7347 -0.0116
7 11 16 0.6507 0.0227
7 12 1 4.8170 -0.1387
7 12 3 1.7127 -0.1906
7 12 5 -1.1400 0.0511
7 12 7 -2.5148 -0.0120
7 12 9 -1.1463 -0.1367
7 12 11 2.5290 -0.0319
7 12 13 3.5724 0.1193
7 12 15 0.7639 0.1352
7 13 0 4.1342 -1.2423
7 13 2 3.1099 -0.2117
7 13 4 2.6930 0.2534
7 13 6 3.8435 -0.2406
7 13 8 3.6637 -0.1884
7 13 10 2.7557 0.2066
7 13 12 2.6645 -0.0706
7 13 14 1.9636 -0.0891
7 14 1 -1.0514 -0.0238
7 14 3 1.4710 -0.0745
7 14 5 3.7394 0.1140
7 14 7 3.5841 -0.0064
7 14 9 2.2399 0.0426
7 14 11 1.4225 0.2644
7 14 13 0.9025 0.0552
7 15 0 -0.0372 -0.8662
7 15 2 0.3930 -0.1134
7 15 4 1.7293 0.2248
7 15 6 3.1719 -0.0941
7 15 8 2.8969 -0.1903
7 15 10 0.7693 0.0725
7 15 12 -0.6519 0.0456
7 16 1 -1.3967 -0.1771
7 16 3 -0.5271 -0.2431
7 16 5 -0.0044 -0.0216
7 16 7 -0.0758 0.0135
7 16 9 -0.6053 -0.3258
7 16 11 -1.1049 -0.1525
7 17 0 0.9859 -0.9130
7 17 2 0.4512 -0.0908
7 17 4 -0.1168 0.1224
7 17 6 0.3346 0.1469
7 17 8 0.5971 0.1842
7 18 1 -1.2896 0.0825
7 18 3 -1.1185 -0.0348
7 18 5 -0.7082 -0.0980
7 18 7 -0.1948 0.0422
7 19 0 -0.4407 -0.2307
7 19 2 -0.7080 0.1552
8 1 1 -16.4371 0.1510
8 1 3 -9.5735 0.0596
8 1 5 -6.3656 0.3042
8 1 7 -6.9820 0.1108
8 1 9 -4.1884 -0.2010
8 1 11 -0.3877 0.0134
8 1 13 -0.1742 0.1123
8 1 15 -0.4916 -0.1697
8 1 17 0.3962 -0.0214
8 1 19 0.8557 0.4412
8 2 0 -17.9011 -1.4903
8 2 2 -14.6476 -0.0128
8 2 4 -6.4603 0.5071
8 2 6 1.2547 -0.1458
8 2 8 2.6465 -0.1968
8 2 10 -1.6074 0.1512
8 2 12 -4.7002 -0.0066
8 2 14 -2.8677 -0.1299
8 2 16 0.1521 0.0055
8 2 18 1.0315 0.0422
8 2 20 0.9784 0.0610
8 3 1 -14.1592 0.0303
8 3 3 -3.1894 -0.0758
8 3 5 3.1537 0.2094
8 3 7 0.2923 0.1104
8 3 9 -3.8648 -0.1562
8 3 11 -5.8138 0.0339
8 3 13 -6.1024 0.0932
8 3 15 -3.9908 -0.2385
8 3 17 -0.4504 -0.0580
8 3 19 1.8755 0.4817
8 4 0 17.2542 -1.0203
8 4 2 13.5346 0.3348
8 4 4 6.2554 0.6758
8 4 6 2.5022 -0.0055
8 4 8 2.3770 -0.0888
8 4 10 0.4636 0.1564
8 4 12 -2.2290 -0.0202
8 4 14 -2.0001 -0.1755
8 4 16 -0.6629 -0.0305
8 4 18 0.2065 0.1836
8 4 20 0.9549 0.2367
8 5 1 15.0586 0.1120
8 5 3 8.8347 -0.0795
8 5 5 -2.7493 0.1551
8 5 7 -7.4197 0.1162
8 5 9 -1.0632 -0.2017
8 5 11 4.4135 0.0013
8 5 13 3.0299 0.1653
8 5 15 -0.3175 -0.1854
8 5 17 -1.2106 0.0439
8 5 19 0.0146 0.7087
8 6 0 14.6046 -1.5128
8 6 2 10.2725 -0.1237
8 6 4 0.9222 0.2870
8 6 6 -3.2462 -0.2238
8 6 8 1.3568 -0.1983
8 6 10 5.6330 0.1294
8 6 12 5.1566 0.1126
8 6 14 3.2790 -0.0241
8 6 16 1.4167 0.0279
8 6 18 0.0866 0.1889
8 7 1 -11.4109 -0.0238
8 7 3 -4.5054 -0.0734
8 7 5 -1.6952 0.1761
8 7 7 -1.7596 0.1010
8 7 9 0.7270 -0.1956
8 7 11 2.5197 0.0531
8 7 13 1.1619 0.2427
8 7 15 -0.2647 -0.0989
8 7 17 0.0979 -0.1099
8 7 19 0.1332 0.1594
8 8 0 -10.8380 -1.2751
8 8 2 -8.1674 0.0621
8 8 4 -2.8054 0.3925
8 8 6 1.3393 -0.2459
8 8 8 1.9769 -0.2440
8 8 10 -0.6257 0.1618
8 8 12 -2.4838 0.0754
8 8 14 -1.2746 -0.1156
8 8 16 0.9708 -0.0229
8 8 18 1.3863 -0.0691
8 9 1 -8.2896 -0.1822
8 9 3 -3.5378 -0.2439
8 9 5 -0.9032 0.0047
8 9 7 -1.8718 -0.0269
8 9 9 -2.8961 -0.1808
8 9 11 -2.8987 0.0641
8 9 13 -2.8806 0.1614
8 9 15 -2.1812 -0.1235
8 9 17 -0.3443 -0.1584
8 10 0 3.4425 -1.3584
8 10 2 0.8984 -0.1892
8 10 4 -2.8828 0.1822
8 10 6 -3.6834 -0.3232
8 10 8 -3.2743 -0.2329
8 10 10 -3.1498 0.1911
8 10 12 -2.0478 0.0892
8 10 14 -0.6625 -0.0301
8 10 16 -0.1352 0.0765
8 11 1 0.4093 -0.0213
8 11 3 -1.3200 -0.0715
8 11 5 -3.7871 0.1510
8 11 7 -5.6579 0.0500
8 11 9 -4.8282 -0.1159
8 11 11 -1.5055 0.0011
8 11 13 0.5016 0.1628
8 11 15 -0.1905 0.1547
8 12 0 1.2817 -1.1493
8 12 2 -0.3564 -0.0582
8 12 4 -2.1999 0.3828
8 12 6 -1.9398 -0.1809
8 12 8 -1.4141 -0.1785
8 12 10 -0.6804 0.1362
8 12 12 0.7802 -0.1627
8 12 14 1.3062 -0.0856
8 12 16 0.4685 0.3430
8 13 1 -2.5895 -0.2004
8 13 3 -1.4226 -0.1546
8 13 5 -0.6709 0.0730
8 13 7 -1.0328 -0.0336
8 13 9 -0.7308 0.0093
8 13 11 0.4840 0.1372
8 13 13 0.8602 -0.0142
8 13 15 0.2829 0.0567
8 14 0 1.3608 -0.8801
8 14 2 0.8710 -0.0106
8 14 4 0.5989 0.3587
8 14 6 1.4011 -0.0628
8 14 8 2.0845 -0.1130
8 14 10 1.7223 0.2179
8 14 12 1.0057 0.0168
8 15 1 0.1475 0.1945
8 15 3 0.2959 0.0803
8 15 5 -0.0205 0.1969
8 15 7 -0.3934 0.0765
8 15 9 -0.1955 -0.1885
8 15 11 0.1704 0.0510
8 16 0 2.4178 -0.7670
8 16 2 1.8663 0.0623
8 16 4 1.1795 0.2895
8 16 6 1.1940 0.1624
8 16 8 0.8809 0.0702
8 16 10 -0.0684 -0.0971
8 17 1 0.2155 -0.1003
8 17 3 0.9040 -0.0947
8 17 5 1.2300 -0.0229
8 17 7 0.6876 0.1251
8 18 0 -0.3835 -0.4283
8 18 2 -0.0830 0.1541
8 18 4 0.6786 0.2066
8 18 6 1.1725 -0.0066
9 1 0 -14.8753 -1.1371
9 1 2 -13.2843 0.2723
9 1 4 -7.8188 0.6680
9 1 6 -0.9093 -0.0584
9 1 8 2.9770 -0.1382
9 1 10 2.9112 0.1768
9 1 12 0.8024 -0.0097
9 1 14 0.5682 -0.1051
9 1 16 2.0371 0.0701
9 1 18 1.3061 0.0344
9 1 20 0.0344 -0.0130
9 2 1 -30.5405 -0.0656
9 2 3 -13.8203 -0.0863
9 2 5 0.9049 0.1946
9 2 7 1.3725 0.0158
9 2 9 -3.6792 -0.2337
9 2 11 -5.6764 0.0454
9 2 13 -6.0007 0.1518
9 2 15 -3.8976 -0.1539
9 2 17 -0.3420 -0.0857
9 2 19 0.8321 0.2482
9 3 0 -8.2790 -1.4722
9 3 2 -6.7948 -0.0887
9 3 4 -1.0570 0.3688
9 3 6 3.7084 -0.2270
9 3 8 -0.1174 -0.2335
9 3 10 -7.3357 0.1544
9 3 12 -9.5751 0.0619
9 3 14 -6.2382 -0.0748
9 3 16 -1.5380 0.0265
9 3 18 0.7391 -0.0131
9 3 20 0.9221 -0.1730
9 4 1 2.3035 0.1708
9 4 3 0.7690 0.0076
9 4 5 -3.0673 0.2072
9 4 7 -7.5761 0.0807
9 4 9 -8.0882 -0.2128
9 4 11 -4.9411 0.0678
9 4 13 -3.0052 0.1861
9 4 15 -2.4263 -0.2381
9 4 17 -0.8722 -0.0541
9 4 19 0.9261 0.4897
9 5 0 19.5194 -1.2928
9 5 2 12.3703 0.0225
9 5 4 0.0035 0.3469
9 5 6 -4.7290 -0.1985
9 5 8 -2.4284 -0.2074
9 5 10 0.1084 0.0882
9 5 12 1.3987 0.0556
9 5 14 1.8353 -0.1217
9 5 16 0.9963 -0.0133
9 5 18 0.4511 0.3544
9 6 1 0.5631 -0.2760
9 6 3 -0.2285 -0.3144
9 6 5 -3.4895 -0.0110
9 6 7 -4.3885 0.0145
9 6 9 -0.3188 -0.2329
9 6 11 3.5175 0.0811
9 6 13 3.2445 0.3163
9 6 15 0.8268 -0.0998
9 6 17 -0.1232 0.0259
9 6 19 0.3795 0.6343
9 7 0 1.4192 -1.5114
9 7 2 0.8551 -0.1469
9 7 4 -0.0794 0.2547
9 7 6 1.1571 -0.2220
9 7 8 3.6748 -0.1542
9 7 10 3.4636 0.1821
9 7 12 1.8509 0.1509
9 7 14 1.3338 -0.0304
9 7 16 1.0971 -0.0886
9 7 18 0.6624 -0.0141
9 8 1 -5.5462 0.0500
9 8 3 -1.6140 -0.0054
9 8 5 -0.5545 0.2213
9 8 7 -0.6979 0.1584
9 8 9 0.6434 -0.1349
9 8 11 0.7866 0.0306
9 8 13 -0.8778 0.1837
9 8 15 -2.0764 -0.2214
9 8 17 -1.4702 -0.4235
9 9 0 3.2363 -1.2325
9 9 2 1.4609 -0.0632
9 9 4 -2.0302 0.2667
9 9 6 -2.7097 -0.2133
9 9 8 -0.5929 -0.1234
9 9 10 -0.1323 0.2058
9 9 12 -0.7542 0.0807
9 9 14 -0.6969 -0.0890
9 9 16 -0.8808 -0.1779
9 10 1 -0.6925 -0.0691
9 10 3 -0.5673 -0.1452
9 10 5 -2.2789 0.0735
9 10 7 -3.5448 0.0309
9 10 9 -2.7261 -0.1145
9 10 11 -1.3228 0.0400
9 10 13 -0.6200 0.2398
9 10 15 -1.0941 0.1210
9 10 17 -1.2906 -0.1129
9 11 0 -1.1505 -0.9012
9 11 2 -1.8846 0.1711
9 11 4 -2.6040 0.4958
9 11 6 -1.8429 -0.1368
9 11 8 -1.2522 -0.1359
9 11 10 -1.7807 0.1649
9 11 12 -1.3335 -0.1204
9 11 14 -0.0464 -0.0467
9 11 16 -0.0001 0.3253
9 12 1 -6.9984 0.1379
9 12 3 -3.9409 0.1249
9 12 5 -1.7802 0.2393
9 12 7 -2.1328 0.0372
9 12 9 -3.0354 -0.0031
9 12 11 -3.1240 0.0257
9 12 13 -2.2791 -0.0864
9 12 15 -1.0052 0.1278
9 13 0 -2.7454 -1.0083
9 13 2 -2.7440 -0.0693
9 13 4 -2.1683 0.3292
9 13 6 -0.9604 -0.1251
9 13 8 -0.2967 -0.1059
9 13 10 -0.9510 0.2223
9 13 12 -1.7462 -0.1663
9 13 14 -0.8994 -0.3789
9 14 1 -2.8194 0.0228
9 14 3 -2.5885 -0.0669
9 14 5 -3.1012 0.0457
9 14 7 -3.4364 -0.0510
9 14 9 -2.3146 -0.1793
9 14 11 -1.1278 0.0210
9 14 13 -0.6271 -0.0285
9 15 0 1.3817 -0.6127
9 15 2 0.3266 0.3060
9 15 4 -1.4025 0.4137
9 15 6 -1.8817 0.0620
9 15 8 -1.1278 -0.0728
9 15 10 -0.1960 -0.1246
9 16 1 0.7829 0.1380
9 16 3 0.6052 0.1190
9 16 5 -0.2671 -0.0011
9 16 7 -1.3336 0.0209
9 16 9 -1.2050 -0.1395
9 17 0 0.8739 -0.7426
9 17 2 1.0829 0.1145
9 17 4 1.4891 0.2082
9 17 6 1.3344 -0.0568
9 18 1 0.0018 -0.0209
9 18 3 1.1815 0.0795
10 1 1 -9.3418 0.0614
10 1 3 -2.6427 -0.0165
10 1 5 1.0445 0.1931
10 1 7 0.8042 0.0477
10 1 9 2.3046 -0.2010
10 1 11 2.7535 0.0187
10 1 13 -0.2158 0.0984
10 1 15 -1.3146 -0.1861
10 1 17 -0.2402 -0.0585
10 1 19 -0.0563 0.3627
10 2 0 -10.4399 -1.5462
10 2 2 -8.3229 -0.2133
10 2 4 -2.2689 0.2366
10 2 6 2.7269 -0.2745
10 2 8 1.8619 -0.1892
10 2 10 -2.2987 0.1923
10 2 12 -5.5472 0.0401
10 2 14 -4.4815 -0.0618
10 2 16 -0.5907 0.1047
10 2 18 0.5197 0.0145
10 3 1 -12.1458 -0.3052
10 3 3 -6.4002 -0.3437
10 3 5 -2.2003 -0.0335
10 3 7 -4.2859 -0.0615
10 3 9 -6.0571 -0.1865
10 3 11 -4.4915 0.1783
10 3 13 -3.8730 0.2799
10 3 15 -2.7123 -0.1211
10 3 17 -0.4718 -0.1060
10 3 19 -0.0562 0.1391
10 4 0 5.9476 -1.3584
10 4 2 2.0195 -0.0651
10 4 4 -2.2794 0.3052
10 4 6 -2.0667 -0.2153
10 4 8 -2.1999 -0.2043
10 4 10 -2.5042 0.1278
10 4 12 -1.2543 0.0574
10 4 14 0.5334 -0.1110
10 4 16 1.7821 0.0162
10 4 18 1.2334 0.1367
10 5 1 -2.6405 0.1112
10 5 3 -1.9416 0.0157
10 5 5 -1.3478 0.1882
10 5 7 -2.7496 0.0821
10 5 9 -2.6493 -0.1875
10 5 11 0.7042 0.0924
10 5 13 2.3257 0.2085
10 5 15 1.5693 -0.2082
10 5 17 1.1414 -0.0395
10 6 0 4.5106 -1.3639
10 6 2 2.8699 -0.0610
10 6 4 2.0854 0.2786
10 6 6 3.8631 -0.2174
10 6 8 3.3035 -0.1788
10 6 10 0.9731 0.1177
10 6 12 0.6732 0.0630
10 6 14 1.5069 -0.0970
10 6 16 1.6853 -0.0220
10 6 18 1.1879 0.1876
10 7 1 -2.3434 0.0259
10 7 3 0.0792 -0.0782
10 7 5 0.6551 0.0983
10 7 7 -0.7023 0.0561
10 7 9 -1.0205 -0.2163
10 7 11 -0.3136 -0.0255
10 7 13 -0.8120 0.1639
10 7 15 -1.9785 -0.2011
10 7 17 -1.4161 -0.2725
10 8 0 7.9340 -0.8653
10 8 2 5.0259 0.2465
10 8 4 -0.5789 0.4966
10 8 6 -2.4389 0.0072
10 8 8 -0.1427 -0.0033
10 8 10 1.1647 0.1338
10 8 12 0.7841 -0.0234
10 8 14 -0.2362 -0.1922
10 8 16 -1.5104 -0.3512
10 9 1 4.4749 0.1638
10 9 3 2.3148 0.0161
10 9 5 -2.3094 0.2081
10 9 7 -3.4900 0.1658
10 9 9 -0.2780 -0.1392
10 9 11 2.0577 -0.0835
10 9 13 1.4241 0.1518
10 9 15 -1.1598 -0.0997
10 9 17 -2.2270 -0.4232
10 10 0 5.0487 -1.0647
10 10 2 3.2218 0.0022
10 10 4 -0.3725 0.3315
10 10 6 -0.9044 -0.1755
10 10 8 1.7679 -0.1269
10 10 10 2.9797 0.1306
10 10 12 2.9561 -0.0300
10 10 14 2.3803 0.0378
10 10 16 0.2368 0.1237
10 11 1 -3.5240 0.1119
10 11 3 -0.4663 0.0719
10 11 5 1.4157 0.1705
10 11 7 1.7268 -0.0039
10 11 9 1.1740 -0.0680
10 11 11 0.0383 0.0045
10 11 13 -0.1629 0.0507
10 11 15 -0.0055 0.1979
10 12 0 -2.9609 -0.7990
10 12 2 -2.1974 0.1300
10 12 4 -0.1792 0.4746
10 12 6 2.1933 -0.0586
10 12 8 2.6965 -0.0521
10 12 10 0.1144 0.2722
10 12 12 -2.1234 -0.1309
10 12 14 -1.1748 -0.3175
10 13 1 -5.3896 -0.1190
10 13 3 -2.9480 -0.2017
10 13 5 -1.3196 -0.0069
10 13 7 -1.3415 -0.0458
10 13 9 -2.0364 -0.1026
10 13 11 -3.1551 0.0594
10 13 13 -2.9719 -0.0761
10 14 0 -1.2401 -1.0080
10 14 2 -1.5751 -0.0965
10 14 4 -1.9577 0.1301
10 14 6 -1.6146 -0.1002
10 14 8 -0.8293 -0.1400
10 14 10 -0.6449 -0.1234
10 14 12 -0.9184 -0.1909
10 15 1 -1.8191 0.0973
10 15 3 -1.4807 -0.0112
10 15 5 -1.9676 -0.1662
10 15 7 -2.5683 -0.1093
10 15 9 -1.6402 -0.2950
10 16 0 -1.2682 -0.6908
10 16 2 -1.1760 0.2466
10 16 4 -1.0169 0.0587
10 16 6 -1.0237 -0.3656
10 16 8 -0.9227 -0.1301
10 17 1 -0.6686 0.0009
10 17 3 0.2212 0.0278
10 17 5 0.0795 -0.2710
11 1 0 7.5030 -1.2062
11 1 2 6.3420 0.0533
11 1 4 3.9816 0.3720
11 1 6 3.1720 -0.1436
11 1 8 3.5754 -0.1041
11 1 10 1.4390 0.1374
11 1 12 -1.7571 -0.0396
11 1 14 -1.5797 -0.1134
11 1 16 0.2728 0.0843
11 1 18 0.7414 0.1550
11 2 1 -4.3930 0.1062
11 2 3 -1.6491 -0.0396
11 2 5 -2.3681 0.1473
11 2 7 -4.5565 0.0646
11 2 9 -2.9821 -0.1436
11 2 11 -1.6174 0.1050
11 2 13 -3.2987 0.1662
11 2 15 -3.4230 -0.1911
11 2 17 -1.6010 -0.1142
11 3 0 5.8781 -1.3660
11 3 2 2.2267 -0.1520
11 3 4 -3.5074 0.2108
11 3 6 -4.9531 -0.2162
11 3 8 -2.2926 -0.1465
11 3 10 0.4155 0.1499
11 3 12 0.1159 0.0273
11 3 14 -0.1482 -0.1067
11 3 16 1.2871 0.0559
11 3 18 0.9376 0.1148
11 4 1 -1.9268 0.0670
11 4 3 -1.0183 -0.0227
11 4 5 -0.7233 0.1722
11 4 7 -1.4951 0.1031
11 4 9 0.8752 -0.1158
11 4 11 4.3556 0.1144
11 4 13 3.4883 0.1380
11 4 15 1.9969 -0.2589
11 4 17 1.7204 -0.1741
11 5 0 3.4423 -1.0152
11 5 2 2.7018 0.2280
11 5 4 4.4900 0.5582
11 5 6 7.7505 0.0247
11 5 8 6.4877 -0.0386
11 5 10 3.6316 0.1383
11 5 12 2.3275 -0.0344
11 5 14 2.4319 -0.1626
11 5 16 3.3303 0.0156
11 5 18 1.9506 0.0849
11 6 1 -5.3393 0.0912
11 6 3 0.3690 0.0006
11 6 5 5.4673 0.1221
11 6 7 3.4768 0.0498
11 6 9 -0.5762 -0.1517
11 6 11 -1.0209 0.0360
11 6 13 -0.8618 0.1613
11 6 15 -0.4561 -0.0678
11 6 17 0.7359 -0.0654
11 7 0 2.1554 -1.0812
11 7 2 1.0190 0.0336
11 7 4 0.3571 0.2986
11 7 6 0.9646 -0.1522
11 7 8 -0.1759 -0.0945
11 7 10 -1.7860 0.1158
11 7 12 -1.7546 -0.0095
11 7 14 -1.2006 -0.0758
11 7 16 -0.6014 -0.0438
11 8 1 0.9336 0.1738
11 8 3 -0.2710 -0.0388
11 8 5 -3.6895 0.0896
11 8 7 -5.9150 0.0889
11 8 9 -4.1011 -0.1566
11 8 11 -0.9478 -0.1118
11 8 13 -0.4477 0.0657
11 8 15 -2.1112 -0.1369
11 9 0 7.4487 -0.9505
11 9 2 4.7005 0.0693
11 9 4 -0.9015 0.3681
11 9 6 -3.0805 -0.0692
11 9 8 -0.3666 -0.0329
11 9 10 2.6083 0.1228
11 9 12 3.8080 -0.0480
11 9 14 2.5584 -0.0497
11 9 16 -0.2376 -0.0722
11 10 1 2.5557 -0.2330
11 10 3 3.0745 -0.2405
11 10 5 1.7728 -0.0529
11 10 7 1.4318 -0.1018
11 10 9 2.9215 -0.1821
11 10 11 3.7094 -0.1082
11 10 13 3.0562 0.0369
11 10 15 0.9184 0.1025
11 11 0 3.3485 -1.1457
11 11 2 3.0767 -0.1556
11 11 4 2.8039 0.2445
11 11 6 4.0789 -0.2283
11 11 8 5.5543 -0.1659
11 11 10 4.2336 0.2149
11 11 12 2.2751 -0.0250
11 11 14 1.6585 -0.1293
11 12 1 -1.7496 -0.0183
11 12 3 0.4063 -0.1060
11 12 5 1.9761 0.0684
11 12 7 2.2887 -0.0193
11 12 9 1.1691 -0.0578
11 12 11 -0.9122 0.1476
11 12 13 -1.3409 0.0555
11 13 0 0.7901 -0.9342
11 13 2 0.4625 -0.1133
11 13 4 0.3216 0.1927
11 13 6 1.0901 -0.0298
11 13 8 1.3214 -0.1136
11 13 10 -0.1431 -0.0039
11 13 12 -1.2168 -0.0143
11 14 1 -0.8267 -0.1008
11 14 3 0.3107 -0.1304
11 14 5 0.7459 0.0059
11 14 7 0.1205 0.1285
11 14 9 -0.4467 -0.2042
11 14 11 -0.6108 -0.1697
11 15 0 -0.5646 -0.7910
11 15 2 -0.1537 0.1334
11 15 4 0.6529 0.0765
11 15 6 1.1007 -0.1215
11 15 8 1.0385 0.0608
11 16 1 -2.2833 0.1643
11 16 3 -0.7610 -0.0478
11 16 5 -0.2299 -0.4649
11 16 7 -0.6364 -0.3695
11 17 0 -2.1858 -0.2139
11 17 2 -1.6139 0.2998
12 1 1 -2.7845 0.2421
12 1 3 0.7583 0.0884
12 1 5 0.9035 0.2182
12 1 7 -1.6316 0.0986
12 1 9 -3.1764 -0.1805
12 1 11 -3.4983 0.0351
12 1 13 -3.0624 0.1878
12 1 15 -2.7325 -0.1596
12 1 17 -1.8207 -0.1931
12 2 0 7.0002 -0.8273
12 2 2 3.4683 0.3264
12 2 4 -3.8532 0.5557
12 2 6 -7.3831 0.0366
12 2 8 -4.8402 -0.0355
12 2 10 -2.1513 0.1119
12 2 12 -1.7683 0.0083
12 2 14 -1.1097 -0.0648
12 2 16 -0.0661 0.0594
12 2 18 0.4721 0.1216
12 3 1 2.9942 0.1194
12 3 3 -0.0506 -0.0520
12 3 5 -5.6113 0.0898
12 3 7 -6.8644 0.0446
12 3 9 -0.8033 -0.1662
12 3 11 3.8671 0.0670
12 3 13 2.1767 0.1193
12 3 15 -0.0714 -0.2773
12 3 17 -0.0047 -0.2233
12 4 0 9.8086 -1.1676
12 4 2 6.9596 -0.0053
12 4 4 2.8394 0.3307
12 4 6 2.3781 -0.0845
12 4 8 4.7993 -0.0939
12 4 10 6.4213 0.0813
12 4 12 4.4140 -0.0703
12 4 14 2.1981 -0.1901
12 4 16 2.4919 -0.0356
12 5 1 1.0608 0.1392
12 5 3 5.0556 0.0626
12 5 5 7.8199 0.1854
12 5 7 5.8714 0.1048
12 5 9 4.0218 -0.0978
12 5 11 3.3667 0.0227
12 5 13 0.9028 0.0379
12 5 15 0.3476 -0.1818
12 5 17 1.5021 -0.1791
12 6 0 0.8223 -1.1322
12 6 2 1.1081 0.0038
12 6 4 3.5737 0.3521
12 6 6 5.6989 -0.0914
12 6 8 3.5740 -0.0938
12 6 10 0.3534 0.0975
12 6 12 -1.5460 -0.0300
12 6 14 -1.3484 0.0122
12 6 16 0.7844 0.1986
12 7 1 -5.7669 -0.2148
12 7 3 -3.4102 -0.3239
12 7 5 -2.7049 -0.1493
12 7 7 -4.9501 -0.0722
12 7 9 -5.4060 -0.1244
12 7 11 -3.2667 0.0116
12 7 13 -2.4011 0.1622
12 7 15 -1.7760 0.1373
12 8 0 -0.3079 -1.0724
12 8 2 -1.5062 -0.0635
12 8 4 -3.4801 0.2617
12 8 6 -4.0845 -0.1228
12 8 8 -3.1172 -0.0133
12 8 10 -1.2335 0.2396
12 8 12 0.3653 0.0953
12 8 14 0.5421 0.0970
12 8 16 0.0894 0.1679
12 9 1 -0.8215 -0.0223
12 9 3 0.4769 -0.0895
12 9 5 -0.5366 0.0258
12 9 7 -2.0427 -0.0082
12 9 9 -0.8376 -0.0592
12 9 11 1.3203 -0.0434
12 9 13 1.5224 -0.0199
12 9 15 0.1074 0.0161
12 10 0 4.2094 -1.1793
12 10 2 3.9616 -0.1366
12 10 4 3.2667 0.2853
12 10 6 3.2288 -0.1794
12 10 8 3.9560 -0.1143
12 10 10 3.7601 0.2368
12 10 12 2.8786 -0.0153
12 10 14 1.7536 -0.1450
12 11 1 1.3662 -0.1679
12 11 3 2.9048 -0.1619
12 11 5 3.3314 0.0247
12 11 7 2.9290 -0.0337
12 11 9 2.3627 -0.0224
12 11 11 1.1895 0.1106
12 11 13 0.2469 -0.0403
12 12 0 3.2775 -0.7634
12 12 2 2.1549 -0.0127
12 12 4 0.5318 0.2358
12 12 6 0.6245 -0.1164
12 12 8 1.2122 -0.2150
12 12 10 0.5480 0.0407
12 12 12 0.0441 0.0861
12 13 1 0.2036 0.1805
12 13 3 0.0399 0.0761
12 13 5 -0.2051 0.1909
12 13 7 -0.5097 0.1483
12 13 9 -0.8654 -0.2591
12 13 11 -0.7275 -0.1204
12 14 0 3.0777 -0.8329
12 14 2 2.5390 0.0727
12 14 4 1.9022 0.2357
12 14 6 1.8538 0.1375
12 14 8 1.3721 0.0858
12 15 1 0.8068 0.0139
12 15 3 1.9913 -0.0299
12 15 5 2.4513 -0.0558
12 15 7 1.7510 0.1925
12 16 0 -1.7652 -0.3125
12 16 2 -1.0868 0.1159
12 16 4 -0.0327 -0.0569
13 1 0 -3.0496 -1.0888
13 1 2 -3.4185 0.0796
13 1 4 -4.1293 0.3856
13 1 6 -3.8982 -0.0550
13 1 8 -3.7771 -0.0721
13 1 10 -4.7051 0.0621
13 1 12 -3.4684 -0.0158
13 1 14 -0.8518 -0.0389
13 1 16 -0.1106 -0.0584
13 2 1 -3.7497 0.1795
13 2 3 -4.4454 0.0232
13 2 5 -7.6737 0.1459
13 2 7 -8.9401 0.0778
13 2 9 -5.5712 -0.1983
13 2 11 -1.5615 -0.0116
13 2 13 -0.3990 0.1573
13 2 15 -1.4096 -0.1677
13 2 17 -1.2998 -0.2438
13 3 0 6.8642 -1.2163
13 3 2 3.2899 -0.0877
13 3 4 -3.2102 0.2289
13 3 6 -5.1976 -0.1172
13 3 8 -1.7020 -0.0975
13 3 10 1.8059 0.0862
13 3 12 2.2578 0.0663
13 3 14 1.2249 0.0379
13 3 16 0.7856 0.1058
13 4 1 5.5028 -0.2017
13 4 3 5.5678 -0.2985
13 4 5 3.8722 -0.1331
13 4 7 2.0762 -0.0736
13 4 9 3.1424 -0.1492
13 4 11 4.0764 0.0673
13 4 13 1.6897 0.1189
13 4 15 -0.1909 -0.1536
13 5 0 7.0391 -1.0982
13 5 2 6.1003 -0.0180
13 5 4 5.4363 0.3083
13 5 6 5.8150 -0.1152
13 5 8 5.1550 -0.1435
13 5 10 3.1463 0.0623
13 5 12 0.3636 -0.0054
13 5 14 -0.9312 0.0121
13 5 16 0.3070 0.1536
13 6 1 -1.6358 0.0067
13 6 3 -0.2270 -0.0687
13 6 5 -0.5182 0.0375
13 6 7 -2.5736 0.0004
13 6 9 -2.4924 -0.1025
13 6 11 -1.2593 -0.0168
13 6 13 -1.8469 0.0141
13 6 15 -1.5319 -0.0104
13 7 0 -2.5423 -1.2085
13 7 2 -3.4356 -0.1890
13 7 4 -4.5304 0.2246
13 7 6 -4.3038 -0.1506
13 7 8 -3.0864 -0.1290
13 7 10 -1.7527 0.1244
13 7 12 -1.3018 0.0346
13 7 14 -0.9509 0.1049
13 8 1 -5.3494 -0.0700
13 8 3 -3.5157 -0.1289
13 8 5 -3.6343 -0.0236
13 8 7 -4.7204 -0.0639
13 8 9 -3.1622 -0.0427
13 8 11 -0.7149 0.0289
13 8 13 -0.2207 0.0190
13 8 15 -0.1958 0.1198
13 9 0 -0.3840 -0.7845
13 9 2 0.2985 0.1797
13 9 4 1.4537 0.5227
13 9 6 1.8873 -0.0798
13 9 8 1.7030 -0.1349
13 9 10 1.2390 0.2265
13 9 12 0.6532 0.0443
13 9 14 0.4479 -0.0496
13 10 1 -1.0116 0.1156
13 10 3 2.2891 0.1413
13 10 5 3.7353 0.1950
13 10 7 2.3268 0.0316
13 10 9 0.9544 0.0588
13 10 11 -0.0474 0.1030
13 10 13 -0.9641 -0.1687
13 11 0 1.7138 -0.8793
13 11 2 1.4945 -0.0174
13 11 4 1.2160 0.2812
13 11 6 1.0388 -0.1278
13 11 8 0.5768 -0.1461
13 11 10 -0.2175 0.2242
13 11 12 -0.7492 0.1524
13 12 1 -2.0736 0.2240
13 12 3 -2.0284 0.1034
13 12 5 -2.1108 0.1587
13 12 7 -2.1859 0.1152
13 12 9 -1.7466 -0.1305
13 12 11 -0.9118 -0.0126
13 13 0 1.3131 -0.6023
13 13 2 -0.1158 0.1592
13 13 4 -2.1162 0.1974
13 13 6 -2.2426 -0.0746
13 13 8 -1.5092 -0.2253
13 14 1 0.8789 -0.0033
13 14 3 0.5409 0.0090
13 14 5 0.3851 0.0726
13 14 7 0.4408 0.2344
13 15 0 1.0401 -0.7442
13 15 2 0.8333 -0.2449
13 15 4 0.5821 -0.1524
14 1 1 -9.8490 -0.2189
14 1 3 -7.1478 -0.3008
14 1 5 -6.4196 -0.0948
14 1 7 -6.6008 -0.0528
14 1 9 -4.9439 -0.1915
14 1 11 -2.5301 -0.0430
14 1 13 -1.2965 0.0961
14 1 15 -1.4185 -0.1772
14 2 0 -1.7804 -1.0786
14 2 2 -3.6676 0.0197
14 2 4 -6.8767 0.3424
14 2 6 -7.0649 -0.0207
14 2 8 -4.2022 -0.0273
14 2 10 -1.5123 0.0709
14 2 12 -0.1097 -0.0175
14 2 14 0.0223 -0.0155
14 2 16 -0.2651 0.0098
14 3 1 -0.3808 -0.1023
14 3 3 0.0955 -0.2004
14 3 5 -0.5165 -0.0340
14 3 7 -1.5971 0.0261
14 3 9 -1.0559 -0.1279
14 3 11 0.5224 -0.0337
14 3 13 0.2613 0.0622
14 3 15 -1.1336 -0.0964
14 4 0 5.4783 -1.2334
14 4 2 4.3977 -0.2061
14 4 4 3.6932 0.1215
14 4 6 4.5072 -0.1996
14 4 8 3.6884 -0.1431
14 4 10 1.4442 0.1149
14 4 12 0.2059 0.1764
14 4 14 -0.3041 0.2771
14 5 1 2.9075 0.1499
14 5 3 3.4746 0.0228
14 5 5 2.8291 0.0410
14 5 7 0.7032 0.0057
14 5 9 -0.4476 -0.0449
14 5 11 0.1612 0.0940
14 5 13 0.0846 0.1158
14 5 15 -0.6521 0.0116
14 6 0 1.2023 -0.7800
14 6 2 -0.4724 0.1755
14 6 4 -2.9641 0.4801
14 6 6 -3.1146 0.0077
14 6 8 -1.9130 -0.1150
14 6 10 -1.1910 0.0582
14 6 12 -0.8051 -0.0154
14 6 14 -0.6530 -0.0017
14 7 1 -3.0784 0.0345
14 7 3 -3.8693 0.0065
14 7 5 -5.9171 0.1287
14 7 7 -6.1957 0.0764
14 7 9 -3.1494 0.0338
14 7 11 -0.1409 0.0176
14 7 13 0.3602 -0.1378
14 8 0 -0.0458 -0.9632
14 8 2 -0.3976 -0.0666
14 8 4 -0.8629 0.3806
14 8 6 -0.3552 -0.1188
14 8 8 0.8241 -0.2539
14 8 10 1.0814 0.0456
14 8 12 0.4746 -0.0514
14 9 1 -1.7352 0.1698
14 9 3 1.0657 0.1673
14 9 5 2.5251 0.1679
14 9 7 1.7775 -0.0893
14 9 9 1.0713 -0.0886
14 9 11 0.2566 -0.0180
14 9 13 -0.7064 -0.2206
14 10 0 0.0764 -0.7806
14 10 2 0.7533 0.1027
14 10 4 2.2893 0.4126
14 10 6 2.7704 -0.1535
14 10 8 1.3686 -0.2806
14 10 10 -0.5186 0.1510
14 10 12 -1.6192 0.1413
14 11 1 -3.7232 -0.0359
14 11 3 -1.9161 -0.0291
14 11 5 -0.6454 0.0348
14 11 7 -1.2086 0.0349
14 11 9 -1.7215 0.0387
14 11 11 -1.5548 0.1973
14 12 0 -1.5512 -0.8627
14 12 2 -2.3648 -0.0308
14 12 4 -3.3403 0.0452
14 12 6 -3.3322 -0.2500
14 12 8 -2.7705 -0.2510
14 13 1 -2.4342 0.1120
14 13 3 -2.7239 0.1176
14 13 5 -2.5854 0.1009
14 13 7 -1.6645 0.2224
14 14 0 0.6105 -0.7055
14 14 2 -0.1669 -0.1607
14 14 4 -1.2988 -0.1407
15 1 0 -1.2437 -1.1340
15 1 2 -2.4039 -0.0515
15 1 4 -5.0093 0.2420
15 1 6 -5.6127 -0.2024
15 1 8 -2.2150 -0.1027
15 1 10 1.1415 0.2163
15 1 12 1.0833 0.1061
15 1 14 -0.0121 0.0077
15 2 1 -3.1081 0.1444
15 2 3 -2.6272 0.0431
15 2 5 -3.2731 0.1367
15 2 7 -3.5066 0.1018
15 2 9 -1.2939 -0.0575
15 2 11 0.6017 -0.1061
15 2 13 -0.4231 -0.1894
15 2 15 -1.5319 -0.3150
15 3 0 1.6760 -0.8531
15 3 2 0.8935 0.1207
15 3 4 0.9348 0.4317
15 3 6 2.5013 0.0397
15 3 8 2.3548 0.0019
15 3 10 0.7225 0.1150
15 3 12 -0.4109 -0.0101
15 3 14 -1.0137 0.0231
15 4 1 1.6140 0.0585
15 4 3 3.6015 -0.0123
15 4 5 5.4013 0.0537
15 4 7 3.7855 0.0425
15 4 9 0.4918 -0.0248
15 4 11 -0.2674 0.0408
15 4 13 0.0107 0.0721
15 5 0 1.4621 -0.8336
15 5 2 0.5262 0.0784
15 5 4 0.1645 0.3332
15 5 6 1.3695 -0.1301
15 5 8 0.5014 -0.2232
15 5 10 -1.4945 0.0020
15 5 12 -0.8388 0.0870
15 5 14 0.0962 0.2184
15 6 1 -1.0517 0.3214
15 6 3 -2.3797 0.2110
15 6 5 -4.2383 0.1865
15 6 7 -4.7023 0.1151
15 6 9 -3.3411 0.0809
15 6 11 -0.5939 0.0754
15 6 13 1.2843 -0.0739
15 7 0 1.3168 -0.9269
15 7 2 -0.2793 -0.0996
15 7 4 -2.8174 0.3218
15 7 6 -2.7149 -0.0427
15 7 8 -1.1138 -0.1549
15 7 10 -0.5584 0.0317
15 7 12 0.1946 -0.0625
15 8 1 1.0348 -0.2114
15 8 3 0.8381 -0.1693
15 8 5 0.2469 0.0389
15 8 7 0.4430 0.0436
15 8 9 1.2519 0.0925
15 8 11 1.4779 0.0750
15 9 0 2.9075 -0.9221
15 9 2 2.6819 -0.1047
15 9 4 3.0803 0.3463
15 9 6 4.0804 -0.0492
15 9 8 3.5382 -0.2209
15 9 10 1.3947 0.0465
15 10 1 -1.9971 -0.0383
15 10 3 -0.5265 -0.0345
15 10 5 1.2521 0.0416
15 10 7 1.3437 0.0207
15 10 9 0.4095 0.0416
15 11 0 -1.0983 -0.9729
15 11 2 -1.5298 -0.1219
15 11 4 -1.3851 0.0273
15 11 6 -0.7534 -0.3053
15 11 8 -1.0652 -0.3001
15 12 1 -2.7974 -0.0818
15 12 3 -2.4687 0.0149
15 12 5 -1.7718 -0.0070
15 12 7 -1.1709 0.1069
15 13 0 0.3470 -0.6145
15 13 2 -0.2776 0.1241
15 13 4 -1.3254 0.1234
16 1 1 -0.9444 0.0325
16 1 3 -1.2036 -0.0190
16 1 5 -3.4980 0.0436
16 1 7 -4.3671 -0.0578
16 1 9 -0.9622 -0.0431
16 1 11 1.4724 0.0709
16 1 13 0.1930 -0.0490
16 2 0 3.3590 -0.7921
16 2 2 1.8928 0.1515
16 2 4 -0.3458 0.3939
16 2 6 -0.7644 -0.1434
16 2 8 0.7584 -0.1467
16 2 10 2.1115 0.1859
16 2 12 0.8924 0.0170
16 3 1 1.3911 0.1768
16 3 3 2.5775 0.1463
16 3 5 3.6753 0.2225
16 3 7 2.7865 0.1245
16 3 9 1.5136 0.0727
16 3 11 1.0469 0.0580
16 3 13 -0.1127 -0.1577
16 4 0 1.1983 -1.0254
16 4 2 0.8319 -0.1094
16 4 4 1.8611 0.2870
16 4 6 3.9739 -0.1091
16 4 8 3.0973 -0.1766
16 4 10 0.6182 0.0888
16 4 12 -0.0392 0.1083
16 5 1 -0.9555 -0.0442
16 5 3 -0.5393 -0.0272
16 5 5 -0.0268 0.0088
16 5 7 -0.2678 -0.0422
16 5 9 -0.9516 -0.0036
16 5 11 0.0262 0.0768
16 5 13 1.2789 0.0074
16 6 0 -0.7582 -0.8477
16 6 2 -1.8350 -0.0348
16 6 4 -3.0697 0.2741
16 6 6 -2.1924 -0.1635
16 6 8 -1.6111 -0.3251
16 6 10 -2.2539 -0.1705
16 6 12 -0.9704 -0.1216
16 7 1 0.4797 -0.0819
16 7 3 -0.6709 -0.1452
16 7 5 -1.9805 -0.0846
16 7 7 -1.9634 -0.0253
16 7 9 -1.4588 0.0752
16 7 11 -0.4021 0.0857
16 8 0 4.5159 -1.0449
16 8 2 3.3916 -0.3003
16 8 4 2.1376 0.1307
16 8 6 2.6190 -0.0526
16 8 8 2.2309 -0.0925
16 8 10 0.2054 0.0479
16 9 1 1.6716 -0.1405
16 9 3 1.1826 -0.1887
16 9 5 1.7373 0.0055
16 9 7 2.2531 0.2462
16 9 9 1.4687 0.3106
16 10 0 1.3777 -0.5792
16 10 2 0.3780 0.0943
16 10 4 0.2006 0.2450
16 10 6 1.6653 0.0541
16 10 8 1.4205 0.0377
16 11 1 -1.8070 0.0328
16 11 3 -1.8831 -0.0533
16 11 5 -0.5796 -0.0944
16 11 7 0.4709 0.0621
16 12 0 1.3084 -0.5110
16 12 2 0.6605 0.2250
16 12 4 0.0430 0.2163
17 1 0 3.4227 -1.0103
17 1 2 2.2569 -0.0675
17 1 4 -0.0577 0.1907
17 1 6 -1.6702 -0.3587
17 1 8 -1.1593 -0.3729
17 1 10 0.3749 0.0891
17 1 12 0.0926 0.0679
17 2 1 2.0129 -0.0958
17 2 3 1.9243 -0.0773
17 2 5 1.2964 0.0513
17 2 7 -0.2216 -0.1046
17 2 9 -0.3635 -0.0992
17 2 11 0.3505 0.0489
17 3 0 3.2824 -0.8602
17 3 2 2.3452 -0.0753
17 3 4 1.7958 0.2829
17 3 6 2.2772 -0.2020
17 3 8 1.8077 -0.3124
17 3 10 1.0573 0.1134
17 3 12 0.4583 0.1492
17 4 1 0.1046 -0.2186
17 4 3 0.5727 -0.1442
17 4 5 1.0705 0.0137
17 4 7 0.9002 -0.0440
17 4 9 0.9081 0.1119
17 4 11 1.5545 0.3198
17 5 0 -1.2482 -1.0809
17 5 2 -1.6561 -0.2344
17 5 4 -1.7006 0.2476
17 5 6 -0.2739 -0.1044
17 5 8 0.7697 -0.2422
17 5 10 0.4172 -0.0040
17 6 1 -1.5062 -0.0209
17 6 3 -1.4020 0.0078
17 6 5 -1.6004 -0.0170
17 6 7 -1.1577 -0.1130
17 6 9 -0.5603 -0.0454
17 7 0 1.2122 -0.6623
17 7 2 0.6745 0.0962
17 7 4 0.1422 0.3420
17 7 6 0.7574 -0.0785
17 7 8 0.4829 -0.2993
17 8 1 2.3115 -0.0249
17 8 3 1.2262 -0.1292
17 8 5 0.6650 -0.1876
17 8 7 0.5834 -0.0119
17 9 0 3.5122 -0.4883
17 9 2 2.0619 0.1696
17 9 4 0.8552 0.2140
17 9 6 1.6858 0.0905
17 10 1 -0.5650 0.1924
17 10 3 -1.8225 -0.1459
17 10 5 -1.1611 -0.2353
17 11 0 1.0382 -0.1602
17 11 2 0.0614 0.2462
18 1 1 -0.6913 -0.2745
18 1 3 0.0270 -0.1236
18 1 5 0.7293 0.2456
18 1 7 -0.1821 0.1823
18 1 9 -0.9823 -0.0333
18 2 0 3.2809 -0.9400
18 2 2 2.4667 -0.1434
18 2 4 2.2803 0.2833
18 2 6 2.5355 -0.1268
18 2 8 0.8918 -0.4122
18 2 10 -0.4809 -0.1640
18 3 1 0.9293 -0.0675
18 3 3 1.1073 -0.0636
18 3 5 1.3816 0.1156
18 3 7 0.1851 -0.1064
18 3 9 -0.9429 -0.1652
18 4 0 0.8917 -0.6832
18 4 2 0.2624 -0.0651
18 4 4 -0.4879 0.3329
18 4 6 -0.3963 -0.0670
18 4 8 -0.1079 -0.2893
18 5 1 -0.8201 -0.1883
18 5 3 -0.4757 -0.1403
18 5 5 -0.9578 -0.0432
18 5 7 -0.8374 -0.1216
18 5 9 0.4010 0.0535
18 6 0 -1.0384 -0.5618
18 6 2 -0.7165 0.1612
18 6 4 -0.2364 0.5117
18 6 6 0.5382 0.1161
18 6 8 1.1765 -0.1679
18 7 1 0.0678 0.2118
18 7 3 0.3597 0.2101
18 7 5 0.2742 -0.0010
18 7 7 0.2901 -0.1214
18 8 0 2.2808 -0.3858
18 8 2 1.5410 0.4477
18 8 4 0.8975 0.4501
18 8 6 1.3218 0.0810
18 9 1 1.0239 0.1919
18 9 3 -0.5997 -0.0355
19 1 0 -0.1746 -0.7051
19 1 2 -0.6193 -0.0131
19 1 4 0.1353 0.3607
19 1 6 1.7878 0.2008
19 1 8 1.3546 -0.0252
19 2 1 -1.7126 -0.2666
19 2 3 -0.5608 -0.1268
19 2 5 2.0078 0.4200
19 2 7 2.1373 0.3762
19 3 0 1.1442 -0.4329
19 3 2 0.6556 0.1345
19 3 4 0.8458 0.5365
19 3 6 1.5108 0.2245
19 4 1 0.1849 0.0033
19 4 3 0.2760 -0.0598
19 4 5 -0.2122 0.0403
19 4 7 -1.0025 -0.1380
19 5 0 0.3702 -0.4580
19 5 2 0.5697 0.0470
19 5 4 0.4769 0.3499
19 5 6 0.1730 0.0725
19 6 1 -0.2545 -0.0388
19 6 3 0.6930 -0.0718
19 6 5 0.4260 -0.1380
19 7 0 -0.2270 -0.2770
19 7 2 0.0831 0.3664
20 1 1 -3.7497 -0.2160
20 1 3 -3.0113 -0.3246
20 2 0 -1.4914 -0.5122
20 2 2 -1.7548 -0.1582
20 2 4 -0.6542 0.2353
20 3 1 -1.7042 -0.2297
20 3 3 -1.1945 -0.2568
20 4 0 0.6432 -0.2795
0 0 0 0.0 0.0
;
_shelx_fab_checksum              69778
_olex2_submission_special_instructions 'No special instructions were received'
_oxdiff_exptl_absorpt_empirical_details 
;
Empirical correction (ABSPACK) includes:
- Absorption correction using spherical harmonics
- Frame scaling
;
_oxdiff_exptl_absorpt_empirical_full_max 1.825
_oxdiff_exptl_absorpt_empirical_full_min 0.694
####################################################################### 
# 
# This file contains crystal structure data downloaded from the 
# Cambridge Structural Database (CSD) hosted by the Cambridge 
# Crystallographic Data Centre (CCDC).
# 
# Full information about CCDC data access policies and citation 
# guidelines are available at http://www.ccdc.cam.ac.uk/access/V1 
# 
# Audit and citation data items may have been added by the CCDC. 
# Please retain this information to preserve the provenance of 
# this file and to allow appropriate attribution of the data. 
# 
#######################################################################

data_UoB_200_200K
_database_code_depnum_ccdc_archive 'CCDC 2491686'
loop_
_audit_author_name
_audit_author_address
'Neil Champness'
;University of Birmingham
United Kingdom
;
_audit_update_record             
;
2025-09-26 deposited with the CCDC.	2026-07-08 downloaded from the CCDC.
;
_audit_creation_date             2025-05-08
_audit_creation_method           
;
Olex2 1.5
(compiled 2025.04.05 svn.rf049d14d for OlexSys, GUI svn.r7224)
;
_shelx_SHELXL_version_number     2019/3
_chemical_name_common            ?
_chemical_name_systematic        ?
_chemical_formula_moiety         'C42 H32 Cl2 Cu2 N8 O8, Cl, 6[H2O]'
_chemical_formula_sum            'C42 H44 Cl3 Cu2 N8 O14'
_chemical_formula_weight         1118.28
_chemical_melting_point          ?
_chemical_oxdiff_formula         'C11 H9 N2 O2 Cl2 Cu1 '
loop_
_atom_type_symbol
_atom_type_description
_atom_type_scat_dispersion_real
_atom_type_scat_dispersion_imag
_atom_type_scat_source
C C 0.0181 0.0091 'International Tables Vol C Tables 4.2.6.8 and 6.1.1.4'
H H 0.0000 0.0000 'International Tables Vol C Tables 4.2.6.8 and 6.1.1.4'
Cl Cl 0.3639 0.7018 'International Tables Vol C Tables 4.2.6.8 and 6.1.1.4'
Cu Cu -1.9646 0.5888 'International Tables Vol C Tables 4.2.6.8 and 6.1.1.4'
N N 0.0311 0.0180 'International Tables Vol C Tables 4.2.6.8 and 6.1.1.4'
O O 0.0492 0.0322 'International Tables Vol C Tables 4.2.6.8 and 6.1.1.4'

_shelx_space_group_comment       
;
The symmetry employed for this shelxl refinement is uniquely defined
by the following loop, which should always be used as a source of
symmetry information in preference to the above space-group names.
They are only intended as comments.
;
_space_group_crystal_system      tetragonal
_space_group_IT_number           87
_space_group_name_H-M_alt        'I 4/m'
_space_group_name_Hall           '-I 4'
loop_
_space_group_symop_operation_xyz
'x, y, z'
'-x, -y, z'
'-y, x, z'
'y, -x, z'
'x+1/2, y+1/2, z+1/2'
'-x+1/2, -y+1/2, z+1/2'
'-y+1/2, x+1/2, z+1/2'
'y+1/2, -x+1/2, z+1/2'
'-x, -y, -z'
'x, y, -z'
'y, -x, -z'
'-y, x, -z'
'-x+1/2, -y+1/2, -z+1/2'
'x+1/2, y+1/2, -z+1/2'
'y+1/2, -x+1/2, -z+1/2'
'-y+1/2, x+1/2, -z+1/2'

_cell_length_a                   16.2268(2)
_cell_length_b                   16.2268(2)
_cell_length_c                   17.7903(4)
_cell_angle_alpha                90
_cell_angle_beta                 90
_cell_angle_gamma                90
_cell_volume                     4684.35(16)
_cell_formula_units_Z            4
_cell_measurement_reflns_used    10944
_cell_measurement_temperature    200.00(10)
_cell_measurement_theta_max      77.9260
_cell_measurement_theta_min      3.6740
_cell_oxdiff_angle_alpha         89.944(3)
_cell_oxdiff_angle_beta          89.921(2)
_cell_oxdiff_angle_gamma         89.895(2)
_cell_oxdiff_length_a            16.2316(5)
_cell_oxdiff_length_b            16.2319(5)
_cell_oxdiff_length_c            17.7794(6)
_cell_oxdiff_measurement_reflns_used 10944
_cell_oxdiff_volume              4684.3(2)
_shelx_estimated_absorpt_T_max   0.514
_shelx_estimated_absorpt_T_min   0.379
_exptl_absorpt_coefficient_mu    3.339
_exptl_absorpt_correction_T_max  1.000
_exptl_absorpt_correction_T_min  0.146
_exptl_absorpt_correction_type   gaussian
_exptl_absorpt_process_details   
;
CrysAlisPro 1.171.43.90 (Rigaku Oxford Diffraction, 2023)
Numerical absorption correction based on gaussian integration over
a multifaceted crystal model
Empirical absorption correction using spherical harmonics,
implemented in SCALE3 ABSPACK scaling algorithm.
;
_exptl_absorpt_special_details   ?
_exptl_crystal_colour            'clear green'
_exptl_crystal_colour_lustre     clear
_exptl_crystal_colour_modifier   .
_exptl_crystal_colour_primary    green
_exptl_crystal_density_diffrn    1.586
_exptl_crystal_density_meas      ?
_exptl_crystal_density_method    ?
_exptl_crystal_description       block
_exptl_crystal_F_000             2292
loop_
_exptl_crystal_face_index_h
_exptl_crystal_face_index_k
_exptl_crystal_face_index_l
_exptl_crystal_face_perp_dist
7 6 6 0.1114
-7 8 0 0.1575
7 -8 1 0.1961
1 1 -11 0.1260
-1 -2 11 0.1114
3 -5 10 0.1465
5 -1 -10 0.1528
-8 6 0 0.1647
-4 1 11 0.1429
-4 0 -10 0.1593
3 2 11 0.1101
-8 7 1 0.1601
-3 -4 10 0.1223
4 3 -10 0.1397
1 -6 9 0.1547
-6 -7 6 0.1378
6 6 -6 0.1397
-7 -7 1 0.1224
-7 -7 -3 0.1275
2 -3 -11 0.1273
-1 -1 -11 0.1139
8 -7 1 0.1921

_exptl_crystal_size_max          0.36
_exptl_crystal_size_mid          0.27
_exptl_crystal_size_min          0.23
loop_
_exptl_oxdiff_crystal_face_indexfrac_h
_exptl_oxdiff_crystal_face_indexfrac_k
_exptl_oxdiff_crystal_face_indexfrac_l
_exptl_oxdiff_crystal_face_x
_exptl_oxdiff_crystal_face_y
_exptl_oxdiff_crystal_face_z
6.7527 6.2417 5.6672 0.5581 -0.8108 0.1761
-7.0705 7.7915 -0.3665 0.0986 -0.1368 -0.9857
7.3104 -7.5562 0.5731 -0.0782 0.1071 0.9912
1.4962 1.2939 -11.3324 -0.9552 -0.2840 -0.0830
-0.7147 -1.8994 11.3220 0.9436 0.2803 0.1761
3.1053 -4.5478 9.8359 0.7687 0.2266 0.5982
4.5235 -1.2796 -10.3216 -0.9134 -0.2730 0.3020
-8.3475 6.4023 0.4125 0.1485 0.0479 -0.9877
-3.9989 0.8037 10.6351 0.9320 0.2783 -0.2321
-4.4908 -0.4548 -10.4360 -0.8886 0.2136 -0.4058
2.5371 2.3799 10.9014 0.9611 -0.2299 0.1528
-7.6963 7.1443 0.7974 0.1905 -0.0418 -0.9808
-3.3413 -3.7831 10.1240 0.8205 0.5652 0.0852
3.8088 3.4232 -10.0793 -0.8231 -0.5672 -0.0291
1.1352 -6.3545 9.1146 0.6858 0.4703 0.5554
-6.1907 -6.5772 5.9405 0.4293 0.9032 0.0024
6.3509 6.4446 -5.9119 -0.4292 -0.9031 0.0175
-7.3402 -7.4713 1.3284 0.0245 0.9969 -0.0746
-6.9686 -7.2704 -3.4436 -0.3821 0.9178 -0.1078
1.7552 -3.1435 -10.8458 -0.9781 0.0250 0.2064
-1.4170 -0.5298 -11.4242 -0.9820 0.0237 -0.1872
8.0548 -6.7385 0.7983 -0.0490 0.0048 0.9988

_exptl_transmission_factor_max   ?
_exptl_transmission_factor_min   ?
_diffrn_reflns_av_R_equivalents  0.0350
_diffrn_reflns_av_unetI/netI     0.0174
_diffrn_reflns_Laue_measured_fraction_full 0.985
_diffrn_reflns_Laue_measured_fraction_max 0.968
_diffrn_reflns_limit_h_max       20
_diffrn_reflns_limit_h_min       -14
_diffrn_reflns_limit_k_max       14
_diffrn_reflns_limit_k_min       -20
_diffrn_reflns_limit_l_max       22
_diffrn_reflns_limit_l_min       -20
_diffrn_reflns_number            17423
_diffrn_reflns_point_group_measured_fraction_full 0.985
_diffrn_reflns_point_group_measured_fraction_max 0.968
_diffrn_reflns_theta_full        67.684
_diffrn_reflns_theta_max         77.796
_diffrn_reflns_theta_min         3.687
_diffrn_ambient_environment      N~2~
_diffrn_ambient_temperature      200.00(10)
_diffrn_detector                 'Hybrid Pixel Array Detector'
_diffrn_detector_area_resol_mean 10.0000
_diffrn_detector_type            HyPix
_diffrn_measured_fraction_theta_full 0.985
_diffrn_measured_fraction_theta_max 0.968
_diffrn_measurement_details      
;
List of Runs (angles in degrees, time in seconds):

  # Type    Start    End  Width  t~exp~   \w     \q     \k     \f   Frames
#--------------------------------------------------------------------------
  1  \w    -68.00   2.00   0.50    0.14    --  -47.72  78.00 -63.00  140
  2  \w    -14.00  24.00   0.50    0.14    --   47.72 -78.00 171.00   76
  3  \w    122.00 175.00   0.50    0.56    --  109.71  78.00 -63.00  106
  4  \w    -17.00  21.00   0.50    0.14    --  -47.72  19.00-180.00   76
  5  \w   -120.00 -94.00   0.50    0.14    --  -47.72 -57.00  60.00   52
  6  \w   -120.00 -95.00   0.50    0.14    --  -47.72 -57.00-150.00   50
  7  \w   -120.00 -95.00   0.50    0.14    --  -47.72 -57.00 -90.00   50
  8  \w   -120.00 -95.00   0.50    0.14    --  -47.72 -57.00-180.00   50
  9  \w    -14.00  24.00   0.50    0.14    --   47.72 -19.00  60.00   76
 10  \w     76.00 119.00   0.50    0.14    --   47.72 178.00-150.00   86
 11  \w     94.00 119.00   0.50    0.14    --   47.72  57.00   0.00   50
 12  \w     95.00 120.00   0.50    0.14    --   47.72  57.00 -60.00   50
 13  \w    -16.00  23.00   0.50    0.14    --   47.72 -19.00 -90.00   78
 14  \w    -25.00  20.00   0.50    0.14    --   47.72 -19.00-150.00   90
 15  \w     94.00 119.00   0.50    0.14    --   47.72  57.00 -90.00   50
 16  \w     94.00 120.00   0.50    0.14    --   47.72  57.00 -30.00   52
 17  \w     81.00 110.00   0.50    0.56    --  109.71-125.00  60.00   58
 18  \w     42.00 105.00   0.50    0.56    --  109.71 -99.00-180.00  126
 19  \w     44.00  78.00   0.50    0.56    --  109.71-125.00  60.00   68
 20  \w     49.00 106.00   0.50    0.56    --  109.71 -99.00  90.00  114
 21  \w     52.00 103.00   0.50    0.56    --  109.71 -99.00 150.00  102
 22  \w     40.00 106.00   0.50    0.56    --  109.71 -99.00 -90.00  132
 23  \w     38.00  91.00   0.50    0.56    --  109.71 -77.00  30.00  106
 24  \w     63.00 108.00   0.50    0.56    --  109.71-125.00   0.00   90
 25  \w     53.00  79.00   0.50    0.56    --  109.71 -77.00 -30.00   52
 26  \w     60.00 106.00   0.50    0.56    --  109.71 -99.00 -30.00   92
 27  \w     40.00 103.00   0.50    0.56    --  109.71 -99.00-150.00  126
 28  \w     64.00  92.00   0.50    0.56    --  109.71 -99.00 120.00   56
 29  \w     45.00  70.00   0.50    0.56    --  109.71 -78.00 171.00   50
;
_diffrn_measurement_device       'four-circle diffractometer'
_diffrn_measurement_device_type  'XtaLAB Synergy, Dualflex, HyPix'
_diffrn_measurement_method       '\w scans'
_diffrn_orient_matrix_type       
'CrysAlisPro convention (1999,Acta A55,543-557)'
_diffrn_orient_matrix_UB_11      -0.0025094000
_diffrn_orient_matrix_UB_12      0.0144091000
_diffrn_orient_matrix_UB_13      0.0856041000
_diffrn_orient_matrix_UB_21      -0.0607022000
_diffrn_orient_matrix_UB_22      -0.0722300000
_diffrn_orient_matrix_UB_23      0.0088040000
_diffrn_orient_matrix_UB_31      0.0729193000
_diffrn_orient_matrix_UB_32      -0.0598588000
_diffrn_orient_matrix_UB_33      0.0101169000
_diffrn_radiation_monochromator  mirror
_diffrn_radiation_probe          x-ray
_diffrn_radiation_type           'Cu K\a'
_diffrn_radiation_wavelength     1.54184
_diffrn_source                   'micro-focus sealed X-ray tube'
_diffrn_source_type              'PhotonJet (Cu) X-ray Source'
_reflns_Friedel_coverage         0.000
_reflns_Friedel_fraction_full    .
_reflns_Friedel_fraction_max     .
_reflns_number_gt                2412
_reflns_number_total             2517
_reflns_special_details          
;
 Reflections were merged by SHELXL according to the crystal
 class for the calculation of statistics and refinement.
 
 Structure factors included contributions from the .fab file.
 
 _reflns_Friedel_fraction is defined as the number of unique
 Friedel pairs measured divided by the number that would be
 possible theoretically, ignoring centric projections and
 systematic absences.
;
_reflns_threshold_expression     'I > 2\s(I)'
_computing_cell_refinement       'CrysAlisPro 1.171.43.90 (Rigaku OD, 2023)'
_computing_data_collection       
'CrysAlisPro system (CCD 43.121a 64-bit (release 24-04-2024))'
_computing_data_reduction        'CrysAlisPro 1.171.43.90 (Rigaku OD, 2023)'
_computing_molecular_graphics    'Olex2 1.5 (Dolomanov et al., 2009)'
_computing_publication_material  'Olex2 1.5 (Dolomanov et al., 2009)'
_computing_structure_refinement  'SHELXL 2019/3 (Sheldrick, 2015)'
_computing_structure_solution    'SHELXT 2018/2 (Sheldrick, 2018)'
_refine_diff_density_max         0.967
_refine_diff_density_min         -0.785
_refine_diff_density_rms         0.076
_refine_ls_extinction_coef       .
_refine_ls_extinction_method     none
_refine_ls_goodness_of_fit_ref   1.088
_refine_ls_hydrogen_treatment    constr
_refine_ls_matrix_type           full
_refine_ls_number_parameters     148
_refine_ls_number_reflns         2517
_refine_ls_number_restraints     0
_refine_ls_R_factor_all          0.0484
_refine_ls_R_factor_gt           0.0472
_refine_ls_restrained_S_all      1.088
_refine_ls_shift/su_max          0.000
_refine_ls_shift/su_mean         0.000
_refine_ls_structure_factor_coef Fsqd
_refine_ls_weighting_details     
'w=1/[\s^2^(Fo^2^)+(0.0722P)^2^+9.6812P] where P=(Fo^2^+2Fc^2^)/3'
_refine_ls_weighting_scheme      calc
_refine_ls_wR_factor_gt          0.1344
_refine_ls_wR_factor_ref         0.1354
_refine_special_details          ?
_olex2_refinement_description    
;
1. Fixed Uiso
 At 1.2 times of:
  All C(H) groups, All C(H,H) groups
2.a Secondary CH2 refined with riding coordinates:
 C11(H11A,H11B)
2.b Aromatic/amide H refined with riding coordinates:
 C3(H3), C4(H4), C6(H6), C7(H7), C8(H8), C9(H9), C10(H10)
;
_atom_sites_solution_hydrogens   geom
_atom_sites_solution_primary     dual
_atom_sites_solution_secondary   ?
loop_
_atom_site_label
_atom_site_type_symbol
_atom_site_fract_x
_atom_site_fract_y
_atom_site_fract_z
_atom_site_U_iso_or_equiv
_atom_site_adp_type
_atom_site_occupancy
_atom_site_site_symmetry_order
_atom_site_calc_flag
_atom_site_refinement_flags_posn
_atom_site_refinement_flags_adp
_atom_site_refinement_flags_occupancy
_atom_site_disorder_assembly
_atom_site_disorder_group
C1 C 0.90152(16) 0.54215(17) 0.39759(14) 0.0365(5) Uani 1 1 d . . . . .
C2 C 0.84786(17) 0.57412(17) 0.33494(15) 0.0382(6) Uani 1 1 d . . . . .
C3 C 0.88053(19) 0.6244(2) 0.28027(18) 0.0533(8) Uani 1 1 d . . . . .
H3 H 0.937218 0.638847 0.282301 0.064 Uiso 1 1 calc R U . . .
C4 C 0.83216(19) 0.6542(2) 0.22249(19) 0.0587(9) Uani 1 1 d . . . . .
H4 H 0.855412 0.687305 0.183895 0.070 Uiso 1 1 calc R U . . .
C5 C 0.74848(17) 0.63469(17) 0.22196(15) 0.0391(6) Uani 1 1 d . . . . .
C6 C 0.7150(2) 0.5850(2) 0.27668(19) 0.0545(8) Uani 1 1 d . . . . .
H6 H 0.657698 0.572884 0.276338 0.065 Uiso 1 1 calc R U . . .
C7 C 0.7654(2) 0.5527(2) 0.33238(18) 0.0531(8) Uani 1 1 d . . . . .
H7 H 0.743320 0.515900 0.368698 0.064 Uiso 1 1 calc R U . . .
C8 C 0.6123(2) 0.6526(3) 0.1572(2) 0.0659(10) Uani 1 1 d . . . . .
H8 H 0.579491 0.618512 0.188688 0.079 Uiso 1 1 calc R U . . .
C9 C 0.5863(2) 0.6963(3) 0.0970(2) 0.0664(10) Uani 1 1 d . . . . .
H9 H 0.531444 0.699393 0.078556 0.080 Uiso 1 1 calc R U . . .
C10 C 0.71936(19) 0.71632(17) 0.10849(15) 0.0414(6) Uani 1 1 d . . . . .
H10 H 0.773967 0.734957 0.099453 0.050 Uiso 1 1 calc R U . . .
C11 C 0.6542(3) 0.7853(3) 0.000000 0.0494(10) Uani 1 2 d S T P . .
H11A H 0.605471 0.821910 -0.000001 0.059 Uiso 1 2 calc R U P . .
H11B H 0.704147 0.820354 0.000000 0.059 Uiso 1 2 calc R U P . .
Cl1 Cl 0.91782(5) 0.28096(5) 0.500000 0.0357(2) Uani 1 2 d S T P . .
Cu1 Cu 0.95769(3) 0.42610(3) 0.500000 0.03272(18) Uani 1 2 d S T P . .
N1 N 0.69594(15) 0.66736(16) 0.16402(13) 0.0430(5) Uani 1 1 d . . . . .
N2 N 0.65345(16) 0.73497(16) 0.06753(13) 0.0449(6) Uani 1 1 d . . . . .
O1 O 0.88443(12) 0.47204(12) 0.42320(11) 0.0434(5) Uani 1 1 d . . . . .
O2 O 0.95837(12) 0.58930(12) 0.41906(10) 0.0407(4) Uani 1 1 d . . . . .
Cl2 Cl 0.500000 0.500000 0.26238(9) 0.0462(3) Uani 1 4 d S T P . .

loop_
_atom_site_aniso_label
_atom_site_aniso_U_11
_atom_site_aniso_U_22
_atom_site_aniso_U_33
_atom_site_aniso_U_23
_atom_site_aniso_U_13
_atom_site_aniso_U_12
C1 0.0381(13) 0.0479(14) 0.0234(12) -0.0030(10) -0.0009(10) 0.0072(11)
C2 0.0414(13) 0.0458(14) 0.0275(13) -0.0030(10) -0.0044(10) 0.0059(11)
C3 0.0384(14) 0.082(2) 0.0399(17) 0.0156(15) -0.0006(12) 0.0032(14)
C4 0.0436(16) 0.090(2) 0.0426(18) 0.0264(17) 0.0024(13) 0.0034(16)
C5 0.0412(13) 0.0483(14) 0.0278(13) -0.0002(11) -0.0047(10) 0.0071(11)
C6 0.0455(16) 0.073(2) 0.0449(18) 0.0160(15) -0.0121(13) -0.0082(14)
C7 0.0493(16) 0.069(2) 0.0413(17) 0.0161(14) -0.0095(13) -0.0067(14)
C8 0.0444(16) 0.105(3) 0.0485(19) 0.0285(19) -0.0041(14) 0.0057(17)
C9 0.0476(17) 0.106(3) 0.0461(19) 0.0282(19) -0.0041(14) 0.0114(18)
C10 0.0513(15) 0.0458(14) 0.0271(13) -0.0029(11) -0.0024(11) 0.0072(12)
C11 0.077(3) 0.046(2) 0.0250(19) 0.000 0.000 0.021(2)
Cl1 0.0365(4) 0.0376(4) 0.0329(4) 0.000 0.000 -0.0053(3)
Cu1 0.0349(3) 0.0387(3) 0.0245(3) 0.000 0.000 0.00248(19)
N1 0.0457(12) 0.0554(14) 0.0280(12) 0.0043(10) -0.0027(9) 0.0084(10)
N2 0.0556(14) 0.0521(13) 0.0269(12) 0.0019(10) -0.0008(10) 0.0168(11)
O1 0.0424(10) 0.0508(11) 0.0369(11) 0.0067(8) -0.0080(8) 0.0009(8)
O2 0.0454(10) 0.0452(10) 0.0314(10) -0.0013(8) -0.0099(8) 0.0043(8)
Cl2 0.0393(4) 0.0393(4) 0.0599(9) 0.000 0.000 0.000

_geom_special_details            
;
 All esds (except the esd in the dihedral angle between two l.s. planes)
 are estimated using the full covariance matrix.  The cell esds are taken
 into account individually in the estimation of esds in distances, angles
 and torsion angles; correlations between esds in cell parameters are only
 used when they are defined by crystal symmetry.  An approximate (isotropic)
 treatment of cell esds is used for estimating esds involving l.s. planes.
;
loop_
_geom_bond_atom_site_label_1
_geom_bond_atom_site_label_2
_geom_bond_distance
_geom_bond_site_symmetry_2
_geom_bond_publ_flag
C1 C2 1.507(4) . ?
C1 O1 1.256(3) . ?
C1 O2 1.258(3) . ?
C2 C3 1.376(4) . ?
C2 C7 1.383(4) . ?
C3 H3 0.9500 . ?
C3 C4 1.381(4) . ?
C4 H4 0.9500 . ?
C4 C5 1.394(4) . ?
C5 C6 1.376(4) . ?
C5 N1 1.439(3) . ?
C6 H6 0.9500 . ?
C6 C7 1.388(4) . ?
C7 H7 0.9500 . ?
C8 H8 0.9500 . ?
C8 C9 1.352(5) . ?
C8 N1 1.384(4) . ?
C9 H9 0.9500 . ?
C9 N2 1.362(5) . ?
C10 H10 0.9500 . ?
C10 N1 1.323(4) . ?
C10 N2 1.329(4) . ?
C11 H11A 0.9900 . ?
C11 H11B 0.9900 . ?
C11 N2 1.452(3) . ?
C11 N2 1.452(3) 10 ?
Cl1 Cu1 2.4424(10) . ?
Cu1 Cu1 2.7634(11) 9_766 ?
Cu1 O1 1.9585(19) . ?
Cu1 O1 1.9585(19) 10_556 ?
Cu1 O2 1.9978(18) 2_765 ?
Cu1 O2 1.9978(18) 9_766 ?

loop_
_geom_angle_atom_site_label_1
_geom_angle_atom_site_label_2
_geom_angle_atom_site_label_3
_geom_angle
_geom_angle_site_symmetry_1
_geom_angle_site_symmetry_3
_geom_angle_publ_flag
O1 C1 C2 116.9(2) . . ?
O1 C1 O2 127.1(2) . . ?
O2 C1 C2 116.0(2) . . ?
C3 C2 C1 120.3(2) . . ?
C3 C2 C7 119.9(3) . . ?
C7 C2 C1 119.8(3) . . ?
C2 C3 H3 119.5 . . ?
C2 C3 C4 121.0(3) . . ?
C4 C3 H3 119.5 . . ?
C3 C4 H4 120.7 . . ?
C3 C4 C5 118.6(3) . . ?
C5 C4 H4 120.7 . . ?
C4 C5 N1 119.9(3) . . ?
C6 C5 C4 120.9(3) . . ?
C6 C5 N1 119.2(3) . . ?
C5 C6 H6 120.2 . . ?
C5 C6 C7 119.6(3) . . ?
C7 C6 H6 120.2 . . ?
C2 C7 C6 119.9(3) . . ?
C2 C7 H7 120.0 . . ?
C6 C7 H7 120.0 . . ?
C9 C8 H8 126.7 . . ?
C9 C8 N1 106.5(3) . . ?
N1 C8 H8 126.7 . . ?
C8 C9 H9 126.4 . . ?
C8 C9 N2 107.3(3) . . ?
N2 C9 H9 126.4 . . ?
N1 C10 H10 125.8 . . ?
N1 C10 N2 108.4(3) . . ?
N2 C10 H10 125.8 . . ?
H11A C11 H11B 108.0 . . ?
N2 C11 H11A 109.3 10 . ?
N2 C11 H11A 109.3 . . ?
N2 C11 H11B 109.3 10 . ?
N2 C11 H11B 109.3 . . ?
N2 C11 N2 111.6(3) 10 . ?
Cl1 Cu1 Cu1 165.57(4) . 9_766 ?
O1 Cu1 Cl1 101.90(6) 10_556 . ?
O1 Cu1 Cl1 101.90(6) . . ?
O1 Cu1 Cu1 88.35(6) . 9_766 ?
O1 Cu1 Cu1 88.35(6) 10_556 9_766 ?
O1 Cu1 O1 88.47(12) 10_556 . ?
O1 Cu1 O2 87.63(8) . 2_765 ?
O1 Cu1 O2 164.65(9) 10_556 2_765 ?
O1 Cu1 O2 87.63(8) 10_556 9_766 ?
O1 Cu1 O2 164.65(9) . 9_766 ?
O2 Cu1 Cl1 93.43(6) 2_765 . ?
O2 Cu1 Cl1 93.43(6) 9_766 . ?
O2 Cu1 Cu1 76.70(6) 9_766 9_766 ?
O2 Cu1 Cu1 76.70(6) 2_765 9_766 ?
O2 Cu1 O2 92.24(12) 9_766 2_765 ?
C8 N1 C5 125.5(3) . . ?
C10 N1 C5 125.9(3) . . ?
C10 N1 C8 108.7(2) . . ?
C9 N2 C11 125.7(3) . . ?
C10 N2 C9 109.1(3) . . ?
C10 N2 C11 125.1(3) . . ?
C1 O1 Cu1 117.62(17) . . ?
C1 O2 Cu1 129.99(18) . 9_766 ?

loop_
_geom_torsion_atom_site_label_1
_geom_torsion_atom_site_label_2
_geom_torsion_atom_site_label_3
_geom_torsion_atom_site_label_4
_geom_torsion
_geom_torsion_site_symmetry_1
_geom_torsion_site_symmetry_2
_geom_torsion_site_symmetry_3
_geom_torsion_site_symmetry_4
_geom_torsion_publ_flag
C1 C2 C3 C4 180.0(3) . . . . ?
C1 C2 C7 C6 177.1(3) . . . . ?
C2 C1 O1 Cu1 176.04(17) . . . . ?
C2 C1 O2 Cu1 179.05(17) . . . 9_766 ?
C2 C3 C4 C5 2.2(6) . . . . ?
C3 C2 C7 C6 -3.0(5) . . . . ?
C3 C4 C5 C6 -1.7(5) . . . . ?
C3 C4 C5 N1 177.7(3) . . . . ?
C4 C5 C6 C7 -1.1(5) . . . . ?
C4 C5 N1 C8 179.9(4) . . . . ?
C4 C5 N1 C10 -0.1(5) . . . . ?
C5 C6 C7 C2 3.5(5) . . . . ?
C6 C5 N1 C8 -0.7(5) . . . . ?
C6 C5 N1 C10 179.3(3) . . . . ?
C7 C2 C3 C4 0.1(5) . . . . ?
C8 C9 N2 C10 -0.3(4) . . . . ?
C8 C9 N2 C11 176.8(3) . . . . ?
C9 C8 N1 C5 178.4(3) . . . . ?
C9 C8 N1 C10 -1.6(5) . . . . ?
N1 C5 C6 C7 179.5(3) . . . . ?
N1 C8 C9 N2 1.2(5) . . . . ?
N1 C10 N2 C9 -0.7(4) . . . . ?
N1 C10 N2 C11 -177.8(3) . . . . ?
N2 C10 N1 C5 -178.6(3) . . . . ?
N2 C10 N1 C8 1.5(4) . . . . ?
N2 C11 N2 C9 -77.5(5) 10 . . . ?
N2 C11 N2 C10 99.2(4) 10 . . . ?
O1 C1 C2 C3 -147.6(3) . . . . ?
O1 C1 C2 C7 32.3(4) . . . . ?
O1 C1 O2 Cu1 -0.2(4) . . . 9_766 ?
O2 C1 C2 C3 33.1(4) . . . . ?
O2 C1 C2 C7 -147.0(3) . . . . ?
O2 C1 O1 Cu1 -4.7(4) . . . . ?

_smtbx_masks_special_details     
;
A solvent mask was calculated and 282 electrons were 
found in a volume of 876\%A^3^ per unit cell. 
This is consistent with the presence of approximately
6[H2O] per Asymmetric Unit 
which account for 240 electrons 
per unit cell.
;
loop_
_smtbx_masks_void_nr
_smtbx_masks_void_average_x
_smtbx_masks_void_average_y
_smtbx_masks_void_average_z
_smtbx_masks_void_volume
_smtbx_masks_void_count_electrons
_smtbx_masks_void_content
1 0.000 0.000 0.000 362.8 131.3 '12 water'
2 0.000 0.000 0.500 75.1 9.9 ?
3 0.500 0.500 0.500 362.8 131.3 '12 water'
4 0.500 0.500 0.000 75.1 9.9 ?

_smtbx_masks_void_probe_radius   1.2
_smtbx_masks_void_truncation_radius 1.2
_shelx_res_file                  
;
TITL desolvate_2_vt_06_200_00_repro_a.res in I4/m
    desolvate_2_vt_06_200_00_repro.res
    created by SHELXL-2019/3 at 11:58:16 on 08-May-2025
REM Old TITL Desolvate_2_VT_06_200_00_repro in I4/m
REM SHELXT solution in I4/m: R1 0.133, Rweak 0.010, Alpha 0.029
REM <I/s> 0.000 for 0 systematic absences, Orientation as input
REM Formula found by SHELXT: C44 N8 O10 Cl3 Cu2
CELL 1.54184 16.2268 16.2268 17.7903 90 90 90
ZERR 4 0.0002 0.0002 0.0004 0 0 0
LATT 2
SYMM -X,-Y,+Z
SYMM -Y,+X,+Z
SYMM +Y,-X,+Z
SFAC C H Cl Cu N O
UNIT 168 176 12 8 32 56

L.S. 10
PLAN  1
SIZE 0.23 0.27 0.36
TEMP -73
CONF
BOND
list 4
fmap 2 53
MORE -1
ACTA
BOND $H
ABIN
OMIT 0 2 0
REM <olex2.extras>
REM <HklSrc "%.\\Desolvate_2_VT_06_200_00_repro.hkl">
REM </olex2.extras>

WGHT    0.072200    9.681201
FVAR       0.26613
C1    1    0.901525    0.542150    0.397594    11.00000    0.03809    0.04790 =
         0.02338   -0.00303   -0.00095    0.00717
C2    1    0.847856    0.574115    0.334945    11.00000    0.04136    0.04584 =
         0.02751   -0.00304   -0.00442    0.00586
C3    1    0.880526    0.624406    0.280267    11.00000    0.03844    0.08155 =
         0.03990    0.01555   -0.00064    0.00318
AFIX  43
H3    2    0.937218    0.638847    0.282301    11.00000   -1.20000
AFIX   0
C4    1    0.832159    0.654197    0.222493    11.00000    0.04356    0.08993 =
         0.04256    0.02644    0.00244    0.00345
AFIX  43
H4    2    0.855412    0.687305    0.183895    11.00000   -1.20000
AFIX   0
C5    1    0.748484    0.634688    0.221965    11.00000    0.04118    0.04834 =
         0.02785   -0.00020   -0.00472    0.00705
C6    1    0.714974    0.584998    0.276681    11.00000    0.04547    0.07305 =
         0.04487    0.01605   -0.01208   -0.00821
AFIX  43
H6    2    0.657698    0.572884    0.276338    11.00000   -1.20000
AFIX   0
C7    1    0.765410    0.552693    0.332376    11.00000    0.04931    0.06860 =
         0.04132    0.01614   -0.00953   -0.00669
AFIX  43
H7    2    0.743320    0.515900    0.368698    11.00000   -1.20000
AFIX   0
C8    1    0.612260    0.652613    0.157211    11.00000    0.04437    0.10469 =
         0.04852    0.02855   -0.00412    0.00570
AFIX  43
H8    2    0.579491    0.618512    0.188688    11.00000   -1.20000
AFIX   0
C9    1    0.586317    0.696280    0.096953    11.00000    0.04756    0.10558 =
         0.04605    0.02818   -0.00409    0.01144
AFIX  43
H9    2    0.531444    0.699393    0.078556    11.00000   -1.20000
AFIX   0
C10   1    0.719359    0.716321    0.108493    11.00000    0.05127    0.04579 =
         0.02714   -0.00287   -0.00236    0.00715
AFIX  43
H10   2    0.773967    0.734957    0.099453    11.00000   -1.20000
AFIX   0
C11   1    0.654243    0.785256    0.000000    10.50000    0.07698    0.04621 =
         0.02502    0.00000    0.00000    0.02073
AFIX  23
H11A  2    0.605471    0.821910   -0.000001    10.50000   -1.20000
H11B  2    0.704147    0.820354    0.000000    10.50000   -1.20000
AFIX   0
CL1   3    0.917825    0.280963    0.500000    10.50000    0.03649    0.03760 =
         0.03287    0.00000    0.00000   -0.00527
CU1   4    0.957694    0.426105    0.500000    10.50000    0.03491    0.03874 =
         0.02450    0.00000    0.00000    0.00248
N1    5    0.695943    0.667363    0.164018    11.00000    0.04570    0.05542 =
         0.02797    0.00426   -0.00267    0.00841
N2    5    0.653450    0.734972    0.067531    11.00000    0.05560    0.05210 =
         0.02694    0.00187   -0.00076    0.01681
O1    6    0.884432    0.472040    0.423200    11.00000    0.04238    0.05080 =
         0.03694    0.00674   -0.00805    0.00087
O2    6    0.958369    0.589301    0.419059    11.00000    0.04537    0.04518 =
         0.03143   -0.00135   -0.00988    0.00428

CL2   3    0.500000    0.500000    0.262377    10.25000    0.03932    0.03932 =
         0.05995    0.00000    0.00000    0.00000
HKLF 4


REM  desolvate_2_vt_06_200_00_repro_a.res in I4/m
REM wR2 = 0.1354, GooF = S = 1.088, Restrained GooF = 1.088 for all data
REM R1 = 0.0472 for 2412 Fo > 4sig(Fo) and 0.0484 for all 2517 data
REM 148 parameters refined using 0 restraints

END

WGHT      0.0738      8.8563

REM Highest difference peak  0.967,  deepest hole -0.785,  1-sigma level  0.076
Q1    1   0.9563  0.4270  0.4207  11.00000  0.05    0.36
;
_shelx_res_checksum              20066
_shelx_fab_file                  
;
0 0 2 171.4680 0.9681
0 0 4 77.0540 0.3039
0 0 6 22.9504 -0.3193
0 0 8 15.0248 0.0363
0 0 10 20.4036 0.1477
0 0 12 19.9153 -0.1176
0 0 14 13.2440 -0.0499
0 0 16 5.8574 0.0804
0 0 18 0.3576 -0.0451
0 0 20 -1.1562 -0.1011
0 0 22 -0.6378 -0.0262
0 1 1 118.9276 -0.5371
0 1 3 71.0588 -0.1097
0 1 5 23.5257 0.0560
0 1 7 5.3434 -0.1179
0 1 9 9.0511 -0.0322
0 1 11 14.1596 0.1959
0 1 13 10.0727 0.0685
0 1 15 4.2631 -0.0843
0 1 17 2.1400 0.1012
0 1 19 0.8514 0.0564
0 1 21 0.3647 -0.2599
0 2 0 -1.4776 -0.4165
0 2 2 -7.9538 0.7436
0 2 4 -10.0410 0.4163
0 2 6 1.6799 -0.3649
0 2 8 7.0385 -0.0741
0 2 10 2.3340 0.1460
0 2 12 1.0192 -0.1638
0 2 14 2.8145 -0.1347
0 2 16 1.8291 0.0526
0 2 18 -0.2944 0.0181
0 2 20 -1.2478 0.0101
0 2 22 -1.4820 0.0264
0 3 1 -90.1217 -0.0701
0 3 3 -58.4308 0.3427
0 3 5 -20.9536 0.3322
0 3 7 -2.6204 -0.1691
0 3 9 -2.6997 -0.1852
0 3 11 -4.6438 0.0440
0 3 13 -2.6249 -0.1092
0 3 15 -0.9031 -0.1996
0 3 17 -0.0847 0.1101
0 3 19 0.0782 0.1546
0 3 21 -0.7163 -0.1746
0 4 0 -37.9406 -0.2625
0 4 2 -31.2531 0.6735
0 4 4 -13.1978 0.2570
0 4 6 5.7019 -0.3962
0 4 8 9.9400 -0.0615
0 4 10 1.9589 0.1883
0 4 12 -0.5789 -0.0821
0 4 14 2.7341 -0.0581
0 4 16 1.9267 0.1283
0 4 18 -0.3166 0.0492
0 4 20 -0.5618 -0.0699
0 4 22 -0.5668 -0.0886
0 5 1 9.3355 -0.0026
0 5 3 16.8553 -0.0784
0 5 5 17.4611 0.0177
0 5 7 12.0670 -0.1263
0 5 9 7.3895 -0.1138
0 5 11 3.9803 0.1341
0 5 13 2.6391 0.0372
0 5 15 1.9658 -0.1102
0 5 17 0.5997 0.1029
0 5 19 -0.3937 0.0626
0 5 21 -0.9378 -0.3059
0 6 0 34.3739 0.9544
0 6 2 31.1370 1.3492
0 6 4 23.4200 0.3790
0 6 6 16.7405 -0.2670
0 6 8 11.3813 -0.0502
0 6 10 3.8227 0.0600
0 6 12 -0.5551 -0.1453
0 6 14 1.1293 -0.1267
0 6 16 2.1406 0.0266
0 6 18 0.8925 -0.0323
0 6 20 0.1966 -0.1319
0 7 1 1.0572 0.2844
0 7 3 7.0237 -0.0211
0 7 5 5.7684 0.0697
0 7 7 -0.2826 -0.0434
0 7 9 -2.1676 -0.1346
0 7 11 -2.3923 0.1008
0 7 13 -3.0978 0.0323
0 7 15 -1.5869 -0.1350
0 7 17 0.3919 0.0881
0 7 19 0.1368 0.1655
0 7 21 -0.5394 -0.0389
0 8 0 -3.6503 -0.1792
0 8 2 -5.0823 0.4574
0 8 4 -7.0286 0.0426
0 8 6 -5.8979 -0.2871
0 8 8 -2.3500 0.0445
0 8 10 -0.5191 0.2600
0 8 12 -1.0014 0.0732
0 8 14 -0.3039 0.0060
0 8 16 1.2906 0.0689
0 8 18 1.0728 -0.0366
0 8 20 0.4245 -0.0727
0 9 1 -1.2258 -0.2505
0 9 3 -2.6124 -0.0453
0 9 5 -6.7449 0.1802
0 9 7 -7.2404 -0.0083
0 9 9 -0.6070 -0.0743
0 9 11 4.1238 0.1272
0 9 13 2.4572 0.0144
0 9 15 0.8779 -0.1535
0 9 17 1.0981 0.0596
0 9 19 0.5910 0.2385
0 10 0 14.8646 -0.5099
0 10 2 10.2566 0.3656
0 10 4 2.5567 0.2224
0 10 6 0.6821 -0.2169
0 10 8 3.8326 -0.0073
0 10 10 5.5791 0.1531
0 10 12 4.6567 -0.0546
0 10 14 3.6072 -0.0656
0 10 16 2.4181 0.0653
0 10 18 0.8787 0.0467
0 11 1 7.0968 -0.3946
0 11 3 7.3027 -0.0642
0 11 5 5.8838 0.0991
0 11 7 4.3280 -0.0468
0 11 9 3.9252 -0.0105
0 11 11 3.4354 0.1772
0 11 13 2.2950 0.1009
0 11 15 0.9039 -0.0880
0 11 17 0.0664 -0.0069
0 11 19 0.0894 0.1528
0 12 0 3.3294 -0.6858
0 12 2 3.6099 0.1618
0 12 4 5.0147 0.1337
0 12 6 6.4689 -0.2015
0 12 8 4.4303 0.0483
0 12 10 0.2958 0.1652
0 12 12 -0.4750 -0.0392
0 12 14 0.7273 -0.0227
0 12 16 0.1486 -0.0103
0 12 18 -0.3425 -0.1065
0 13 1 -7.1746 -0.0284
0 13 3 -2.9643 0.1424
0 13 5 0.0198 0.1499
0 13 7 -0.5510 -0.0873
0 13 9 -2.5534 -0.1102
0 13 11 -3.1366 0.0236
0 13 13 -2.1799 -0.0083
0 13 15 -1.5965 -0.2179
0 13 17 -1.1288 -0.3298
0 14 0 -1.9285 -0.3870
0 14 2 -2.0310 0.2587
0 14 4 -2.0229 0.1845
0 14 6 -1.5915 -0.1780
0 14 8 -1.4760 -0.0245
0 14 10 -1.8365 0.1152
0 14 12 -1.2900 -0.0572
0 14 14 -0.2415 -0.0677
0 14 16 -0.1424 -0.0525
0 15 1 -2.3594 -0.2135
0 15 3 -1.6496 -0.1468
0 15 5 -2.0686 0.0052
0 15 7 -2.4643 -0.1037
0 15 9 -1.4736 -0.0597
0 15 11 -0.5219 0.1267
0 15 13 -0.1884 0.0694
0 15 15 0.0484 -0.0369
0 16 0 2.1138 0.2132
0 16 2 0.9798 0.5176
0 16 4 -1.1430 0.1987
0 16 6 -1.8812 -0.1920
0 16 8 -0.7144 -0.1033
0 16 10 0.4703 0.1362
0 16 12 0.7230 0.0928
0 16 14 0.8004 0.0400
0 17 1 -0.4412 0.2265
0 17 3 -0.6076 0.0857
0 17 5 -1.2884 0.1600
0 17 7 -1.7837 0.0484
0 17 9 -1.2753 -0.0924
0 17 11 -0.5424 0.0129
0 18 0 0.9747 -0.0627
0 18 2 -0.2388 0.3168
0 18 4 -1.7982 0.0304
0 18 6 -1.6304 -0.1972
0 18 8 -0.6639 -0.0985
0 18 10 -0.1396 0.0083
0 19 1 -1.6885 -0.2879
0 19 3 -1.8771 -0.3557
0 19 5 -1.2567 -0.1093
0 19 7 -0.5251 0.1561
0 20 0 -0.2883 0.0408
0 20 2 -1.0130 0.2213
0 20 4 -1.4610 -0.1591
1 1 0 95.4122 -0.6713
1 1 2 69.2010 0.5062
1 1 4 26.7011 0.2585
1 1 6 9.7127 -0.3672
1 1 8 9.2122 -0.0913
1 1 10 8.8260 0.1963
1 1 12 7.9320 -0.0007
1 1 14 6.3289 -0.0556
1 1 16 3.0097 0.0683
1 1 18 -0.2736 0.0077
1 1 20 -1.3718 -0.0708
1 1 22 -1.2222 -0.0226
1 2 1 5.6272 0.0483
1 2 3 -3.3438 0.3082
1 2 5 -8.5553 0.2766
1 2 7 -7.0276 -0.1387
1 2 9 -2.9629 -0.1356
1 2 11 0.4559 0.1379
1 2 13 0.5845 -0.0108
1 2 15 -0.6625 -0.1707
1 2 17 -0.5412 0.1072
1 2 19 -0.1240 0.1411
1 2 21 0.1461 -0.1715
1 3 0 14.6707 -1.0482
1 3 2 3.8035 0.4250
1 3 4 -10.0046 0.5592
1 3 6 -7.5675 -0.2715
1 3 8 -0.6255 -0.1473
1 3 10 0.3630 0.1735
1 3 12 1.4886 -0.1058
1 3 14 2.9184 -0.1554
1 3 16 0.3637 0.0832
1 3 18 -1.9256 0.0914
1 3 20 -0.7259 0.0242
1 3 22 0.6565 0.0403
1 4 1 15.8547 -0.7199
1 4 3 9.7151 -0.1427
1 4 5 2.3461 0.1186
1 4 7 0.7932 -0.1531
1 4 9 4.5151 -0.0508
1 4 11 7.2935 0.2251
1 4 13 6.4321 0.0473
1 4 15 2.9696 -0.1104
1 4 17 -0.2161 0.1331
1 4 19 -0.8084 0.1191
1 4 21 0.2263 -0.2535
1 5 0 33.6581 -1.3303
1 5 2 29.1060 -0.0201
1 5 4 22.7266 0.1836
1 5 6 21.5033 -0.3012
1 5 8 18.7585 -0.0186
1 5 10 10.9973 0.3141
1 5 12 6.4881 0.0508
1 5 14 6.4672 -0.0398
1 5 16 4.3783 0.1218
1 5 18 1.2645 0.0371
1 5 20 0.5058 -0.1578
1 6 1 -9.5079 -0.2663
1 6 3 8.8746 -0.0679
1 6 5 21.7904 0.1784
1 6 7 18.1523 -0.0288
1 6 9 8.0825 -0.0769
1 6 11 1.3846 0.1381
1 6 13 -0.4744 -0.0063
1 6 15 0.9371 -0.1590
1 6 17 2.2910 0.0916
1 6 19 1.0089 0.0981
1 6 21 -0.9189 -0.2226
1 7 0 -20.1232 -1.0925
1 7 2 -12.7395 0.0136
1 7 4 2.6961 0.1481
1 7 6 11.8422 -0.2483
1 7 8 7.8444 -0.0562
1 7 10 -1.5224 0.2061
1 7 12 -5.6724 -0.0277
1 7 14 -2.9089 -0.1446
1 7 16 1.2163 0.0327
1 7 18 1.9446 0.0015
1 7 20 0.3429 -0.1108
1 8 1 -14.1524 -0.7409
1 8 3 -5.4664 -0.3841
1 8 5 -1.9959 0.0432
1 8 7 -4.4079 -0.0406
1 8 9 -4.1565 -0.0369
1 8 11 -3.0936 0.2231
1 8 13 -4.0675 0.0566
1 8 15 -2.6821 -0.1679
1 8 17 0.1434 0.0689
1 8 19 0.1063 0.1839
1 9 0 14.5477 -1.1704
1 9 2 9.1866 -0.0184
1 9 4 -1.2204 0.2177
1 9 6 -5.6627 -0.1814
1 9 8 -1.9264 -0.0572
1 9 10 1.5796 0.2083
1 9 12 1.3118 0.0252
1 9 14 1.1450 -0.1448
1 9 16 1.3714 -0.0294
1 9 18 0.4079 -0.0068
1 9 20 0.0070 -0.0561
1 10 1 17.8097 -0.1360
1 10 3 10.3567 0.1114
1 10 5 -0.0269 0.2288
1 10 7 -2.9036 -0.0662
1 10 9 2.0625 -0.1694
1 10 11 5.1948 0.0652
1 10 13 4.2049 -0.0127
1 10 15 2.5305 -0.2099
1 10 17 1.2349 0.0033
1 10 19 0.6144 0.1980
1 11 0 17.0234 -1.2545
1 11 2 13.2662 -0.1467
1 11 4 6.8697 0.0908
1 11 6 5.1263 -0.2683
1 11 8 6.2410 -0.1089
1 11 10 5.3932 0.1352
1 11 12 4.7426 0.0281
1 11 14 4.6978 -0.0065
1 11 16 2.5317 0.0740
1 11 18 0.5344 0.0396
1 12 1 2.1606 -0.1573
1 12 3 3.3229 0.0380
1 12 5 4.0211 0.0996
1 12 7 3.7496 -0.0767
1 12 9 2.6494 -0.0377
1 12 11 1.9312 0.1677
1 12 13 1.7806 0.1208
1 12 15 0.7881 -0.1296
1 12 17 0.0978 -0.2246
1 13 0 1.1958 -0.6398
1 13 2 0.8634 0.2669
1 13 4 1.4918 0.3643
1 13 6 3.0696 -0.1409
1 13 8 2.1438 -0.0835
1 13 10 -0.3912 0.0774
1 13 12 -0.6911 -0.1218
1 13 14 0.0534 -0.1511
1 13 16 -0.0879 -0.1227
1 14 1 -1.9724 -0.1099
1 14 3 -0.5676 0.0363
1 14 5 0.5889 0.0770
1 14 7 0.1812 -0.1559
1 14 9 -0.9728 -0.1251
1 14 11 -1.4264 0.0434
1 14 13 -1.1891 0.0232
1 14 15 -0.7517 -0.0495
1 15 0 2.7976 -0.7792
1 15 2 2.1727 -0.0349
1 15 4 1.4262 0.1507
1 15 6 1.4155 -0.1869
1 15 8 1.1113 -0.0837
1 15 10 0.2378 0.1746
1 15 12 -0.0079 0.0468
1 15 14 0.4614 0.0450
1 16 1 -0.3099 -0.1632
1 16 3 0.6549 -0.0513
1 16 5 0.8000 0.1480
1 16 7 0.2320 -0.0090
1 16 9 -0.1592 -0.0921
1 16 11 -0.3766 0.0418
1 16 13 0.0143 0.0500
1 17 0 0.8673 -0.4214
1 17 2 0.4168 0.1434
1 17 4 -0.5897 0.1786
1 17 6 -0.8577 -0.1402
1 17 8 -0.0116 -0.1373
1 17 10 0.3360 0.0544
1 17 12 0.0794 0.0654
1 18 1 -0.7725 -0.3909
1 18 3 -0.5906 -0.1831
1 18 5 -1.0631 0.1206
1 18 7 -1.0866 0.1432
1 18 9 -0.2329 -0.0044
1 19 0 0.6859 -0.5321
1 19 2 -0.0129 0.0387
1 19 4 -1.4434 -0.0663
1 19 6 -1.9673 -0.3477
1 19 8 -0.9217 -0.2056
1 20 1 -0.2970 -0.0124
1 20 3 -0.2566 -0.0609
1 20 5 -0.5755 -0.0455
2 1 1 -45.4193 -0.1225
2 1 3 -32.1838 -0.1807
2 1 5 -13.5768 0.0132
2 1 7 -3.7093 -0.0697
2 1 9 -3.9961 -0.0516
2 1 11 -4.7892 0.2656
2 1 13 -3.5935 0.1092
2 1 15 -1.8976 -0.1726
2 1 17 -0.0267 0.0679
2 1 19 0.0801 0.0717
2 1 21 -1.0555 -0.2870
2 2 0 6.4168 -1.3963
2 2 2 -3.0335 0.0927
2 2 4 -14.0582 0.3909
2 2 6 -10.8950 -0.2251
2 2 8 -6.2364 -0.1057
2 2 10 -7.4553 0.2841
2 2 12 -6.1484 0.0789
2 2 14 -2.2510 -0.1075
2 2 16 -1.6265 0.0627
2 2 18 -2.5080 0.0582
2 2 20 -1.9267 -0.0690
2 2 22 -0.9714 -0.0167
2 3 1 45.2373 -0.0926
2 3 3 17.9182 0.1836
2 3 5 -11.1551 0.2684
2 3 7 -19.2962 -0.0955
2 3 9 -9.8720 -0.1208
2 3 11 -0.7992 0.1427
2 3 13 0.4282 -0.0421
2 3 15 -1.7354 -0.2213
2 3 17 -3.0852 0.0826
2 3 19 -2.2598 0.1189
2 3 21 0.1277 -0.2119
2 4 0 86.5582 -2.0251
2 4 2 61.7207 -0.3187
2 4 4 16.9864 0.2769
2 4 6 -4.1281 -0.2835
2 4 8 -0.3613 -0.1116
2 4 10 6.1733 0.3010
2 4 12 7.5437 0.0372
2 4 14 5.7920 -0.1305
2 4 16 1.1498 0.0642
2 4 18 -2.4138 0.0425
2 4 20 -0.8731 -0.1279
2 4 22 1.4078 -0.1408
2 5 1 23.1356 -0.5560
2 5 3 16.7481 -0.0980
2 5 5 8.8586 0.1689
2 5 7 5.1248 -0.0690
2 5 9 6.9405 -0.0099
2 5 11 8.7399 0.2510
2 5 13 6.5051 0.0639
2 5 15 3.2980 -0.1497
2 5 17 1.1551 0.0511
2 5 19 -0.1292 0.0466
2 5 21 0.0104 -0.3150
2 6 0 -14.0336 -1.6005
2 6 2 -10.0586 -0.0363
2 6 4 2.2456 0.4936
2 6 6 13.8064 -0.1604
2 6 8 12.7466 -0.1334
2 6 10 4.8927 0.1955
2 6 12 1.2000 -0.0537
2 6 14 2.0721 -0.1689
2 6 16 3.1833 0.0535
2 6 18 2.2755 0.0435
2 6 20 0.7229 -0.1049
2 7 1 -36.3230 -0.4472
2 7 3 -14.8327 -0.0056
2 7 5 3.5988 0.2200
2 7 7 4.5715 -0.1030
2 7 9 -0.9692 -0.1449
2 7 11 -3.2635 0.1005
2 7 13 -4.0795 -0.0139
2 7 15 -2.4075 -0.1487
2 7 17 0.7293 0.1151
2 7 19 0.4203 0.2160
2 7 21 -1.1662 -0.0128
2 8 0 -10.1229 -1.7599
2 8 2 -7.8464 -0.2679
2 8 4 -2.6409 0.2918
2 8 6 0.9846 -0.2248
2 8 8 0.2599 -0.1523
2 8 10 -2.6437 0.2207
2 8 12 -4.3594 0.0476
2 8 14 -3.1474 -0.1274
2 8 16 -0.6316 0.0452
2 8 18 -0.1153 0.0961
2 8 20 -0.8169 0.0149
2 9 1 5.5537 -0.0451
2 9 3 5.6051 0.1803
2 9 5 0.5637 0.2724
2 9 7 -3.9156 -0.0448
2 9 9 -2.7305 -0.1306
2 9 11 -1.3698 0.1256
2 9 13 -2.0480 0.0063
2 9 15 -1.4610 -0.2196
2 9 17 -0.2522 0.0465
2 9 19 -0.3194 0.2321
2 10 0 13.8789 -1.0748
2 10 2 10.5893 0.1723
2 10 4 3.9792 0.4748
2 10 6 1.2100 -0.1115
2 10 8 2.5259 -0.1901
2 10 10 2.0030 0.0534
2 10 12 1.0472 -0.0574
2 10 14 2.0202 -0.1738
2 10 16 1.6253 0.0301
2 10 18 0.0273 0.1300
2 11 1 4.8482 -0.0492
2 11 3 3.4574 0.0849
2 11 5 0.6381 0.1461
2 11 7 0.2218 -0.0909
2 11 9 1.7608 -0.1505
2 11 11 2.3325 0.1026
2 11 13 2.4149 0.0744
2 11 15 1.8627 -0.1329
2 11 17 0.9903 -0.0381
2 12 0 4.4416 -1.1679
2 12 2 2.3275 -0.0660
2 12 4 -0.2138 0.2797
2 12 6 0.9715 -0.1546
2 12 8 2.5184 -0.1208
2 12 10 1.7185 0.1483
2 12 12 1.6304 0.0428
2 12 14 1.9716 -0.0531
2 12 16 0.8991 -0.0175
2 12 18 0.2996 -0.0968
2 13 1 0.9484 0.1852
2 13 3 -0.7569 0.2182
2 13 5 -1.5325 0.2058
2 13 7 -0.9485 -0.0388
2 13 9 -0.2085 -0.0509
2 13 11 0.5104 0.1187
2 13 13 0.5008 0.0603
2 13 15 -0.2947 -0.1311
2 13 17 -0.1764 -0.2476
2 14 0 5.9916 -0.8137
2 14 2 3.9614 0.0970
2 14 4 1.6550 0.3696
2 14 6 1.8449 -0.0840
2 14 8 1.6302 -0.0789
2 14 10 0.6615 0.1248
2 14 12 0.5769 -0.0881
2 14 14 0.4668 -0.1021
2 14 16 0.0650 0.0993
2 15 1 2.7764 -0.2584
2 15 3 2.6372 -0.1161
2 15 5 2.8050 0.0564
2 15 7 2.2986 -0.0518
2 15 9 1.1046 -0.0236
2 15 11 0.4170 0.0758
2 15 13 0.3087 0.0327
2 15 15 0.2870 0.0837
2 16 0 2.6985 -0.8433
2 16 2 2.3319 -0.0525
2 16 4 2.0774 0.2370
2 16 6 2.4769 -0.0925
2 16 8 2.3546 -0.0335
2 16 10 1.1509 0.2007
2 16 12 0.2276 0.0273
2 16 14 0.2765 -0.0943
2 17 1 -0.6904 -0.1834
2 17 3 0.3622 0.0590
2 17 5 0.8822 0.2481
2 17 7 1.0555 0.0663
2 17 9 0.9239 -0.1164
2 17 11 0.1429 -0.0698
2 18 0 0.9776 -0.8124
2 18 2 0.7884 -0.0339
2 18 4 -0.0574 0.1097
2 18 6 -0.4253 -0.2710
2 18 8 0.5619 -0.2604
2 18 10 0.9171 -0.0208
2 19 1 0.2135 -0.1927
2 19 3 0.5628 0.0337
2 19 5 -0.2902 0.1065
2 19 7 -0.8131 -0.0119
2 20 0 1.3761 -0.2232
2 20 2 1.4396 0.3345
2 20 4 0.6911 0.1705
3 1 0 -99.6237 -2.1289
3 1 2 -83.8383 -0.4762
3 1 4 -44.2453 0.2129
3 1 6 -7.6269 -0.2546
3 1 8 0.2069 -0.1676
3 1 10 -9.9854 0.2848
3 1 12 -11.2389 0.1053
3 1 14 -3.8824 -0.1399
3 1 16 -0.6294 0.0383
3 1 18 -0.9278 0.0479
3 1 20 -1.8046 -0.1191
3 1 22 -2.4191 -0.0863
3 2 1 -47.5035 -0.2535
3 2 3 -34.0278 -0.1399
3 2 5 -21.0572 0.1350
3 2 7 -15.6635 -0.0486
3 2 9 -14.4743 -0.0954
3 2 11 -12.5504 0.2128
3 2 13 -8.5091 0.0535
3 2 15 -4.5345 -0.1712
3 2 17 -2.1339 0.1097
3 2 19 -1.4287 0.0999
3 2 21 -1.4852 -0.2688
3 3 0 48.7333 -1.7324
3 3 2 31.2622 -0.0954
3 3 4 0.0231 0.4776
3 3 6 -13.9196 -0.1496
3 3 8 -10.8017 -0.1984
3 3 10 -6.7748 0.1746
3 3 12 -4.4371 -0.0290
3 3 14 -1.6922 -0.2071
3 3 16 -1.8715 0.0867
3 3 18 -3.4497 0.1439
3 3 20 -2.2635 -0.0387
3 3 22 -0.3592 -0.0182
3 4 1 42.5345 -0.0585
3 4 3 20.4584 0.0239
3 4 5 -4.3039 0.1472
3 4 7 -12.3538 -0.1288
3 4 9 -4.7441 -0.1774
3 4 11 2.1557 0.1025
3 4 13 1.6796 -0.0502
3 4 15 -0.3059 -0.2378
3 4 17 -1.4010 0.0603
3 4 19 -1.6714 0.1055
3 4 21 -0.1633 -0.2461
3 5 0 25.5095 -1.7528
3 5 2 15.2065 -0.1160
3 5 4 0.6005 0.4610
3 5 6 -1.2225 -0.2191
3 5 8 2.8727 -0.2041
3 5 10 4.2403 0.2291
3 5 12 3.3432 0.0258
3 5 14 2.5736 -0.1538
3 5 16 1.6604 0.0604
3 5 18 -0.0069 0.0569
3 5 20 -0.1243 -0.1197
3 6 1 -18.7668 0.2364
3 6 3 -12.0517 0.4012
3 6 5 -5.0600 0.3459
3 6 7 -3.3754 -0.0924
3 6 9 -1.6980 -0.1658
3 6 11 1.3383 0.0851
3 6 13 0.4263 0.0039
3 6 15 -0.6490 -0.1563
3 6 17 0.5669 0.0524
3 6 19 0.3142 0.1535
3 6 21 -0.3155 -0.1070
3 7 0 -8.2833 -1.3665
3 7 2 -9.6502 0.2430
3 7 4 -8.4661 0.7133
3 7 6 -3.8560 -0.1541
3 7 8 -1.8020 -0.2722
3 7 10 -1.1967 0.0686
3 7 12 -0.7869 -0.0853
3 7 14 -0.9483 -0.1735
3 7 16 -0.3113 0.0265
3 7 18 -0.1297 0.0859
3 7 20 -0.4592 0.0347
3 8 1 -3.5847 0.0112
3 8 3 -0.6776 0.1783
3 8 5 -1.4766 0.1695
3 8 7 -5.1372 -0.1093
3 8 9 -4.4265 -0.1214
3 8 11 -1.5033 0.1558
3 8 13 -2.0771 0.1306
3 8 15 -2.7145 -0.1008
3 8 17 -1.2338 0.0431
3 8 19 -0.7102 0.2222
3 9 0 4.9485 -1.2186
3 9 2 4.3613 0.1689
3 9 4 3.4478 0.5396
3 9 6 3.2130 -0.1178
3 9 8 2.3564 -0.1320
3 9 10 -0.1086 0.1970
3 9 12 -1.6646 0.0730
3 9 14 -0.9762 -0.0877
3 9 16 -0.2675 0.0562
3 9 18 -0.6169 0.1434
3 9 20 -0.8071 0.0488
3 10 1 -3.2722 0.3219
3 10 3 1.3741 0.2982
3 10 5 2.8224 0.2399
3 10 7 1.1495 -0.0201
3 10 9 -0.4135 -0.1309
3 10 11 -1.6883 0.0494
3 10 13 -1.8005 -0.0111
3 10 15 -0.6395 -0.1801
3 10 17 0.4553 0.0533
3 10 19 0.4501 0.2033
3 11 0 -4.8705 -1.2839
3 11 2 -4.4993 -0.0370
3 11 4 -2.8912 0.3905
3 11 6 0.1868 -0.1189
3 11 8 1.3248 -0.1654
3 11 10 -1.1793 0.1219
3 11 12 -2.2136 0.0163
3 11 14 -0.4422 -0.0979
3 11 16 0.4781 0.1142
3 11 18 0.2828 0.1732
3 12 1 -4.7871 -0.1596
3 12 3 -5.9210 -0.0867
3 12 5 -6.5990 0.0549
3 12 7 -5.2297 -0.0669
3 12 9 -3.2448 -0.0579
3 12 11 -1.9645 0.1881
3 12 13 -1.1558 0.1389
3 12 15 -0.7997 -0.0783
3 12 17 -0.1439 -0.0829
3 13 0 2.7024 -1.0512
3 13 2 -0.2341 -0.0468
3 13 4 -4.0028 0.3655
3 13 6 -3.4881 -0.0731
3 13 8 -1.7254 -0.1399
3 13 10 -1.0378 0.1038
3 13 12 -0.1114 -0.0411
3 13 14 0.1752 -0.1156
3 13 16 -0.4322 0.0654
3 14 1 3.3186 -0.0039
3 14 3 0.5577 -0.0037
3 14 5 -1.1171 0.0982
3 14 7 -1.0188 -0.0374
3 14 9 -0.1478 -0.0651
3 14 11 1.1455 0.0266
3 14 13 1.2925 -0.0308
3 14 15 0.1097 -0.0239
3 15 0 5.6525 -1.0521
3 15 2 4.1787 -0.1736
3 15 4 2.4450 0.1682
3 15 6 2.4141 -0.1603
3 15 8 2.2373 -0.0556
3 15 10 1.6672 0.2226
3 15 12 1.4027 -0.0185
3 15 14 0.8427 -0.1404
3 16 1 1.0371 -0.1405
3 16 3 1.0349 -0.0603
3 16 5 1.2755 0.0325
3 16 7 1.4426 -0.0564
3 16 9 1.2032 -0.0455
3 16 11 0.6551 0.0519
3 16 13 0.3010 -0.0197
3 17 0 0.9368 -0.6752
3 17 2 0.5052 0.1431
3 17 4 -0.0244 0.3107
3 17 6 0.5683 -0.1139
3 17 8 1.6158 -0.0720
3 17 10 1.3148 0.1803
3 17 12 0.2601 0.0839
3 18 1 -0.6718 -0.0026
3 18 3 -0.3781 0.1815
3 18 5 -0.3553 0.1955
3 18 7 0.1265 0.0447
3 18 9 0.5069 -0.0897
3 19 0 1.2709 -0.5954
3 19 2 1.2498 0.0680
3 19 4 0.5579 0.0452
3 19 6 -0.0824 -0.3467
3 19 8 0.3678 -0.1937
3 20 1 -0.2932 0.0256
3 20 3 0.4858 0.1010
4 1 1 -71.9650 -0.2676
4 1 3 -42.0206 -0.0989
4 1 5 -13.8881 0.1291
4 1 7 -3.9565 -0.0996
4 1 9 -5.6665 -0.1567
4 1 11 -7.4839 0.1166
4 1 13 -4.6728 0.0262
4 1 15 -1.7087 -0.1486
4 1 17 -0.7596 0.0761
4 1 19 -0.7183 0.0785
4 1 21 -1.4608 -0.2888
4 2 0 -26.9430 -1.8187
4 2 2 -24.9118 -0.1070
4 2 4 -18.9813 0.5873
4 2 6 -10.3596 -0.1231
4 2 8 -5.8565 -0.2245
4 2 10 -8.3633 0.2148
4 2 12 -7.8412 0.0470
4 2 14 -2.4886 -0.1238
4 2 16 -0.8491 0.1367
4 2 18 -1.8920 0.1190
4 2 20 -1.7441 -0.0817
4 2 22 -1.2618 -0.0364
4 3 1 -12.2222 0.3493
4 3 3 -8.3564 0.2355
4 3 5 -9.1035 0.3223
4 3 7 -10.6624 -0.0197
4 3 9 -8.0268 -0.2057
4 3 11 -5.2193 0.0494
4 3 13 -3.4730 -0.0519
4 3 15 -1.4787 -0.1965
4 3 17 -0.5073 0.1140
4 3 19 -0.6075 0.1576
4 3 21 -0.3669 -0.1813
4 4 0 0.8415 -1.5134
4 4 2 -1.9491 0.0164
4 4 4 -3.8226 0.5713
4 4 6 0.0455 -0.1280
4 4 8 2.3987 -0.2540
4 4 10 -0.6401 0.1630
4 4 12 -2.8519 -0.0105
4 4 14 -0.7613 -0.1956
4 4 16 1.0478 0.1092
4 4 18 0.1294 0.1317
4 4 20 -0.4021 -0.0822
4 5 1 -17.5104 0.0831
4 5 3 -9.3226 -0.0031
4 5 5 -2.2117 0.0893
4 5 7 -1.8243 -0.1220
4 5 9 -2.3740 -0.1310
4 5 11 -1.6082 0.2013
4 5 13 -2.2602 0.1094
4 5 15 -1.1472 -0.1000
4 5 17 1.2907 0.1066
4 5 19 1.0766 0.1429
4 5 21 0.3065 -0.1334
4 6 0 4.7049 -1.3705
4 6 2 -0.8992 0.1595
4 6 4 -7.1675 0.6194
4 6 6 -6.0109 -0.1455
4 6 8 -3.3609 -0.2145
4 6 10 -1.6726 0.1835
4 6 12 -1.1278 0.0199
4 6 14 -1.0971 -0.1436
4 6 16 -0.0176 0.0627
4 6 18 0.1813 0.1036
4 6 20 -0.1351 0.0117
4 7 1 6.3967 0.2957
4 7 3 -0.8925 0.2304
4 7 5 -9.9191 0.1719
4 7 7 -13.9801 -0.0572
4 7 9 -8.2658 -0.1474
4 7 11 -0.4909 0.0717
4 7 13 -0.4610 0.0730
4 7 15 -2.5652 -0.1719
4 7 17 -1.6425 -0.0472
4 7 19 -0.8118 0.1892
4 8 0 16.0469 -1.5142
4 8 2 9.2173 -0.0531
4 8 4 -1.7888 0.3489
4 8 6 -5.6051 -0.2560
4 8 8 -3.1589 -0.1915
4 8 10 0.6427 0.1580
4 8 12 1.9610 0.0749
4 8 14 0.5870 -0.0603
4 8 16 -0.7124 -0.0250
4 8 18 -1.0724 0.0223
4 8 20 -0.4995 0.0111
4 9 1 0.4479 -0.1030
4 9 3 2.7549 -0.1804
4 9 5 2.5999 -0.1121
4 9 7 0.4377 -0.0754
4 9 9 0.6793 -0.0666
4 9 11 2.0037 0.1281
4 9 13 0.8136 0.1577
4 9 15 -0.6941 -0.1093
4 9 17 -0.1535 -0.0621
4 9 19 0.3568 0.1348
4 10 0 -5.8334 -1.1970
4 10 2 -4.0069 0.0730
4 10 4 0.8252 0.4212
4 10 6 5.3499 -0.1230
4 10 8 5.1467 -0.1104
4 10 10 1.3438 0.1414
4 10 12 -0.8699 -0.0115
4 10 14 -0.5315 -0.1290
4 10 16 0.3144 0.0498
4 10 18 0.5697 0.1510
4 11 1 -8.9997 -0.0320
4 11 3 -5.6428 -0.0894
4 11 5 -2.8958 -0.0071
4 11 7 -2.3544 -0.0642
4 11 9 -2.9965 -0.0909
4 11 11 -3.4941 0.0765
4 11 13 -3.1864 0.0484
4 11 15 -1.8242 -0.1007
4 11 17 0.2455 0.0431
4 12 0 -4.3473 -1.3822
4 12 2 -5.6171 -0.2746
4 12 4 -6.3526 0.2094
4 12 6 -4.3033 -0.1937
4 12 8 -3.2533 -0.1847
4 12 10 -4.3840 0.1658
4 12 12 -4.0601 0.0834
4 12 14 -2.2122 0.0069
4 12 16 -0.8626 0.2572
4 13 1 -2.4686 -0.0742
4 13 3 -4.6084 -0.0903
4 13 5 -5.8886 0.0716
4 13 7 -5.4437 -0.0215
4 13 9 -4.3001 -0.0643
4 13 11 -2.6198 0.0673
4 13 13 -1.3194 0.0167
4 13 15 -1.2523 -0.0051
4 14 0 1.6022 -0.8847
4 14 2 0.3231 0.0447
4 14 4 -1.0187 0.4094
4 14 6 -0.5681 -0.0298
4 14 8 -0.2880 -0.1009
4 14 10 -0.3405 0.1173
4 14 12 0.3306 -0.1238
4 14 14 0.3888 -0.2271
4 15 1 0.8524 -0.0456
4 15 3 0.3262 -0.0827
4 15 5 -0.1775 -0.0278
4 15 7 -0.3429 -0.1146
4 15 9 0.1464 -0.0877
4 15 11 0.9323 0.0582
4 15 13 0.9468 -0.0290
4 16 0 1.8014 -0.8144
4 16 2 1.0182 0.0097
4 16 4 -0.1405 0.1930
4 16 6 -0.1737 -0.2000
4 16 8 0.5507 -0.1260
4 16 10 0.8321 0.2028
4 16 12 0.4323 0.1051
4 17 1 -0.6637 0.2513
4 17 3 -1.4550 0.2330
4 17 5 -1.8416 0.1709
4 17 7 -1.0582 0.0478
4 17 9 -0.1181 -0.0809
4 17 11 -0.0741 -0.0277
4 18 0 1.2259 -0.5053
4 18 2 0.4692 0.1659
4 18 4 -0.6544 0.1793
4 18 6 -0.3323 -0.0777
4 18 8 0.8592 0.1622
4 18 10 0.9279 0.3278
4 19 1 -0.5840 -0.1594
4 19 3 -0.5164 -0.1801
4 19 5 -0.5289 -0.1264
4 19 7 -0.0706 0.0686
4 20 0 0.4020 -0.3760
4 20 2 0.5606 -0.1265
5 1 0 21.6694 -1.5328
5 1 2 17.0816 0.1668
5 1 4 6.9581 0.6703
5 1 6 1.9736 -0.2323
5 1 8 3.2866 -0.2925
5 1 10 1.5857 0.1724
5 1 12 0.1139 0.0148
5 1 14 1.9601 -0.1068
5 1 16 0.7962 0.0763
5 1 18 -1.3600 0.0199
5 1 20 -0.9211 -0.1304
5 2 1 -2.1733 0.1160
5 2 3 -0.8548 0.0386
5 2 5 -6.9617 0.1370
5 2 7 -9.8128 -0.0488
5 2 9 -3.9464 -0.1026
5 2 11 0.3608 0.1468
5 2 13 0.9382 0.0997
5 2 15 0.2947 -0.1147
5 2 17 -0.8833 0.0133
5 2 19 -0.8538 0.0978
5 2 21 -0.0826 -0.1821
5 3 0 -18.5808 -1.2781
5 3 2 -15.8363 0.2646
5 3 4 -9.4669 0.7817
5 3 6 -1.4769 -0.0411
5 3 8 3.6565 -0.1949
5 3 10 1.7832 0.2033
5 3 12 -0.4917 -0.0063
5 3 14 1.2106 -0.1822
5 3 16 1.5314 0.0545
5 3 18 0.0498 0.0257
5 3 20 -0.0439 -0.1122
5 4 1 -44.0370 0.1719
5 4 3 -18.4903 0.0124
5 4 5 3.2509 0.1462
5 4 7 6.9226 -0.0713
5 4 9 2.4583 -0.1670
5 4 11 -1.0750 0.1195
5 4 13 -1.8287 0.0508
5 4 15 0.4503 -0.1420
5 4 17 2.8286 0.0229
5 4 19 2.4407 0.0377
5 4 21 1.0981 -0.2170
5 5 0 -20.4285 -1.8149
5 5 2 -14.7819 -0.3059
5 5 4 -0.9738 0.3219
5 5 6 9.5825 -0.2434
5 5 8 8.0353 -0.2198
5 5 10 0.6129 0.2862
5 5 12 -3.0447 0.1353
5 5 14 -1.2033 -0.0699
5 5 16 1.9476 0.1409
5 5 18 2.1765 0.0439
5 5 20 0.6598 -0.1796
5 6 1 -1.4688 -0.1185
5 6 3 0.5904 -0.2335
5 6 5 -0.9910 -0.0062
5 6 7 -5.9112 -0.0187
5 6 9 -6.2334 -0.0663
5 6 11 -3.1639 0.1849
5 6 13 -2.9322 0.1277
5 6 15 -2.2783 -0.1273
5 6 17 0.1006 0.0293
5 6 19 0.4078 0.1754
5 7 0 22.1018 -1.3640
5 7 2 13.1153 0.0186
5 7 4 -2.0070 0.4387
5 7 6 -8.4631 -0.1152
5 7 8 -6.5624 -0.1301
5 7 10 -2.4215 0.1611
5 7 12 -0.5504 0.0057
5 7 14 -0.7152 -0.1829
5 7 16 -0.6977 -0.0368
5 7 18 -0.8266 0.0763
5 7 20 -0.5378 0.0471
5 8 1 7.2418 -0.2377
5 8 3 2.2557 -0.3647
5 8 5 -4.4185 -0.1429
5 8 7 -7.3521 -0.0045
5 8 9 -3.1551 -0.0826
5 8 11 2.1242 0.0989
5 8 13 1.5805 0.1698
5 8 15 -0.7858 -0.1183
5 8 17 -0.6561 -0.0579
5 8 19 -0.0483 0.1966
5 9 0 3.7568 -1.5910
5 9 2 1.7714 -0.2735
5 9 4 0.3662 0.1548
5 9 6 2.6246 -0.2295
5 9 8 4.6767 -0.1140
5 9 10 4.9894 0.1572
5 9 12 4.1351 0.0657
5 9 14 2.2814 -0.0497
5 9 16 1.0331 0.0027
5 9 18 0.6308 0.0611
5 10 1 -2.4446 0.0550
5 10 3 -0.2129 -0.0918
5 10 5 1.7647 0.0229
5 10 7 1.9530 0.0598
5 10 9 2.4815 -0.0846
5 10 11 3.3862 -0.0207
5 10 13 1.8023 0.0194
5 10 15 -0.0692 -0.2066
5 10 17 0.6588 -0.1675
5 11 0 0.9339 -0.9518
5 11 2 -0.4816 0.1318
5 11 4 -0.9453 0.4436
5 11 6 1.2650 -0.0705
5 11 8 1.6793 -0.1096
5 11 10 0.2099 0.1252
5 11 12 -0.3813 0.0125
5 11 14 -0.4286 -0.0651
5 11 16 0.0194 0.0791
5 11 18 0.6754 0.1334
5 12 1 -0.2261 -0.0457
5 12 3 -1.8043 -0.1906
5 12 5 -2.7042 -0.0588
5 12 7 -3.2722 -0.0614
5 12 9 -3.6693 -0.0918
5 12 11 -2.7747 0.0481
5 12 13 -1.8340 0.0855
5 12 15 -1.5346 0.0401
5 12 17 -0.5218 0.1281
5 13 0 -0.9049 -0.8814
5 13 2 -1.4083 0.0422
5 13 4 -0.9315 0.3941
5 13 6 0.5988 -0.0598
5 13 8 -0.2372 -0.1023
5 13 10 -2.2623 0.1519
5 13 12 -2.0870 -0.0636
5 13 14 -0.9854 -0.1200
5 13 16 -0.6466 0.2724
5 14 1 -2.6270 0.2791
5 14 3 -1.2739 0.1944
5 14 5 -0.1457 0.2350
5 14 7 -0.3569 0.0910
5 14 9 -1.1141 0.0282
5 14 11 -1.0809 0.0734
5 14 13 -0.5675 -0.1073
5 14 15 -0.5601 -0.1385
5 15 0 -1.4245 -0.7667
5 15 2 -0.9327 0.0775
5 15 4 -0.0164 0.3142
5 15 6 0.5704 -0.1356
5 15 8 0.5022 -0.1737
5 15 10 -0.1388 0.1484
5 15 12 -0.5246 0.0167
5 15 14 -0.3091 -0.2393
5 16 1 -1.3476 0.0372
5 16 3 -1.6853 -0.0288
5 16 5 -2.3242 -0.0273
5 16 7 -2.1699 -0.1461
5 16 9 -1.2118 -0.2705
5 16 11 -0.6567 -0.0778
5 16 13 -0.4163 0.0104
5 17 0 1.2912 -0.5535
5 17 2 0.2583 0.2046
5 17 4 -1.4239 0.3000
5 17 6 -1.5621 0.0464
5 17 8 -0.4172 0.0785
5 17 10 0.1135 0.1076
5 18 1 0.0855 0.0514
5 18 3 -0.9476 -0.0456
5 18 5 -1.4262 -0.0119
5 18 7 -0.6943 0.1867
5 18 9 0.0576 0.1048
5 19 0 1.1564 -0.6353
5 19 2 0.6955 -0.3474
5 19 4 -0.0150 -0.3992
5 19 6 0.1005 -0.3627
6 1 1 38.3786 -0.0572
6 1 3 27.0280 -0.1937
6 1 5 5.9903 -0.0269
6 1 7 -4.9597 -0.0398
6 1 9 -0.6295 -0.1033
6 1 11 3.0756 0.1080
6 1 13 1.9808 0.1374
6 1 15 0.3731 -0.1342
6 1 17 -1.0124 -0.0607
6 1 19 -1.1403 0.1564
6 1 21 -0.3205 -0.0817
6 2 0 26.7917 -1.8044
6 2 2 18.4280 -0.2206
6 2 4 0.9119 0.3065
6 2 6 -6.9204 -0.3290
6 2 8 -0.3574 -0.1947
6 2 10 4.6517 0.2831
6 2 12 3.8619 0.1000
6 2 14 3.0558 -0.0785
6 2 16 0.7241 0.0087
6 2 18 -1.4001 0.0054
6 2 20 -0.2483 0.0209
6 3 1 -20.4239 -0.0247
6 3 3 -7.8987 -0.1577
6 3 5 -1.0080 0.0294
6 3 7 0.5176 -0.0226
6 3 9 3.6065 -0.0898
6 3 11 4.4685 0.1091
6 3 13 2.5486 0.0829
6 3 15 1.2544 -0.1644
6 3 17 0.9300 -0.0557
6 3 19 1.1884 0.1862
6 3 21 1.3924 0.0039
6 4 0 -26.0565 -1.4757
6 4 2 -17.6201 0.0238
6 4 4 -0.3003 0.5360
6 4 6 12.1705 -0.1659
6 4 8 13.3469 -0.1981
6 4 10 6.8127 0.2109
6 4 12 1.7598 0.0111
6 4 14 1.7354 -0.1353
6 4 16 2.5512 0.0446
6 4 18 1.9544 -0.0521
6 4 20 1.0657 -0.1837
6 5 1 -16.0406 -0.3105
6 5 3 -0.4176 -0.3930
6 5 5 9.2205 -0.0928
6 5 7 6.5576 -0.0825
6 5 9 2.6669 -0.1418
6 5 11 1.3389 0.1171
6 5 13 0.0877 0.1263
6 5 15 0.3620 -0.0966
6 5 17 1.8732 -0.0237
6 5 19 1.6609 0.0542
6 6 0 10.2672 -1.4914
6 6 2 8.2305 -0.1297
6 6 4 4.7308 0.3704
6 6 6 2.8429 -0.1460
6 6 8 1.8343 -0.1558
6 6 10 0.3564 0.1898
6 6 12 -0.7146 0.0202
6 6 14 -0.1664 -0.1713
6 6 16 0.6506 0.0050
6 6 18 0.0913 -0.0153
6 6 20 -0.5488 -0.1594
6 7 1 1.4219 0.2122
6 7 3 1.6289 -0.0049
6 7 5 -2.0141 0.1981
6 7 7 -6.1665 0.1543
6 7 9 -5.0200 -0.1086
6 7 11 -1.9979 0.0242
6 7 13 -1.7279 0.0373
6 7 15 -1.6651 -0.1960
6 7 17 -0.4944 -0.0179
6 7 19 -0.1487 0.1964
6 8 0 2.1063 -1.1557
6 8 2 0.2724 0.0774
6 8 4 -1.5243 0.4295
6 8 6 -0.3397 -0.0900
6 8 8 0.8425 -0.1400
6 8 10 0.4066 0.1225
6 8 12 -0.1571 0.0214
6 8 14 0.2141 -0.1058
6 8 16 0.9947 0.0972
6 8 18 0.8519 0.1918
6 9 1 -3.2615 -0.0884
6 9 3 -1.0097 -0.1966
6 9 5 0.5056 0.0422
6 9 7 0.2838 0.0926
6 9 9 1.3014 -0.1035
6 9 11 2.9430 0.0260
6 9 13 1.7645 0.1128
6 9 15 0.2719 -0.1045
6 9 17 0.9693 -0.0145
6 9 19 0.9031 0.2004
6 10 0 6.2027 -0.8986
6 10 2 3.3548 0.2421
6 10 4 0.5197 0.5735
6 10 6 1.7942 0.0567
6 10 8 3.1771 -0.0358
6 10 10 3.6213 0.1430
6 10 12 3.5022 0.0249
6 10 14 2.0858 -0.1134
6 10 16 1.1695 -0.0722
6 10 18 0.9393 -0.0064
6 11 1 6.9885 0.2995
6 11 3 2.9323 0.1028
6 11 5 -0.0157 0.1987
6 11 7 -1.0405 0.1212
6 11 9 0.0980 -0.1125
6 11 11 2.7852 -0.0447
6 11 13 2.6473 0.0631
6 11 15 0.3695 -0.1358
6 11 17 0.0425 -0.2180
6 12 0 5.9737 -0.9262
6 12 2 3.8286 -0.0182
6 12 4 2.1173 0.2860
6 12 6 3.0403 -0.1625
6 12 8 2.3030 -0.1798
6 12 10 1.1280 0.0718
6 12 12 1.5776 -0.0249
6 12 14 1.2140 -0.0070
6 12 16 0.1808 0.1716
6 13 1 0.2800 0.0199
6 13 3 1.3846 -0.0977
6 13 5 2.8303 0.0313
6 13 7 2.1536 0.0149
6 13 9 0.3280 -0.0111
6 13 11 0.0673 0.0386
6 13 13 0.2282 -0.0263
6 13 15 -0.4072 -0.0149
6 14 0 -2.5798 -0.6792
6 14 2 -1.0228 0.1183
6 14 4 2.3842 0.3833
6 14 6 4.4776 -0.0657
6 14 8 3.2807 -0.0834
6 14 10 0.5722 0.2307
6 14 12 -0.7339 0.0032
6 14 14 -0.3910 -0.2247
6 15 1 -2.9354 0.0043
6 15 3 -0.9993 -0.0944
6 15 5 0.2339 -0.0067
6 15 7 0.2509 -0.0853
6 15 9 -0.2990 -0.1298
6 15 11 -1.0578 0.0916
6 15 13 -0.9857 0.0348
6 16 0 -1.1765 -0.9047
6 16 2 -1.1124 -0.1663
6 16 4 -1.0662 0.0790
6 16 6 -0.6968 -0.1305
6 16 8 -0.2119 -0.1793
6 16 10 -0.7056 -0.0598
6 16 12 -1.2623 -0.0411
6 17 1 -0.7350 -0.0312
6 17 3 -1.3996 -0.0517
6 17 5 -1.8245 0.0683
6 17 7 -1.2447 0.1610
6 17 9 -0.5268 -0.1260
6 18 0 1.2615 -0.5403
6 18 2 0.6908 0.0259
6 18 4 -0.1332 0.0373
6 18 6 0.0093 -0.0054
6 18 8 0.6868 0.2434
6 19 1 -0.0570 -0.1806
6 19 3 -0.3315 -0.3594
6 19 5 -0.4850 -0.3474
7 1 0 21.8784 -1.6071
7 1 2 15.1548 -0.1093
7 1 4 1.5721 0.3704
7 1 6 -5.0371 -0.2348
7 1 8 -1.8812 -0.1847
7 1 10 0.6186 0.2046
7 1 12 0.0283 0.0634
7 1 14 0.6888 -0.0876
7 1 16 0.8176 -0.0042
7 1 18 -0.2291 0.0187
7 1 20 0.1151 0.0421
7 2 1 0.1420 -0.4353
7 2 3 0.9349 -0.4866
7 2 5 -3.8234 -0.1062
7 2 7 -6.2730 -0.0025
7 2 9 -1.3606 -0.1073
7 2 11 1.9607 0.0953
7 2 13 0.7821 0.1547
7 2 15 -0.4237 -0.1441
7 2 17 -0.6249 -0.0203
7 2 19 -0.0716 0.4151
7 2 21 0.7717 0.2730
7 3 0 -4.5865 -1.4840
7 3 2 -3.2286 -0.0254
7 3 4 -0.1068 0.4414
7 3 6 4.0957 -0.1695
7 3 8 6.7763 -0.1303
7 3 10 4.3968 0.2020
7 3 12 0.7835 -0.0064
7 3 14 0.3008 -0.1408
7 3 16 0.4957 0.0028
7 3 18 0.3550 0.0930
7 3 20 0.9292 0.1590
7 4 1 -4.7189 0.1627
7 4 3 4.6284 -0.0104
7 4 5 7.6758 0.1612
7 4 7 4.5322 0.0888
7 4 9 3.8471 -0.1267
7 4 11 3.7606 0.0112
7 4 13 1.6381 0.0801
7 4 15 0.3596 -0.1411
7 4 17 1.0110 0.0016
7 4 19 1.7020 0.3684
7 5 0 14.5151 -1.3158
7 5 2 12.4466 0.0454
7 5 4 7.7860 0.4427
7 5 6 5.3222 -0.1514
7 5 8 6.3821 -0.1586
7 5 10 6.2588 0.1422
7 5 12 4.2204 -0.0028
7 5 14 2.7801 -0.1055
7 5 16 1.4743 0.0294
7 5 18 0.2861 0.0319
7 5 20 -0.0494 -0.0282
7 6 1 2.4313 0.0241
7 6 3 4.2870 -0.1245
7 6 5 0.6668 0.1229
7 6 7 -2.8916 0.0894
7 6 9 -0.1526 -0.1687
7 6 11 2.8577 0.0010
7 6 13 1.9779 0.0932
7 6 15 0.2427 -0.1668
7 6 17 -0.2754 -0.0841
7 6 19 -0.2303 0.1613
7 7 0 -1.9467 -0.8693
7 7 2 -1.5006 0.3393
7 7 4 -0.6616 0.6324
7 7 6 0.8953 -0.0169
7 7 8 2.2356 -0.1537
7 7 10 0.9974 0.1042
7 7 12 -0.5705 -0.0151
7 7 14 0.1094 -0.1562
7 7 16 0.8878 0.0143
7 7 18 0.3329 -0.0009
7 8 1 -13.4506 0.2542
7 8 3 -5.0413 0.0960
7 8 5 0.2872 0.2318
7 8 7 -0.0924 0.0834
7 8 9 -1.0935 -0.1928
7 8 11 -1.6562 -0.0214
7 8 13 -2.1486 0.0577
7 8 15 -1.0408 -0.1055
7 8 17 0.8302 0.0391
7 8 19 0.8363 0.1350
7 9 0 -2.2541 -1.1803
7 9 2 -2.4058 -0.0282
7 9 4 -1.4361 0.3219
7 9 6 0.6662 -0.2082
7 9 8 0.8767 -0.2297
7 9 10 -0.9244 0.1262
7 9 12 -1.8249 0.0395
7 9 14 -0.6751 -0.1089
7 9 16 1.1387 0.0908
7 9 18 1.3984 0.1588
7 10 1 3.6255 0.0267
7 10 3 1.1755 -0.0598
7 10 5 -1.2374 0.1446
7 10 7 -2.6502 0.0874
7 10 9 -1.8539 -0.1115
7 10 11 0.4763 0.0371
7 10 13 0.9141 0.1120
7 10 15 0.1209 -0.1224
7 10 17 0.4558 -0.1263
7 11 0 8.7507 -0.8989
7 11 2 4.9599 0.0883
7 11 4 0.3617 0.4189
7 11 6 0.0927 -0.0671
7 11 8 0.3109 -0.1381
7 11 10 0.9657 0.1041
7 11 12 2.5925 0.0299
7 11 14 2.3009 -0.0174
7 11 16 0.8143 0.0304
7 12 1 3.8483 -0.1657
7 12 3 2.2189 -0.2175
7 12 5 1.7500 -0.0177
7 12 7 0.9292 -0.0397
7 12 9 0.5875 -0.1452
7 12 11 2.5040 -0.0454
7 12 13 2.8862 0.0836
7 12 15 0.7050 0.0670
7 13 0 0.7854 -1.1110
7 13 2 1.1324 -0.2364
7 13 4 3.2137 0.1504
7 13 6 5.2603 -0.2092
7 13 8 4.2834 -0.1608
7 13 10 2.5774 0.1619
7 13 12 1.9936 0.0128
7 13 14 1.2592 -0.0331
7 14 1 -0.9945 -0.0148
7 14 3 1.0311 -0.0883
7 14 5 2.7015 0.0692
7 14 7 2.4165 0.0253
7 14 9 1.3345 0.0225
7 14 11 0.6083 0.2144
7 14 13 0.2098 0.1392
7 15 0 -0.9305 -0.7116
7 15 2 -0.2397 -0.0918
7 15 4 1.1375 0.1651
7 15 6 2.0994 -0.1125
7 15 8 1.8440 -0.1833
7 15 10 0.2934 0.0646
7 15 12 -0.8139 0.0971
7 16 1 -0.9834 -0.1981
7 16 3 -0.6004 -0.2315
7 16 5 -0.2870 -0.0017
7 16 7 0.0323 0.0830
7 16 9 -0.1215 -0.1273
7 16 11 -0.6745 -0.0423
7 17 0 -0.2201 -0.6973
7 17 2 -0.1898 -0.0377
7 17 4 0.0450 0.1383
7 17 6 0.7042 0.0991
7 17 8 1.0578 0.1762
7 17 10 0.3640 0.0611
7 18 1 -0.8610 0.0949
7 18 3 -0.4887 0.0103
7 18 5 -0.0215 -0.0106
7 18 7 0.4324 0.1013
7 19 0 0.0100 -0.1522
7 19 2 0.0292 0.1632
8 1 1 -16.4773 0.1787
8 1 3 -10.0325 0.0847
8 1 5 -6.9620 0.3088
8 1 7 -6.7636 0.1193
8 1 9 -3.1612 -0.2019
8 1 11 0.1436 -0.0040
8 1 13 -0.4714 0.1157
8 1 15 -0.6583 -0.1259
8 1 17 0.3147 0.0076
8 1 19 0.1799 0.3854
8 2 0 -16.7180 -1.4202
8 2 2 -13.8480 -0.0139
8 2 4 -6.2833 0.4668
8 2 6 0.8290 -0.1392
8 2 8 1.9770 -0.1838
8 2 10 -1.3220 0.1320
8 2 12 -3.4799 -0.0063
8 2 14 -2.1771 -0.1170
8 2 16 -0.1266 0.0046
8 2 18 0.3406 0.0384
8 2 20 0.4422 0.0541
8 3 1 -10.8360 0.0743
8 3 3 -1.0532 -0.0358
8 3 5 4.0965 0.2244
8 3 7 0.7787 0.1327
8 3 9 -2.5851 -0.1513
8 3 11 -3.4405 0.0163
8 3 13 -3.9413 0.1041
8 3 15 -2.8002 -0.1928
8 3 17 -0.2914 -0.0441
8 3 19 1.0649 0.4107
8 4 0 16.5077 -0.8805
8 4 2 12.9188 0.3848
8 4 4 6.2083 0.6527
8 4 6 2.5845 -0.0083
8 4 8 1.8360 -0.0928
8 4 10 0.4140 0.1139
8 4 12 -0.9719 -0.0396
8 4 14 -0.6059 -0.1493
8 4 16 0.0824 -0.0122
8 4 18 0.4530 0.1574
8 4 20 0.8205 0.1962
8 5 1 13.7193 0.1257
8 5 3 8.5735 -0.0570
8 5 5 -1.3949 0.1433
8 5 7 -6.0912 0.1056
8 5 9 -1.4111 -0.1884
8 5 11 3.3795 -0.0115
8 5 13 2.9813 0.1455
8 5 15 0.7163 -0.1593
8 5 17 -0.0814 0.0138
8 5 19 0.4969 0.5492
8 6 0 10.9232 -1.4171
8 6 2 7.3892 -0.1262
8 6 4 0.2280 0.2575
8 6 6 -2.1005 -0.2146
8 6 8 1.9452 -0.1704
8 6 10 4.5619 0.1417
8 6 12 3.9247 0.1006
8 6 14 2.8604 -0.0235
8 6 16 1.1700 0.0185
8 6 18 -0.1417 0.0958
8 7 1 -10.5305 -0.0026
8 7 3 -3.5958 -0.0472
8 7 5 -0.7588 0.1754
8 7 7 -0.5414 0.0978
8 7 9 1.5606 -0.1573
8 7 11 2.2602 0.0530
8 7 13 0.8469 0.1942
8 7 15 -0.0510 -0.0978
8 7 17 0.1705 -0.1104
8 7 19 0.3141 0.0893
8 8 0 -7.9912 -1.1611
8 8 2 -5.7091 0.0287
8 8 4 -1.8589 0.3549
8 8 6 1.0797 -0.2131
8 8 8 2.3956 -0.2226
8 8 10 0.4231 0.1340
8 8 12 -1.8188 0.0428
8 8 14 -0.9526 -0.1060
8 8 16 0.7490 -0.0012
8 8 18 0.8240 -0.0710
8 9 1 -5.5456 -0.2433
8 9 3 -2.3311 -0.2750
8 9 5 -1.4465 -0.0333
8 9 7 -2.2929 -0.0520
8 9 9 -2.2434 -0.1601
8 9 11 -2.1839 0.0547
8 9 13 -2.1610 0.1157
8 9 15 -1.0954 -0.1032
8 9 17 0.3019 -0.0940
8 10 0 2.9041 -1.2435
8 10 2 0.6364 -0.2226
8 10 4 -2.4366 0.1341
8 10 6 -2.6341 -0.2937
8 10 8 -2.3056 -0.2075
8 10 10 -2.7480 0.1863
8 10 12 -1.9159 0.0790
8 10 14 -0.2087 -0.0458
8 10 16 0.5068 0.0893
8 11 1 0.7874 0.0095
8 11 3 -0.4976 -0.0475
8 11 5 -1.1845 0.1085
8 11 7 -1.9964 0.0183
8 11 9 -2.2834 -0.1074
8 11 11 -0.5358 0.0030
8 11 13 0.8485 0.1007
8 11 15 0.3075 0.0809
8 12 0 0.2556 -1.0005
8 12 2 -0.4187 -0.0664
8 12 4 0.0568 0.3065
8 12 6 1.6986 -0.1333
8 12 8 1.3130 -0.1386
8 12 10 0.6165 0.1243
8 12 12 1.1951 -0.0634
8 12 14 1.1657 -0.0368
8 12 16 0.4073 0.2471
8 13 1 -0.9940 -0.1821
8 13 3 -0.1055 -0.1501
8 13 5 0.8759 0.0530
8 13 7 0.4738 0.0074
8 13 9 0.0887 -0.0206
8 13 11 0.7046 0.1113
8 13 13 0.6680 0.1077
8 13 15 0.0324 0.0973
8 14 0 0.7056 -0.6753
8 14 2 0.6585 0.0425
8 14 4 0.9861 0.3379
8 14 6 1.4551 -0.0222
8 14 8 1.3336 -0.1294
8 14 10 0.8488 0.1122
8 14 12 0.4110 0.0912
8 14 14 0.4494 -0.0180
8 15 1 0.9641 0.2021
8 15 3 0.5936 0.1232
8 15 5 -0.0051 0.2324
8 15 7 -0.4165 0.1222
8 15 9 -0.3606 -0.1064
8 15 11 -0.1158 0.0690
8 16 0 1.3975 -0.5805
8 16 2 1.2503 0.0501
8 16 4 1.0536 0.2354
8 16 6 1.0576 0.0354
8 16 8 0.8163 -0.0392
8 16 10 0.0586 -0.0370
8 17 1 -0.0644 -0.0698
8 17 3 0.5913 -0.0482
8 17 5 1.0678 0.0164
8 17 7 1.0698 0.1049
8 17 9 0.7045 0.0477
8 18 0 -0.7533 -0.2738
8 18 2 -0.2511 0.1911
8 18 4 0.6101 0.2036
8 18 6 1.0030 -0.0466
9 1 0 -14.6226 -0.9901
9 1 2 -13.0906 0.3129
9 1 4 -7.6290 0.6453
9 1 6 -0.9582 -0.0658
9 1 8 2.1350 -0.1563
9 1 10 1.8564 0.1368
9 1 12 0.4503 -0.0278
9 1 14 0.2552 -0.1060
9 1 16 1.2919 0.0624
9 1 18 0.9915 0.0157
9 1 20 0.2294 -0.0373
9 2 1 -26.3049 -0.0653
9 2 3 -11.6123 -0.0846
9 2 5 0.8465 0.1806
9 2 7 1.1225 0.0260
9 2 9 -2.3157 -0.2116
9 2 11 -3.3294 0.0415
9 2 13 -4.1662 0.1382
9 2 15 -3.0130 -0.1528
9 2 17 -0.3162 -0.0977
9 2 19 0.1552 0.1861
9 3 0 -6.6455 -1.3896
9 3 2 -5.2395 -0.1091
9 3 4 -0.3902 0.3066
9 3 6 3.2006 -0.2174
9 3 8 0.0708 -0.1984
9 3 10 -5.0069 0.1483
9 3 12 -6.3599 0.0579
9 3 14 -4.0720 -0.0731
9 3 16 -0.8780 -0.0086
9 3 18 0.3959 -0.0590
9 3 20 0.2875 -0.1768
9 4 1 3.4082 0.1743
9 4 3 1.9859 0.0133
9 4 5 -2.1704 0.2029
9 4 7 -6.5618 0.0960
9 4 9 -6.3009 -0.1893
9 4 11 -3.1109 0.0512
9 4 13 -1.7218 0.1706
9 4 15 -1.2070 -0.2052
9 4 17 -0.0525 -0.0638
9 4 19 0.5811 0.3939
9 5 0 14.7805 -1.2149
9 5 2 8.9283 0.0041
9 5 4 -0.9324 0.3070
9 5 6 -4.2417 -0.1913
9 5 8 -2.1156 -0.1848
9 5 10 -0.2903 0.0859
9 5 12 0.6931 0.0392
9 5 14 1.4351 -0.1036
9 5 16 0.9880 -0.0077
9 5 18 0.2714 0.2511
9 6 1 -0.4344 -0.3361
9 6 3 0.0413 -0.3520
9 6 5 -2.2098 -0.0572
9 6 7 -3.2470 -0.0152
9 6 9 -0.3543 -0.1958
9 6 11 2.1393 0.0873
9 6 13 1.7510 0.2654
9 6 15 0.3846 -0.0993
9 6 17 0.0979 0.0017
9 6 19 0.5128 0.4895
9 7 0 0.5541 -1.3873
9 7 2 0.6528 -0.1471
9 7 4 0.2944 0.2288
9 7 6 1.0399 -0.2122
9 7 8 3.1314 -0.1408
9 7 10 2.7477 0.1773
9 7 12 0.8635 0.1298
9 7 14 0.3685 -0.0174
9 7 16 0.3512 -0.0439
9 7 18 0.1663 -0.0239
9 8 1 -3.8301 0.0574
9 8 3 -0.3532 0.0206
9 8 5 -0.4285 0.2096
9 8 7 -1.0297 0.1364
9 8 9 0.7714 -0.1042
9 8 11 1.0891 0.0388
9 8 13 -0.3240 0.1497
9 8 15 -0.9702 -0.1763
9 8 17 -0.4427 -0.3158
9 9 0 2.2807 -1.1205
9 9 2 0.9518 -0.0867
9 9 4 -1.9972 0.2251
9 9 6 -2.7108 -0.2000
9 9 8 -0.7031 -0.1196
9 9 10 -0.2273 0.1877
9 9 12 -0.6726 0.0656
9 9 14 -0.0929 -0.0688
9 9 16 -0.0099 -0.0828
9 10 1 -1.2847 -0.0544
9 10 3 -0.9827 -0.1219
9 10 5 -1.6213 0.0543
9 10 7 -1.9117 0.0224
9 10 9 -1.3543 -0.0704
9 10 11 -0.6106 0.0633
9 10 13 0.1528 0.1702
9 10 15 0.0756 0.0783
9 10 17 -0.2969 -0.0221
9 11 0 -2.2300 -0.6803
9 11 2 -2.4133 0.2104
9 11 4 -1.8073 0.4610
9 11 6 -0.1889 -0.0665
9 11 8 0.0629 -0.0730
9 11 10 -1.0046 0.1720
9 11 12 -0.7423 -0.0849
9 11 14 0.3346 -0.0832
9 11 16 0.2903 0.2454
9 12 1 -4.7084 0.1955
9 12 3 -2.5687 0.1428
9 12 5 -0.6039 0.2043
9 12 7 -0.5797 0.0608
9 12 9 -1.3969 -0.0182
9 12 11 -1.5267 -0.0049
9 12 13 -1.0734 -0.0725
9 12 15 -0.5727 0.0483
9 13 0 -1.7918 -0.8214
9 13 2 -1.7198 -0.0434
9 13 4 -1.1444 0.2607
9 13 6 -0.3738 -0.0885
9 13 8 -0.2889 -0.0948
9 13 10 -0.8570 0.1254
9 13 12 -1.2605 -0.0952
9 13 14 -0.6462 -0.2081
9 14 1 -0.8191 0.0554
9 14 3 -1.3667 -0.0027
9 14 5 -2.1362 0.0916
9 14 7 -2.4577 0.0135
9 14 9 -1.8197 -0.1542
9 14 11 -0.9947 -0.0343
9 14 13 -0.4413 0.0205
9 15 0 1.9250 -0.4422
9 15 2 1.1589 0.2660
9 15 4 -0.2035 0.3707
9 15 6 -0.8749 0.0053
9 15 8 -0.6817 -0.1709
9 15 10 -0.2342 -0.1759
9 16 1 1.5439 0.0621
9 16 3 1.1327 0.0806
9 16 5 0.2602 -0.0053
9 16 7 -0.4666 -0.0713
9 16 9 -0.3412 -0.1546
9 17 0 0.9209 -0.5970
9 17 2 1.1547 0.0440
9 17 4 1.2581 0.1054
9 17 6 0.7297 -0.2620
9 17 8 0.1316 -0.2269
9 18 1 0.0189 -0.0265
9 18 3 0.6718 0.0593
10 1 1 -8.3607 0.0739
10 1 3 -2.6132 0.0031
10 1 5 1.4660 0.1765
10 1 7 1.4604 0.0339
10 1 9 1.8155 -0.1785
10 1 11 2.0041 0.0214
10 1 13 -0.1913 0.0829
10 1 15 -1.0707 -0.1617
10 1 17 -0.0649 -0.0533
10 1 19 -0.0567 0.2740
10 2 0 -9.1904 -1.4793
10 2 2 -7.3949 -0.2398
10 2 4 -1.6563 0.1701
10 2 6 3.1927 -0.2843
10 2 8 1.9396 -0.1732
10 2 10 -1.7110 0.1888
10 2 12 -3.6616 0.0439
10 2 14 -2.9544 -0.0579
10 2 16 -0.6263 0.0712
10 2 18 0.1382 -0.0335
10 3 1 -8.4841 -0.3485
10 3 3 -4.7710 -0.3745
10 3 5 -2.2490 -0.0726
10 3 7 -3.8657 -0.0583
10 3 9 -4.4030 -0.1448
10 3 11 -2.5398 0.1884
10 3 13 -2.3255 0.2724
10 3 15 -1.8510 -0.1028
10 3 17 -0.3110 -0.1037
10 3 19 -0.2536 0.1070
10 4 0 4.7840 -1.2251
10 4 2 1.0221 -0.0380
10 4 4 -3.1401 0.2922
10 4 6 -2.5439 -0.1820
10 4 8 -1.7860 -0.1620
10 4 10 -1.6705 0.1321
10 4 12 -0.6252 0.0571
10 4 14 0.6999 -0.0774
10 4 16 1.2947 0.0259
10 4 18 0.4957 0.0775
10 5 1 -2.3134 0.1112
10 5 3 -1.7260 0.0178
10 5 5 -1.3704 0.1723
10 5 7 -2.1386 0.0649
10 5 9 -1.6568 -0.1722
10 5 11 0.4836 0.0723
10 5 13 1.1639 0.1661
10 5 15 0.7839 -0.1776
10 5 17 0.7294 -0.0185
10 6 0 2.0233 -1.2489
10 6 2 1.2384 -0.0702
10 6 4 1.2333 0.2511
10 6 6 2.8389 -0.1975
10 6 8 2.5341 -0.1501
10 6 10 0.1629 0.1260
10 6 12 -0.9908 0.0522
10 6 14 -0.3600 -0.0750
10 6 16 0.3901 0.0245
10 6 18 0.3632 0.1713
10 7 1 -1.5813 0.0333
10 7 3 1.0295 -0.0572
10 7 5 0.9503 0.0945
10 7 7 -0.8301 0.0490
10 7 9 -1.0532 -0.1664
10 7 11 -0.9286 -0.0015
10 7 13 -1.6321 0.1276
10 7 15 -1.7345 -0.1818
10 7 17 -0.5661 -0.2018
10 8 0 6.3531 -0.6741
10 8 2 4.2356 0.3081
10 8 4 -0.3176 0.4992
10 8 6 -2.3335 0.0034
10 8 8 -0.7223 -0.0325
10 8 10 0.1686 0.0986
10 8 12 -0.2288 -0.0462
10 8 14 -0.4345 -0.1692
10 8 16 -0.7925 -0.2494
10 9 1 3.2593 0.1802
10 9 3 1.8089 0.0538
10 9 5 -1.4291 0.1897
10 9 7 -2.2028 0.1266
10 9 9 0.0354 -0.1081
10 9 11 1.6539 -0.0364
10 9 13 1.5476 0.1310
10 9 15 0.0742 -0.0853
10 9 17 -0.8402 -0.3157
10 10 0 2.7840 -0.9098
10 10 2 1.7274 -0.0097
10 10 4 -0.2329 0.2706
10 10 6 -0.2800 -0.1566
10 10 8 1.2333 -0.1198
10 10 10 1.7178 0.1142
10 10 12 1.9860 -0.0172
10 10 14 1.8950 0.0175
10 10 16 0.3027 0.1165
10 11 1 -3.4187 0.1462
10 11 3 -0.8458 0.0929
10 11 5 0.8932 0.1586
10 11 7 1.2231 0.0199
10 11 9 0.9195 -0.0698
10 11 11 0.5080 -0.0138
10 11 13 0.5420 0.0229
10 11 15 0.2399 0.1102
10 12 0 -3.0267 -0.6330
10 12 2 -2.2169 0.1342
10 12 4 -0.7191 0.3707
10 12 6 0.4799 -0.0453
10 12 8 0.7316 -0.0317
10 12 10 -0.5087 0.1958
10 12 12 -1.4623 -0.1016
10 12 14 -0.7261 -0.2437
10 13 1 -3.9384 -0.1267
10 13 3 -2.6850 -0.2159
10 13 5 -1.9911 -0.0960
10 13 7 -1.8177 -0.0613
10 13 9 -1.8530 -0.0918
10 13 11 -2.3230 -0.0044
10 13 13 -1.9375 -0.0865
10 14 0 -0.6921 -0.8458
10 14 2 -0.9256 -0.1203
10 14 4 -1.3989 0.0585
10 14 6 -1.3491 -0.1155
10 14 8 -0.6858 -0.0856
10 14 10 -0.5753 -0.0565
10 14 12 -0.7999 -0.1569
10 15 1 -0.7193 0.0536
10 15 3 -0.7658 -0.0020
10 15 5 -1.1624 -0.1019
10 15 7 -1.1712 -0.0625
10 15 9 -0.3739 -0.1687
10 16 0 0.6111 -0.5550
10 16 2 0.6145 0.1328
10 16 4 0.2263 0.0240
10 16 6 -0.4469 -0.3999
10 16 8 -0.4100 -0.2984
10 17 1 0.5851 -0.0368
10 17 3 0.7909 0.0291
10 17 5 0.2029 -0.1960
11 1 0 4.5745 -1.0750
11 1 2 3.9273 0.0700
11 1 4 3.8416 0.3681
11 1 6 4.7762 -0.1033
11 1 8 3.6411 -0.0734
11 1 10 0.5035 0.1324
11 1 12 -1.1594 -0.0438
11 1 14 -0.6696 -0.0886
11 1 16 -0.2067 0.0930
11 1 18 -0.2733 0.0998
11 2 1 -3.1078 0.1127
11 2 3 -1.7530 -0.0145
11 2 5 -1.7942 0.1357
11 2 7 -3.1117 0.0577
11 2 9 -2.5541 -0.1147
11 2 11 -1.3622 0.1001
11 2 13 -2.0034 0.1411
11 2 15 -2.2001 -0.1590
11 2 17 -1.1484 -0.0743
11 3 0 6.2020 -1.2463
11 3 2 2.1204 -0.1261
11 3 4 -3.2668 0.1935
11 3 6 -3.5658 -0.1954
11 3 8 -1.7479 -0.1162
11 3 10 -0.3288 0.1486
11 3 12 0.3639 0.0252
11 3 14 0.7077 -0.0770
11 3 16 0.9374 0.0701
11 3 18 0.3120 0.0776
11 4 1 0.4065 0.1173
11 4 3 -0.6441 0.0226
11 4 5 -0.9501 0.1549
11 4 7 -0.8702 0.0620
11 4 9 1.0034 -0.1267
11 4 11 3.5391 0.0823
11 4 13 3.0381 0.1067
11 4 15 1.5846 -0.2121
11 4 17 0.9270 -0.1201
11 5 0 2.5917 -0.8142
11 5 2 1.6363 0.2976
11 5 4 2.7660 0.5578
11 5 6 5.9830 0.0341
11 5 8 5.5064 -0.0391
11 5 10 2.8256 0.1097
11 5 12 1.3717 -0.0565
11 5 14 1.2247 -0.1389
11 5 16 1.5512 0.0468
11 5 18 0.6600 0.0717
11 6 1 -4.4643 0.0668
11 6 3 0.1475 -0.0213
11 6 5 3.8974 0.0960
11 6 7 2.5954 0.0382
11 6 9 -0.2364 -0.1274
11 6 11 -1.3597 0.0312
11 6 13 -1.9630 0.1208
11 6 15 -1.2692 -0.0736
11 6 17 0.3036 -0.0380
11 7 0 0.8926 -0.9528
11 7 2 0.0067 0.0379
11 7 4 -0.7635 0.2665
11 7 6 -0.4079 -0.1431
11 7 8 -0.9693 -0.0868
11 7 10 -2.4994 0.0962
11 7 12 -3.0711 -0.0361
11 7 14 -2.1488 -0.0822
11 7 16 -0.7567 -0.0119
11 8 1 0.5957 0.1859
11 8 3 -0.6163 0.0019
11 8 5 -3.0304 0.0962
11 8 7 -4.3553 0.0766
11 8 9 -3.3149 -0.1154
11 8 11 -1.5476 -0.0691
11 8 13 -0.8098 0.0418
11 8 15 -0.9646 -0.1476
11 9 0 5.9483 -0.8111
11 9 2 3.6491 0.0510
11 9 4 -0.3883 0.2946
11 9 6 -1.6515 -0.1010
11 9 8 -0.3865 -0.0746
11 9 10 0.9280 0.0872
11 9 12 2.0292 -0.0529
11 9 14 1.7747 -0.0653
11 9 16 -0.0180 -0.0531
11 10 1 1.6883 -0.2752
11 10 3 2.2194 -0.2563
11 10 5 1.9397 -0.0536
11 10 7 1.5854 -0.0801
11 10 9 1.9210 -0.1618
11 10 11 2.6211 -0.0666
11 10 13 2.5569 0.0649
11 10 15 0.8400 0.0721
11 11 0 1.9375 -0.9900
11 11 2 2.0405 -0.1594
11 11 4 2.0984 0.1807
11 11 6 2.4053 -0.1718
11 11 8 2.7371 -0.1426
11 11 10 2.2127 0.1312
11 11 12 1.6797 -0.0160
11 11 14 1.2394 -0.0811
11 12 1 -1.7719 0.0075
11 12 3 -0.2185 -0.0781
11 12 5 0.5370 0.0093
11 12 7 0.6053 -0.0455
11 12 9 0.2503 -0.0905
11 12 11 -0.5621 0.0697
11 12 13 -0.5339 0.0499
11 13 0 0.1061 -0.7767
11 13 2 0.1662 -0.0958
11 13 4 -0.0885 0.0992
11 13 6 -0.1667 -0.0694
11 13 8 0.1785 -0.0146
11 13 10 -0.3895 0.1250
11 13 12 -0.9038 0.0590
11 14 1 -1.5605 -0.0850
11 14 3 -0.6322 -0.1182
11 14 5 -0.2677 -0.0559
11 14 7 0.0068 0.1042
11 14 9 0.2855 -0.0153
11 14 11 -0.0478 -0.0396
11 15 0 -0.4820 -0.5578
11 15 2 0.0256 0.1220
11 15 4 0.4705 0.0942
11 15 6 0.4899 -0.0759
11 15 8 0.9634 0.1175
11 16 1 -1.0881 0.1536
11 16 3 -0.2234 -0.0038
11 16 5 -0.1520 -0.3165
11 16 7 -0.2564 -0.2725
11 17 0 -0.2828 -0.1433
11 17 2 -0.0970 0.2466
12 1 1 -3.3884 0.2774
12 1 3 -0.7258 0.1236
12 1 5 0.2402 0.2023
12 1 7 -1.1314 0.0608
12 1 9 -2.5243 -0.1774
12 1 11 -2.6347 0.0103
12 1 13 -1.9469 0.1351
12 1 15 -1.7946 -0.1364
12 1 17 -1.5696 -0.1455
12 2 0 5.5339 -0.6581
12 2 2 2.1564 0.3425
12 2 4 -3.2277 0.5405
12 2 6 -4.6207 0.0676
12 2 8 -3.4185 -0.0193
12 2 10 -2.4649 0.0830
12 2 12 -1.0473 -0.0317
12 2 14 0.2942 -0.0692
12 2 16 0.0755 0.0716
12 2 18 -0.1691 0.0996
12 3 1 3.8306 0.1051
12 3 3 -0.1762 -0.0387
12 3 5 -4.0840 0.0747
12 3 7 -4.4168 0.0196
12 3 9 -1.0679 -0.1518
12 3 11 2.2344 0.0503
12 3 13 2.3080 0.0742
12 3 15 0.7774 -0.2442
12 3 17 0.0217 -0.1535
12 4 0 9.9542 -1.0260
12 4 2 6.8200 0.0158
12 4 4 3.2453 0.2952
12 4 6 3.8466 -0.0961
12 4 8 4.8698 -0.0993
12 4 10 4.6105 0.0603
12 4 12 3.7953 -0.0875
12 4 14 2.6911 -0.1772
12 4 16 1.7722 -0.0110
12 5 1 1.9675 0.1395
12 5 3 4.4809 0.0607
12 5 5 6.7094 0.1553
12 5 7 5.6330 0.0785
12 5 9 3.7791 -0.0960
12 5 11 2.7674 0.0161
12 5 13 0.8797 0.0326
12 5 15 0.0446 -0.1606
12 5 17 0.5778 -0.1382
12 6 0 0.0874 -1.0167
12 6 2 0.0267 -0.0096
12 6 4 1.4958 0.2848
12 6 6 3.4283 -0.0865
12 6 8 2.4745 -0.0647
12 6 10 -0.0181 0.0862
12 6 12 -1.7358 -0.0268
12 6 14 -1.6309 0.0282
12 6 16 -0.1363 0.1810
12 7 1 -4.8743 -0.2644
12 7 3 -3.7819 -0.3430
12 7 5 -3.1853 -0.1617
12 7 7 -3.8535 -0.0594
12 7 9 -3.8739 -0.0949
12 7 11 -2.9372 0.0193
12 7 13 -2.3386 0.1493
12 7 15 -1.2103 0.1038
12 8 0 0.1255 -0.9158
12 8 2 -1.4850 -0.0443
12 8 4 -3.3845 0.2060
12 8 6 -3.0414 -0.1382
12 8 8 -2.1829 -0.0231
12 8 10 -1.4750 0.2027
12 8 12 -0.3285 0.0565
12 8 14 0.4269 0.0531
12 8 16 0.2886 0.1446
12 9 1 -0.6783 -0.0236
12 9 3 -0.3298 -0.0704
12 9 5 -0.1165 0.0557
12 9 7 -0.6445 0.0318
12 9 9 -0.7477 -0.0115
12 9 11 0.5155 0.0174
12 9 13 1.2619 0.0134
12 9 15 0.4710 0.0027
12 10 0 3.2199 -1.0117
12 10 2 2.7497 -0.1648
12 10 4 2.4206 0.2069
12 10 6 2.6356 -0.1377
12 10 8 2.2395 -0.0964
12 10 10 1.8230 0.1746
12 10 12 2.0231 -0.0140
12 10 14 1.3689 -0.1248
12 11 1 0.4921 -0.1381
12 11 3 1.3673 -0.1218
12 11 5 2.0503 0.0436
12 11 7 1.8191 -0.0126
12 11 9 1.0415 -0.0690
12 11 11 0.6246 0.0437
12 11 13 0.5087 -0.0124
12 12 0 2.3874 -0.5465
12 12 2 1.7554 0.0693
12 12 4 0.5996 0.2281
12 12 6 0.2113 -0.0598
12 12 8 0.2608 -0.1024
12 12 10 -0.1164 0.0947
12 12 12 -0.0322 0.1059
12 13 1 0.1987 0.2010
12 13 3 0.2581 0.0925
12 13 5 -0.0364 0.0915
12 13 7 -0.1149 0.0696
12 13 9 -0.2335 -0.1455
12 13 11 -0.3901 -0.0445
12 14 0 1.8512 -0.6180
12 14 2 2.0229 0.0936
12 14 4 1.6951 0.2293
12 14 6 1.0511 0.1438
12 14 8 1.0280 0.2097
12 14 10 0.8313 0.1219
12 15 1 -0.3014 0.0590
12 15 3 0.8921 0.0199
12 15 5 1.0792 -0.0425
12 15 7 0.8805 0.1190
12 16 0 -0.8508 -0.1909
12 16 2 -0.3190 0.1037
12 16 4 0.0556 -0.0352
13 1 0 -2.2839 -0.9390
13 1 2 -2.8785 0.0353
13 1 4 -3.6598 0.3274
13 1 6 -3.3592 -0.0546
13 1 8 -3.2334 -0.0886
13 1 10 -3.6077 0.0368
13 1 12 -2.0575 -0.0233
13 1 14 -0.1397 -0.0171
13 1 16 -0.4120 -0.0119
13 2 1 -3.2169 0.1635
13 2 3 -4.5320 0.0228
13 2 5 -6.4962 0.1288
13 2 7 -6.6067 0.0459
13 2 9 -4.3238 -0.1730
13 2 11 -1.4456 0.0049
13 2 13 0.0912 0.1236
13 2 15 -0.4774 -0.1444
13 2 17 -0.9496 -0.1726
13 3 0 6.6638 -1.1093
13 3 2 3.5837 -0.1476
13 3 4 -0.7708 0.1545
13 3 6 -0.9753 -0.1287
13 3 8 0.6305 -0.0972
13 3 10 1.4974 0.0851
13 3 12 2.3737 0.0474
13 3 14 2.3152 0.0069
13 3 16 0.9836 0.0973
13 4 1 5.1327 -0.2589
13 4 3 5.4141 -0.3126
13 4 5 5.2783 -0.1300
13 4 7 4.1131 -0.0649
13 4 9 3.2811 -0.1040
13 4 11 3.2287 0.1070
13 4 13 2.1129 0.1174
13 4 15 0.5329 -0.1513
13 5 0 5.4610 -0.9453
13 5 2 4.7976 -0.0197
13 5 4 4.6746 0.2601
13 5 6 5.4145 -0.0766
13 5 8 4.5069 -0.0858
13 5 10 2.4057 0.0769
13 5 12 0.7879 0.0191
13 5 14 0.0243 0.0201
13 5 16 0.1076 0.1208
13 6 1 -1.6266 -0.0061
13 6 3 -0.8160 -0.0665
13 6 5 -0.8824 0.0558
13 6 7 -1.8412 0.0424
13 6 9 -1.7203 -0.0949
13 6 11 -1.0779 -0.0259
13 6 13 -1.3388 0.0557
13 6 15 -1.0651 0.0041
13 7 0 -1.5079 -1.0467
13 7 2 -2.7550 -0.1572
13 7 4 -4.1132 0.1583
13 7 6 -3.4281 -0.1460
13 7 8 -2.0436 -0.0921
13 7 10 -1.1746 0.0980
13 7 12 -0.7555 0.0229
13 7 14 -0.3088 0.1101
13 8 1 -3.4107 -0.0295
13 8 3 -2.8415 -0.0871
13 8 5 -2.2877 -0.0038
13 8 7 -2.3637 -0.0296
13 8 9 -1.8208 -0.0281
13 8 11 -0.4074 0.0240
13 8 13 0.2921 0.0332
13 8 15 0.3754 0.1026
13 9 0 0.5983 -0.5641
13 9 2 0.4553 0.2141
13 9 4 1.1284 0.4449
13 9 6 1.9891 -0.0695
13 9 8 1.3519 -0.1021
13 9 10 0.8065 0.1917
13 9 12 1.0660 0.0186
13 9 14 0.8636 -0.0725
13 10 1 -0.9414 0.1131
13 10 3 0.4432 0.1307
13 10 5 2.0317 0.1852
13 10 7 1.5388 0.0386
13 10 9 0.0695 0.0206
13 10 11 -0.2615 0.0743
13 10 13 -0.2626 -0.1113
13 11 0 1.0879 -0.6810
13 11 2 0.3943 -0.0047
13 11 4 -0.0976 0.2109
13 11 6 0.2147 -0.1009
13 11 8 -0.2085 -0.0776
13 11 10 -0.7769 0.2227
13 11 12 -0.4500 0.1416
13 12 1 -1.2936 0.2215
13 12 3 -1.8707 0.0944
13 12 5 -1.7393 0.0922
13 12 7 -1.3486 0.0633
13 12 9 -1.5001 -0.0845
13 12 11 -1.2574 0.0010
13 13 0 1.5161 -0.4460
13 13 2 0.8485 0.1355
13 13 4 -0.3938 0.1991
13 13 6 -0.9465 0.0204
13 13 8 -0.8747 -0.0089
13 13 10 -0.6888 -0.0432
13 14 1 1.0345 -0.0447
13 14 3 1.2915 0.0056
13 14 5 0.9613 0.0684
13 14 7 0.6055 0.1618
13 15 0 0.8528 -0.5881
13 15 2 1.1584 -0.1822
13 15 4 1.0399 -0.0373
14 1 1 -6.4591 -0.2585
14 1 3 -5.4826 -0.2932
14 1 5 -5.6714 -0.0777
14 1 7 -5.5918 -0.0563
14 1 9 -3.8596 -0.1416
14 1 11 -1.9583 0.0119
14 1 13 -1.0634 0.0798
14 1 15 -1.0934 -0.1716
14 2 0 -0.1614 -0.9026
14 2 2 -1.7473 -0.0032
14 2 4 -3.9762 0.3031
14 2 6 -3.4760 -0.0125
14 2 8 -1.4160 -0.0396
14 2 10 -0.0998 0.0697
14 2 12 0.7102 -0.0095
14 2 14 0.6579 -0.0206
14 2 16 -0.2227 0.0312
14 3 1 -0.9656 -0.0983
14 3 3 0.4296 -0.1426
14 3 5 1.4184 0.0135
14 3 7 1.2002 0.0288
14 3 9 0.7822 -0.0769
14 3 11 0.9272 0.0460
14 3 13 0.4854 0.0834
14 3 15 -0.6257 -0.0934
14 4 0 3.3127 -1.0716
14 4 2 3.3129 -0.2291
14 4 4 4.2019 0.0682
14 4 6 5.4101 -0.1826
14 4 8 4.3127 -0.1260
14 4 10 1.9027 0.1207
14 4 12 0.9169 0.1751
14 4 14 0.5394 0.2058
14 5 1 0.4413 0.1523
14 5 3 1.9665 0.0483
14 5 5 2.0437 0.0968
14 5 7 0.3760 0.0333
14 5 9 -0.7400 -0.0825
14 5 11 -0.4248 0.0532
14 5 13 -0.1004 0.1108
14 5 15 -0.3766 -0.0224
14 6 0 -0.0806 -0.5751
14 6 2 -1.1367 0.2083
14 6 4 -2.8686 0.4263
14 6 6 -3.1014 0.0321
14 6 8 -2.1953 -0.0865
14 6 10 -1.4477 0.0167
14 6 12 -0.6536 -0.0270
14 6 14 -0.1454 -0.0040
14 7 1 -2.1359 0.0340
14 7 3 -2.5696 0.0071
14 7 5 -3.6632 0.1175
14 7 7 -3.9518 0.0686
14 7 9 -2.3808 -0.0285
14 7 11 -0.4024 -0.0446
14 7 13 0.3180 -0.0992
14 8 0 0.5965 -0.7706
14 8 2 0.2394 -0.0291
14 8 4 0.1348 0.2831
14 8 6 0.6092 -0.1172
14 8 8 0.8214 -0.1736
14 8 10 0.9840 0.0688
14 8 12 1.0852 -0.0349
14 8 14 0.7044 -0.0666
14 9 1 -0.4151 0.1814
14 9 3 0.9244 0.1662
14 9 5 2.1928 0.1551
14 9 7 1.5922 -0.0754
14 9 9 0.5434 -0.1332
14 9 11 0.3204 -0.0715
14 9 13 -0.0365 -0.1757
14 10 0 1.1884 -0.6239
14 10 2 0.8669 0.0962
14 10 4 1.1527 0.2939
14 10 6 1.6460 -0.1636
14 10 8 0.7633 -0.2156
14 10 10 -0.1597 0.1538
14 10 12 -0.3243 0.1374
14 11 1 -1.9826 -0.0680
14 11 3 -2.3684 -0.0709
14 11 5 -1.7219 -0.0416
14 11 7 -1.2728 -0.0102
14 11 9 -1.5533 0.0613
14 11 11 -1.3998 0.2213
14 12 0 -1.0120 -0.6744
14 12 2 -1.8407 -0.0620
14 12 4 -2.7427 -0.0021
14 12 6 -2.4899 -0.1862
14 12 8 -2.0052 -0.0525
14 12 10 -1.4229 0.1529
14 13 1 -0.9660 0.0433
14 13 3 -1.1022 0.0632
14 13 5 -0.9842 0.1025
14 13 7 -0.6330 0.2026
14 14 0 0.7479 -0.5674
14 14 2 0.8058 -0.1528
14 14 4 0.5792 0.0214
14 14 6 0.1434 0.0320
14 15 1 0.2346 -0.2184
15 1 0 0.8929 -0.9538
15 1 2 -0.4769 -0.1086
15 1 4 -2.8459 0.2005
15 1 6 -3.0694 -0.1413
15 1 8 -0.8032 -0.0916
15 1 10 1.1383 0.1875
15 1 12 1.2427 0.0805
15 1 14 0.5906 -0.0607
15 2 1 -2.6884 0.1907
15 2 3 -1.6272 0.1340
15 2 5 -1.0054 0.1918
15 2 7 -0.5623 0.0867
15 2 9 0.5371 -0.0496
15 2 11 0.8852 -0.0647
15 2 13 -0.4078 -0.1816
15 2 15 -1.2723 -0.3112
15 3 0 0.1603 -0.6491
15 3 2 0.4542 0.1549
15 3 4 1.9084 0.4056
15 3 6 3.8597 0.0329
15 3 8 3.9836 -0.0312
15 3 10 2.2752 0.0869
15 3 12 0.4837 -0.0142
15 3 14 -0.6341 -0.0174
15 4 1 -1.8181 0.0526
15 4 3 1.5030 0.0238
15 4 5 3.4890 0.0935
15 4 7 2.3638 0.0328
15 4 9 0.3878 -0.0591
15 4 11 -0.4524 0.0358
15 4 13 -0.6486 0.0851
15 5 0 -0.9919 -0.6503
15 5 2 -0.8619 0.0593
15 5 4 -0.7456 0.2461
15 5 6 -0.6209 -0.1428
15 5 8 -0.9385 -0.2315
15 5 10 -1.6248 -0.0395
15 5 12 -1.0259 0.0508
15 5 14 -0.0690 0.1399
15 6 1 -1.6111 0.2952
15 6 3 -1.4405 0.2037
15 6 5 -2.8699 0.1764
15 6 7 -4.0415 0.0487
15 6 9 -3.2796 -0.0462
15 6 11 -1.3120 -0.0209
15 6 13 0.2689 -0.0870
15 7 0 0.2523 -0.7757
15 7 2 -0.1842 -0.0990
15 7 4 -1.1427 0.2276
15 7 6 -1.5515 -0.0444
15 7 8 -1.2079 -0.0555
15 7 10 -0.6056 0.1583
15 7 12 0.3242 0.0500
15 8 1 0.7270 -0.2361
15 8 3 1.4389 -0.1918
15 8 5 1.5584 0.0145
15 8 7 0.8298 0.0057
15 8 9 0.5296 -0.0016
15 8 11 0.9090 0.0176
15 9 0 2.5904 -0.7296
15 9 2 2.3633 -0.0670
15 9 4 2.6042 0.2639
15 9 6 3.0321 -0.0422
15 9 8 2.3141 -0.1681
15 9 10 1.2691 0.0357
15 10 1 0.2050 -0.0151
15 10 3 -0.2483 0.0095
15 10 5 0.2277 0.0702
15 10 7 0.5766 0.0369
15 10 9 0.2031 -0.0060
15 11 0 -0.0827 -0.7851
15 11 2 -0.8979 -0.0974
15 11 4 -1.6495 -0.0141
15 11 6 -1.2296 -0.2472
15 11 8 -0.7219 -0.1170
15 12 1 -1.5335 -0.0741
15 12 3 -1.7965 -0.0132
15 12 5 -1.6465 -0.0357
15 12 7 -1.0285 0.0786
15 13 0 -0.4609 -0.4140
15 13 2 -0.2240 0.0944
15 13 4 -0.1239 0.1571
15 14 1 -0.1159 0.0207
16 1 1 -0.2468 0.0030
16 1 3 -0.5017 -0.0479
16 1 5 -1.2972 0.0296
16 1 7 -1.5393 -0.0654
16 1 9 -0.2434 -0.0590
16 1 11 0.7024 0.0675
16 1 13 0.2148 -0.0649
16 2 0 2.5653 -0.6159
16 2 2 1.7227 0.1348
16 2 4 1.0241 0.3082
16 2 6 1.8377 -0.1679
16 2 8 2.8190 -0.2001
16 2 10 2.6907 0.0918
16 2 12 1.1461 -0.0346
16 2 14 -0.2410 -0.2016
16 3 1 -1.3940 0.1789
16 3 3 1.0710 0.1680
16 3 5 2.8998 0.2085
16 3 7 2.6136 0.0927
16 3 9 1.7439 0.0409
16 3 11 0.8101 0.0567
16 3 13 -0.5246 -0.1069
16 4 0 -0.8402 -0.8692
16 4 2 -0.3852 -0.1492
16 4 4 0.5960 0.1727
16 4 6 1.5675 -0.1116
16 4 8 1.7156 -0.1257
16 4 10 0.6624 0.1010
16 4 12 -0.2938 0.1118
16 5 1 -1.8665 -0.0798
16 5 3 -0.3491 -0.0510
16 5 5 -0.6452 -0.0159
16 5 7 -1.5726 -0.0845
16 5 9 -1.3666 -0.0690
16 5 11 -0.6586 0.0142
16 5 13 -0.0073 -0.0090
16 6 0 -0.8597 -0.6668
16 6 2 -0.7264 -0.0034
16 6 4 -1.1658 0.2229
16 6 6 -1.7081 -0.1318
16 6 8 -1.5082 -0.1455
16 6 10 -1.3278 0.0938
16 6 12 -0.6667 0.0467
16 7 1 0.2517 -0.0898
16 7 3 1.3003 -0.1088
16 7 5 0.8395 -0.0504
16 7 7 -0.4385 -0.0399
16 7 9 -0.7277 0.0958
16 7 11 -0.0009 0.1805
16 8 0 2.1777 -0.8444
16 8 2 2.2094 -0.2745
16 8 4 2.4101 0.0642
16 8 6 2.3880 -0.0828
16 8 8 1.4763 -0.0638
16 8 10 0.4979 0.1671
16 9 1 1.6175 -0.0966
16 9 3 1.1718 -0.1336
16 9 5 1.3947 0.0284
16 9 7 1.5039 0.0987
16 9 9 0.8768 0.0045
16 10 0 1.1493 -0.3885
16 10 2 0.2386 0.1487
16 10 4 -0.4431 0.2409
16 10 6 0.3934 0.0893
16 10 8 0.8379 0.0582
16 11 1 -1.0221 0.0466
16 11 3 -1.6645 -0.0113
16 11 5 -1.4787 -0.0213
16 11 7 -0.4895 0.1231
16 12 0 -0.5062 -0.3588
16 12 2 -0.2068 0.1726
16 12 4 0.0041 0.1442
17 1 0 3.4780 -0.8516
17 1 2 1.9779 -0.0753
17 1 4 0.0465 0.1237
17 1 6 -0.1616 -0.2883
17 1 8 0.1657 -0.3106
17 1 10 0.2736 0.0384
17 1 12 0.0343 0.0606
17 2 1 1.2067 -0.0966
17 2 3 1.6935 -0.1163
17 2 5 2.1722 -0.0550
17 2 7 1.3159 -0.1499
17 2 9 0.2882 -0.1160
17 2 11 0.0945 0.0426
17 3 0 2.3873 -0.6730
17 3 2 1.8359 -0.0531
17 3 4 1.4801 0.2126
17 3 6 1.9314 -0.1261
17 3 8 1.8711 -0.1674
17 3 10 1.0935 0.1594
17 3 12 0.2958 0.1754
17 4 1 -0.8398 -0.2173
17 4 3 0.2143 -0.1690
17 4 5 0.1176 -0.0135
17 4 7 -0.3182 -0.0162
17 4 9 0.2075 0.1006
17 4 11 0.6172 0.2494
17 5 0 -0.2722 -0.8673
17 5 2 -0.2284 -0.2246
17 5 4 -0.7126 0.1310
17 5 6 -0.8059 -0.1076
17 5 8 0.3468 -0.0820
17 5 10 0.6901 0.1654
17 6 1 -0.9675 0.0275
17 6 3 0.6735 0.0675
17 6 5 0.5387 0.0159
17 6 7 -0.0986 -0.0710
17 6 9 0.3466 0.0830
17 7 0 -0.1220 -0.4657
17 7 2 0.5103 0.1450
17 7 4 1.2702 0.3212
17 7 6 1.2508 -0.0301
17 7 8 0.7504 -0.0460
17 7 10 0.0336 0.1865
17 8 1 1.4060 -0.0387
17 8 3 1.7065 -0.1181
17 8 5 1.7127 -0.1917
17 8 7 1.1059 -0.1930
17 8 9 0.3266 -0.0994
17 9 0 1.8007 -0.3400
17 9 2 0.9709 0.1336
17 9 4 0.2426 0.1299
17 9 6 0.7572 -0.0499
17 9 8 0.7185 -0.0650
17 10 1 -0.6188 0.1598
17 10 3 -1.7382 -0.1005
17 10 5 -1.6488 -0.1439
17 11 0 -0.6646 -0.1210
17 11 2 -0.6923 0.1535
18 1 1 0.1718 -0.2143
18 1 3 0.1016 -0.1622
18 1 5 0.8278 0.0724
18 1 7 0.6189 0.1352
18 1 9 -0.3858 -0.0118
18 2 0 3.2732 -0.7274
18 2 2 2.1862 -0.0273
18 2 4 1.5592 0.2363
18 2 6 2.1912 -0.0498
18 2 8 1.2878 -0.2098
18 2 10 -0.2053 -0.0757
18 3 1 0.3756 0.0153
18 3 3 0.6988 -0.0154
18 3 5 0.8206 0.1138
18 3 7 -0.0098 0.0127
18 3 9 -0.7818 -0.0467
18 4 0 2.0460 -0.4812
18 4 2 1.3015 -0.0048
18 4 4 -0.1335 0.2907
18 4 6 -0.6083 0.0253
18 4 8 -0.0016 -0.0990
18 4 10 0.2600 0.1151
18 5 1 -0.4520 -0.1579
18 5 3 0.3466 -0.1507
18 5 5 -0.2571 -0.1097
18 5 7 -0.6167 -0.1767
18 5 9 0.4112 0.0002
18 6 0 -0.9840 -0.3805
18 6 2 -0.4145 0.1572
18 6 4 0.1763 0.3852
18 6 6 0.4139 0.0736
18 6 8 0.9672 0.0180
18 7 1 -0.6567 0.1876
18 7 3 0.7207 0.1941
18 7 5 1.2443 0.0083
18 7 7 0.8772 -0.1367
18 8 0 0.9162 -0.3012
18 8 2 0.6469 0.3333
18 8 4 0.4953 0.3088
18 8 6 0.8040 -0.0389
18 9 1 0.5578 0.1074
18 9 3 -0.4768 -0.0520
19 1 0 0.0496 -0.5089
19 1 2 -0.9227 0.0498
19 1 4 -0.9606 0.1643
19 1 6 0.8618 0.0523
19 1 8 1.1627 0.0253
19 2 1 -1.5595 -0.1915
19 2 3 -0.8343 -0.2110
19 2 5 1.0758 0.1130
19 2 7 1.5603 0.2581
19 3 0 1.4879 -0.2851
19 3 2 0.7422 0.2644
19 3 4 0.2260 0.5503
19 3 6 0.8761 0.3622
19 3 8 0.7615 0.0470
19 4 1 -0.0239 0.0524
19 4 3 0.1737 0.0156
19 4 5 -0.2935 0.0610
19 4 7 -0.8224 -0.0860
19 5 0 1.1815 -0.3570
19 5 2 1.0116 0.0406
19 5 4 0.4180 0.2488
19 5 6 -0.0042 0.0067
19 6 1 -0.8683 -0.0592
19 6 3 0.3259 -0.0927
19 6 5 0.5444 -0.1524
19 7 0 -0.3361 -0.1852
19 7 2 -0.2676 0.2586
20 1 1 -2.7215 -0.2427
20 1 3 -2.2009 -0.5782
20 1 5 -0.3579 -0.3424
20 2 0 -1.0704 -0.4201
20 2 2 -1.5056 -0.1334
20 2 4 -0.9797 0.0419
20 3 1 -1.8548 -0.1680
20 3 3 -1.2513 -0.2267
20 4 0 1.1878 -0.2116
20 4 2 0.8238 0.2500
0 0 0 0.0 0.0
;
_shelx_fab_checksum              78871
_olex2_submission_special_instructions 'No special instructions were received'
_oxdiff_exptl_absorpt_empirical_details 
;
Empirical correction (ABSPACK) includes:
- Absorption correction using spherical harmonics
- Frame scaling
;
_oxdiff_exptl_absorpt_empirical_full_max 1.572
_oxdiff_exptl_absorpt_empirical_full_min 0.722
####################################################################### 
# 
# This file contains crystal structure data downloaded from the 
# Cambridge Structural Database (CSD) hosted by the Cambridge 
# Crystallographic Data Centre (CCDC).
# 
# Full information about CCDC data access policies and citation 
# guidelines are available at http://www.ccdc.cam.ac.uk/access/V1 
# 
# Audit and citation data items may have been added by the CCDC. 
# Please retain this information to preserve the provenance of 
# this file and to allow appropriate attribution of the data. 
# 
#######################################################################

data_UoB_200_200K_2
_database_code_depnum_ccdc_archive 'CCDC 2491684'
loop_
_audit_author_name
_audit_author_address
'Neil Champness'
;University of Birmingham
United Kingdom
;
_audit_update_record             
;
2025-09-26 deposited with the CCDC.	2026-07-08 downloaded from the CCDC.
;
_audit_creation_date             2025-05-09
_audit_creation_method           
;
Olex2 1.5
(compiled 2025.04.05 svn.rf049d14d for OlexSys, GUI svn.r7224)
;
_shelx_SHELXL_version_number     2019/3
_chemical_name_common            ?
_chemical_name_systematic        ?
_chemical_formula_moiety         'C42 H32 Cl2 Cu2 N8 O8, Cl, 6[H2O]'
_chemical_formula_sum            'C42 H44 Cl3 Cu2 N8 O14'
_chemical_formula_weight         1118.28
_chemical_melting_point          ?
_chemical_oxdiff_formula         'C11 H10 N O'
loop_
_atom_type_symbol
_atom_type_description
_atom_type_scat_dispersion_real
_atom_type_scat_dispersion_imag
_atom_type_scat_source
C C 0.0181 0.0091 'International Tables Vol C Tables 4.2.6.8 and 6.1.1.4'
H H 0.0000 0.0000 'International Tables Vol C Tables 4.2.6.8 and 6.1.1.4'
Cl Cl 0.3639 0.7018 'International Tables Vol C Tables 4.2.6.8 and 6.1.1.4'
Cu Cu -1.9646 0.5888 'International Tables Vol C Tables 4.2.6.8 and 6.1.1.4'
N N 0.0311 0.0180 'International Tables Vol C Tables 4.2.6.8 and 6.1.1.4'
O O 0.0492 0.0322 'International Tables Vol C Tables 4.2.6.8 and 6.1.1.4'

_shelx_space_group_comment       
;
The symmetry employed for this shelxl refinement is uniquely defined
by the following loop, which should always be used as a source of
symmetry information in preference to the above space-group names.
They are only intended as comments.
;
_space_group_crystal_system      tetragonal
_space_group_IT_number           87
_space_group_name_H-M_alt        'I 4/m'
_space_group_name_Hall           '-I 4'
loop_
_space_group_symop_operation_xyz
'x, y, z'
'-x, -y, z'
'-y, x, z'
'y, -x, z'
'x+1/2, y+1/2, z+1/2'
'-x+1/2, -y+1/2, z+1/2'
'-y+1/2, x+1/2, z+1/2'
'y+1/2, -x+1/2, z+1/2'
'-x, -y, -z'
'x, y, -z'
'y, -x, -z'
'-y, x, -z'
'-x+1/2, -y+1/2, -z+1/2'
'x+1/2, y+1/2, -z+1/2'
'y+1/2, -x+1/2, -z+1/2'
'-y+1/2, x+1/2, -z+1/2'

_cell_length_a                   16.2264(2)
_cell_length_b                   16.2264(2)
_cell_length_c                   17.7878(4)
_cell_angle_alpha                90
_cell_angle_beta                 90
_cell_angle_gamma                90
_cell_volume                     4683.46(16)
_cell_formula_units_Z            4
_cell_measurement_reflns_used    10938
_cell_measurement_temperature    199.9(2)
_cell_measurement_theta_max      78.1500
_cell_measurement_theta_min      3.6720
_cell_oxdiff_angle_alpha         89.950(2)
_cell_oxdiff_angle_beta          89.937(2)
_cell_oxdiff_angle_gamma         89.925(2)
_cell_oxdiff_length_a            16.2328(4)
_cell_oxdiff_length_b            16.2291(5)
_cell_oxdiff_length_c            17.7779(5)
_cell_oxdiff_measurement_reflns_used 10938
_cell_oxdiff_volume              4683.4(2)
_shelx_estimated_absorpt_T_max   0.514
_shelx_estimated_absorpt_T_min   0.379
_exptl_absorpt_coefficient_mu    3.340
_exptl_absorpt_correction_T_max  1.000
_exptl_absorpt_correction_T_min  0.188
_exptl_absorpt_correction_type   gaussian
_exptl_absorpt_process_details   
;
CrysAlisPro 1.171.43.90 (Rigaku Oxford Diffraction, 2023)
Numerical absorption correction based on gaussian integration over
a multifaceted crystal model
Empirical absorption correction using spherical harmonics,
implemented in SCALE3 ABSPACK scaling algorithm.
;
_exptl_absorpt_special_details   ?
_exptl_crystal_colour            'clear green'
_exptl_crystal_colour_lustre     clear
_exptl_crystal_colour_modifier   .
_exptl_crystal_colour_primary    green
_exptl_crystal_density_diffrn    1.586
_exptl_crystal_density_meas      ?
_exptl_crystal_density_method    ?
_exptl_crystal_description       block
_exptl_crystal_F_000             2292
loop_
_exptl_crystal_face_index_h
_exptl_crystal_face_index_k
_exptl_crystal_face_index_l
_exptl_crystal_face_perp_dist
-2 -2 -1 0.1122
2 2 1 0.1226
0 0 -1 0.1144
0 0 1 0.1210
1 1 2 0.1385
-1 1 0 0.1593
1 -1 0 0.1952
1 1 0 0.1365
0 -1 1 0.1831
2 -3 -11 0.1189
-1 1 1 0.1965
-7 -8 2 0.1183
7 -7 2 0.1977
-7 8 -3 0.1757
6 5 -8 0.1603
-6 -5 8 0.1360
6 -2 -9 0.1545
-3 -1 -11 0.1159
-6 -8 -4 0.1201
-8 -7 0 0.1063
4 -5 9 0.1606
1 2 -11 0.1198
-3 -3 -11 0.1162
-4 -2 10 0.1259
0 -5 10 0.1287

_exptl_crystal_size_max          0.36
_exptl_crystal_size_mid          0.27
_exptl_crystal_size_min          0.23
loop_
_exptl_oxdiff_crystal_face_indexfrac_h
_exptl_oxdiff_crystal_face_indexfrac_k
_exptl_oxdiff_crystal_face_indexfrac_l
_exptl_oxdiff_crystal_face_x
_exptl_oxdiff_crystal_face_y
_exptl_oxdiff_crystal_face_z
-1.9589 -1.9486 -1.2137 -0.1224 0.2513 -0.0392
1.9589 1.9486 1.2137 0.1224 -0.2513 0.0392
0.0253 0.0642 -0.9970 -0.0848 -0.0134 -0.0119
-0.0253 -0.0642 0.9970 0.0848 0.0134 0.0119
0.9415 0.8780 2.1023 0.1884 -0.1056 0.0375
-1.0105 0.9934 0.0459 0.0204 -0.0109 -0.1326
1.0105 -0.9934 -0.0459 -0.0204 0.0109 0.1326
0.9921 1.0064 0.1083 0.0188 -0.1323 0.0136
-0.0161 -1.0641 0.9199 0.0652 0.0850 0.0714
1.9277 -3.0189 -10.8521 -0.9768 0.0250 0.2125
-1.0359 0.9292 1.0429 0.1052 0.0025 -0.1207
-6.8247 -7.7287 2.3907 0.1291 0.9915 -0.0145
7.3717 -7.3719 1.6164 0.0169 0.1026 0.9946
-6.7485 7.6124 -2.9751 -0.1326 -0.1675 -0.9769
5.8635 5.2880 -7.6346 -0.6072 -0.7937 0.0373
-5.7115 -5.4165 7.6647 0.6075 0.7941 -0.0182
5.8286 -2.3211 -9.2641 -0.8454 -0.2499 0.4720
-3.2222 -1.4733 -10.8738 -0.9404 0.2235 -0.2564
-6.1681 -7.9217 -3.5343 -0.3839 0.9232 -0.0141
-7.6690 -7.2332 -0.1522 -0.0796 0.9882 -0.1312
3.5597 -4.9744 9.3922 0.7285 0.2144 0.6506
0.8463 2.0366 -11.2814 -0.9443 -0.2805 -0.1722
-2.6982 -3.3459 -10.5435 -0.9382 0.3304 -0.1031
-3.8899 -2.3116 10.4159 0.8773 0.4781 -0.0426
-0.4893 -4.7237 10.2960 0.8237 0.4473 0.3486

_exptl_transmission_factor_max   ?
_exptl_transmission_factor_min   ?
_diffrn_reflns_av_R_equivalents  0.0360
_diffrn_reflns_av_unetI/netI     0.0171
_diffrn_reflns_Laue_measured_fraction_full 0.987
_diffrn_reflns_Laue_measured_fraction_max 0.969
_diffrn_reflns_limit_h_max       20
_diffrn_reflns_limit_h_min       -14
_diffrn_reflns_limit_k_max       14
_diffrn_reflns_limit_k_min       -20
_diffrn_reflns_limit_l_max       22
_diffrn_reflns_limit_l_min       -20
_diffrn_reflns_number            17453
_diffrn_reflns_point_group_measured_fraction_full 0.987
_diffrn_reflns_point_group_measured_fraction_max 0.969
_diffrn_reflns_theta_full        67.684
_diffrn_reflns_theta_max         77.806
_diffrn_reflns_theta_min         3.687
_diffrn_ambient_environment      N~2~
_diffrn_ambient_temperature      199.9(2)
_diffrn_detector                 'Hybrid Pixel Array Detector'
_diffrn_detector_area_resol_mean 10.0000
_diffrn_detector_type            HyPix
_diffrn_measured_fraction_theta_full 0.987
_diffrn_measured_fraction_theta_max 0.969
_diffrn_measurement_details      
;
List of Runs (angles in degrees, time in seconds):

  # Type    Start    End  Width  t~exp~   \w     \q     \k     \f   Frames
#--------------------------------------------------------------------------
  1  \w    -68.00   2.00   0.50    0.14    --  -47.72  78.00 -63.00  140
  2  \w    -14.00  24.00   0.50    0.14    --   47.72 -78.00 171.00   76
  3  \w    122.00 175.00   0.50    0.56    --  109.71  78.00 -63.00  106
  4  \w    -17.00  21.00   0.50    0.14    --  -47.72  19.00-180.00   76
  5  \w   -120.00 -94.00   0.50    0.14    --  -47.72 -57.00  60.00   52
  6  \w   -120.00 -95.00   0.50    0.14    --  -47.72 -57.00-150.00   50
  7  \w   -120.00 -95.00   0.50    0.14    --  -47.72 -57.00 -90.00   50
  8  \w   -120.00 -95.00   0.50    0.14    --  -47.72 -57.00-180.00   50
  9  \w    -14.00  24.00   0.50    0.14    --   47.72 -19.00  60.00   76
 10  \w     76.00 119.00   0.50    0.14    --   47.72 178.00-150.00   86
 11  \w     94.00 119.00   0.50    0.14    --   47.72  57.00   0.00   50
 12  \w     95.00 120.00   0.50    0.14    --   47.72  57.00 -60.00   50
 13  \w    -16.00  23.00   0.50    0.14    --   47.72 -19.00 -90.00   78
 14  \w    -25.00  20.00   0.50    0.14    --   47.72 -19.00-150.00   90
 15  \w     94.00 119.00   0.50    0.14    --   47.72  57.00 -90.00   50
 16  \w     94.00 120.00   0.50    0.14    --   47.72  57.00 -30.00   52
 17  \w     81.00 110.00   0.50    0.56    --  109.71-125.00  60.00   58
 18  \w     42.00 105.00   0.50    0.56    --  109.71 -99.00-180.00  126
 19  \w     44.00  78.00   0.50    0.56    --  109.71-125.00  60.00   68
 20  \w     49.00 106.00   0.50    0.56    --  109.71 -99.00  90.00  114
 21  \w     52.00 103.00   0.50    0.56    --  109.71 -99.00 150.00  102
 22  \w     40.00 106.00   0.50    0.56    --  109.71 -99.00 -90.00  132
 23  \w     38.00  91.00   0.50    0.56    --  109.71 -77.00  30.00  106
 24  \w     63.00 108.00   0.50    0.56    --  109.71-125.00   0.00   90
 25  \w     53.00  79.00   0.50    0.56    --  109.71 -77.00 -30.00   52
 26  \w     60.00 106.00   0.50    0.56    --  109.71 -99.00 -30.00   92
 27  \w     40.00 103.00   0.50    0.56    --  109.71 -99.00-150.00  126
 28  \w     64.00  92.00   0.50    0.56    --  109.71 -99.00 120.00   56
 29  \w     45.00  70.00   0.50    0.56    --  109.71 -78.00 171.00   50
;
_diffrn_measurement_device       'four-circle diffractometer'
_diffrn_measurement_device_type  'XtaLAB Synergy, Dualflex, HyPix'
_diffrn_measurement_method       '\w scans'
_diffrn_orient_matrix_type       
'CrysAlisPro convention (1999,Acta A55,543-557)'
_diffrn_orient_matrix_UB_11      -0.0035487000
_diffrn_orient_matrix_UB_12      0.0129607000
_diffrn_orient_matrix_UB_13      0.0857776000
_diffrn_orient_matrix_UB_21      -0.0603945000
_diffrn_orient_matrix_UB_22      -0.0727339000
_diffrn_orient_matrix_UB_23      0.0072000000
_diffrn_orient_matrix_UB_31      0.0731220000
_diffrn_orient_matrix_UB_32      -0.0596052000
_diffrn_orient_matrix_UB_33      0.0099855000
_diffrn_radiation_monochromator  mirror
_diffrn_radiation_probe          x-ray
_diffrn_radiation_type           'Cu K\a'
_diffrn_radiation_wavelength     1.54184
_diffrn_source                   'micro-focus sealed X-ray tube'
_diffrn_source_type              'PhotonJet (Cu) X-ray Source'
_reflns_Friedel_coverage         0.000
_reflns_Friedel_fraction_full    .
_reflns_Friedel_fraction_max     .
_reflns_number_gt                2396
_reflns_number_total             2520
_reflns_special_details          
;
 Reflections were merged by SHELXL according to the crystal
 class for the calculation of statistics and refinement.
 
 Structure factors included contributions from the .fab file.
 
 _reflns_Friedel_fraction is defined as the number of unique
 Friedel pairs measured divided by the number that would be
 possible theoretically, ignoring centric projections and
 systematic absences.
;
_reflns_threshold_expression     'I > 2\s(I)'
_computing_cell_refinement       'CrysAlisPro 1.171.43.90 (Rigaku OD, 2023)'
_computing_data_collection       
'CrysAlisPro system (CCD 43.121a 64-bit (release 24-04-2024))'
_computing_data_reduction        'CrysAlisPro 1.171.43.90 (Rigaku OD, 2023)'
_computing_molecular_graphics    'Olex2 1.5 (Dolomanov et al., 2009)'
_computing_publication_material  'Olex2 1.5 (Dolomanov et al., 2009)'
_computing_structure_refinement  'SHELXL 2019/3 (Sheldrick, 2015)'
_computing_structure_solution    'SHELXT 2018/2 (Sheldrick, 2018)'
_refine_diff_density_max         1.018
_refine_diff_density_min         -0.846
_refine_diff_density_rms         0.077
_refine_ls_extinction_coef       .
_refine_ls_extinction_method     none
_refine_ls_goodness_of_fit_ref   1.089
_refine_ls_hydrogen_treatment    constr
_refine_ls_matrix_type           full
_refine_ls_number_parameters     148
_refine_ls_number_reflns         2520
_refine_ls_number_restraints     0
_refine_ls_R_factor_all          0.0485
_refine_ls_R_factor_gt           0.0472
_refine_ls_restrained_S_all      1.089
_refine_ls_shift/su_max          0.001
_refine_ls_shift/su_mean         0.000
_refine_ls_structure_factor_coef Fsqd
_refine_ls_weighting_details     
'w=1/[\s^2^(Fo^2^)+(0.0768P)^2^+8.7549P] where P=(Fo^2^+2Fc^2^)/3'
_refine_ls_weighting_scheme      calc
_refine_ls_wR_factor_gt          0.1356
_refine_ls_wR_factor_ref         0.1369
_refine_special_details          ?
_olex2_refinement_description    
;
1. Fixed Uiso
 At 1.2 times of:
  All C(H) groups, All C(H,H) groups
2.a Secondary CH2 refined with riding coordinates:
 C11(H11A,H11B)
2.b Aromatic/amide H refined with riding coordinates:
 C3(H3), C4(H4), C6(H6), C7(H7), C8(H8), C9(H9), C10(H10)
;
_atom_sites_solution_hydrogens   geom
_atom_sites_solution_primary     dual
_atom_sites_solution_secondary   ?
loop_
_atom_site_label
_atom_site_type_symbol
_atom_site_fract_x
_atom_site_fract_y
_atom_site_fract_z
_atom_site_U_iso_or_equiv
_atom_site_adp_type
_atom_site_occupancy
_atom_site_site_symmetry_order
_atom_site_calc_flag
_atom_site_refinement_flags_posn
_atom_site_refinement_flags_adp
_atom_site_refinement_flags_occupancy
_atom_site_disorder_assembly
_atom_site_disorder_group
C1 C 0.45787(16) 0.90142(16) 0.89762(14) 0.0356(5) Uani 1 1 d . . . . .
C2 C 0.42588(17) 0.84786(16) 0.83492(15) 0.0373(5) Uani 1 1 d . . . . .
C3 C 0.3756(2) 0.88045(18) 0.78031(18) 0.0519(8) Uani 1 1 d . . . . .
H3 H 0.360955 0.937088 0.782513 0.062 Uiso 1 1 calc R U . . .
C4 C 0.3460(2) 0.83223(19) 0.72227(19) 0.0574(9) Uani 1 1 d . . . . .
H4 H 0.313165 0.855551 0.683484 0.069 Uiso 1 1 calc R U . . .
C5 C 0.36537(17) 0.74853(16) 0.72199(15) 0.0383(6) Uani 1 1 d . . . . .
C6 C 0.4150(2) 0.71500(19) 0.77657(19) 0.0537(8) Uani 1 1 d . . . . .
H6 H 0.427158 0.657737 0.776131 0.064 Uiso 1 1 calc R U . . .
C7 C 0.4473(2) 0.76543(19) 0.83244(18) 0.0515(7) Uani 1 1 d . . . . .
H7 H 0.483944 0.743314 0.868845 0.062 Uiso 1 1 calc R U . . .
C8 C 0.3474(3) 0.6123(2) 0.6573(2) 0.0646(10) Uani 1 1 d . . . . .
H8 H 0.381534 0.579608 0.688813 0.078 Uiso 1 1 calc R U . . .
C9 C 0.3037(3) 0.5863(2) 0.5969(2) 0.0656(10) Uani 1 1 d . . . . .
H9 H 0.300658 0.531397 0.578510 0.079 Uiso 1 1 calc R U . . .
C10 C 0.28370(17) 0.71934(18) 0.60847(15) 0.0407(6) Uani 1 1 d . . . . .
H10 H 0.265085 0.773964 0.599440 0.049 Uiso 1 1 calc R U . . .
C11 C 0.2146(3) 0.6542(3) 0.500000 0.0488(10) Uani 1 2 d S T P . .
H11A H 0.179406 0.704051 0.500000 0.059 Uiso 1 2 calc R U P . .
H11B H 0.178072 0.605363 0.500001 0.059 Uiso 1 2 calc R U P . .
Cl1 Cl 0.71904(5) 0.91782(5) 1.000000 0.0347(2) Uani 1 2 d S T P . .
Cu1 Cu 0.57390(3) 0.95769(3) 1.000000 0.03165(18) Uani 1 2 d S T P . .
N1 N 0.33274(15) 0.69593(15) 0.66405(13) 0.0420(5) Uani 1 1 d . . . . .
N2 N 0.26497(15) 0.65354(16) 0.56752(13) 0.0439(6) Uani 1 1 d . . . . .
O1 O 0.52793(12) 0.88440(12) 0.92312(11) 0.0424(4) Uani 1 1 d . . . . .
O2 O 0.41069(11) 0.95842(12) 0.91894(10) 0.0396(4) Uani 1 1 d . . . . .
Cl2 Cl 0.500000 0.500000 0.76235(9) 0.0452(3) Uani 1 4 d S T P . .

loop_
_atom_site_aniso_label
_atom_site_aniso_U_11
_atom_site_aniso_U_22
_atom_site_aniso_U_33
_atom_site_aniso_U_23
_atom_site_aniso_U_13
_atom_site_aniso_U_12
C1 0.0466(14) 0.0365(12) 0.0237(12) -0.0007(9) 0.0036(10) -0.0069(10)
C2 0.0441(13) 0.0401(13) 0.0276(12) -0.0043(10) 0.0028(10) -0.0067(10)
C3 0.080(2) 0.0374(14) 0.0384(16) -0.0009(12) -0.0153(15) -0.0033(13)
C4 0.088(2) 0.0421(15) 0.0423(17) 0.0027(13) -0.0258(16) -0.0028(15)
C5 0.0463(14) 0.0407(13) 0.0278(13) -0.0045(10) 0.0004(10) -0.0075(11)
C6 0.072(2) 0.0440(15) 0.0447(18) -0.0119(13) -0.0158(15) 0.0078(14)
C7 0.0667(19) 0.0478(16) 0.0400(16) -0.0097(12) -0.0160(14) 0.0070(14)
C8 0.103(3) 0.0423(16) 0.0482(19) -0.0034(13) -0.0286(19) -0.0056(17)
C9 0.105(3) 0.0468(17) 0.0453(18) -0.0038(14) -0.0282(19) -0.0115(17)
C10 0.0453(14) 0.0497(15) 0.0270(13) -0.0023(11) 0.0022(10) -0.0066(11)
C11 0.046(2) 0.076(3) 0.0247(18) 0.000 0.000 -0.020(2)
Cl1 0.0362(4) 0.0350(4) 0.0330(4) 0.000 0.000 0.0053(3)
Cu1 0.0373(3) 0.0333(3) 0.0243(3) 0.000 0.000 -0.00248(18)
N1 0.0535(13) 0.0444(12) 0.0282(11) -0.0030(9) -0.0040(9) -0.0085(10)
N2 0.0514(13) 0.0546(14) 0.0258(11) -0.0013(9) -0.0018(9) -0.0177(11)
O1 0.0495(11) 0.0414(10) 0.0365(10) -0.0079(8) -0.0068(8) -0.0006(8)
O2 0.0432(10) 0.0444(10) 0.0313(9) -0.0101(8) 0.0019(7) -0.0042(8)
Cl2 0.0377(4) 0.0377(4) 0.0602(9) 0.000 0.000 0.000

_geom_special_details            
;
 All esds (except the esd in the dihedral angle between two l.s. planes)
 are estimated using the full covariance matrix.  The cell esds are taken
 into account individually in the estimation of esds in distances, angles
 and torsion angles; correlations between esds in cell parameters are only
 used when they are defined by crystal symmetry.  An approximate (isotropic)
 treatment of cell esds is used for estimating esds involving l.s. planes.
;
loop_
_geom_bond_atom_site_label_1
_geom_bond_atom_site_label_2
_geom_bond_distance
_geom_bond_site_symmetry_2
_geom_bond_publ_flag
C1 C2 1.506(4) . ?
C1 O1 1.255(3) . ?
C1 O2 1.259(3) . ?
C2 C3 1.374(4) . ?
C2 C7 1.382(4) . ?
C3 H3 0.9500 . ?
C3 C4 1.382(4) . ?
C4 H4 0.9500 . ?
C4 C5 1.394(4) . ?
C5 C6 1.373(4) . ?
C5 N1 1.439(3) . ?
C6 H6 0.9500 . ?
C6 C7 1.390(4) . ?
C7 H7 0.9500 . ?
C8 H8 0.9500 . ?
C8 C9 1.355(5) . ?
C8 N1 1.382(4) . ?
C9 H9 0.9500 . ?
C9 N2 1.364(4) . ?
C10 H10 0.9500 . ?
C10 N1 1.325(4) . ?
C10 N2 1.328(4) . ?
C11 H11A 0.9900 . ?
C11 H11B 0.9900 . ?
C11 N2 1.453(3) 10_556 ?
C11 N2 1.453(3) . ?
Cl1 Cu1 2.4423(9) . ?
Cu1 Cu1 2.7634(10) 9_677 ?
Cu1 O1 1.9599(19) . ?
Cu1 O1 1.9598(19) 10_557 ?
Cu1 O2 1.9986(18) 2_675 ?
Cu1 O2 1.9986(18) 9_677 ?

loop_
_geom_angle_atom_site_label_1
_geom_angle_atom_site_label_2
_geom_angle_atom_site_label_3
_geom_angle
_geom_angle_site_symmetry_1
_geom_angle_site_symmetry_3
_geom_angle_publ_flag
O1 C1 C2 116.9(2) . . ?
O1 C1 O2 127.1(2) . . ?
O2 C1 C2 115.9(2) . . ?
C3 C2 C1 120.4(2) . . ?
C3 C2 C7 119.9(3) . . ?
C7 C2 C1 119.7(3) . . ?
C2 C3 H3 119.4 . . ?
C2 C3 C4 121.1(3) . . ?
C4 C3 H3 119.4 . . ?
C3 C4 H4 120.8 . . ?
C3 C4 C5 118.4(3) . . ?
C5 C4 H4 120.8 . . ?
C4 C5 N1 119.8(3) . . ?
C6 C5 C4 121.0(3) . . ?
C6 C5 N1 119.1(2) . . ?
C5 C6 H6 120.2 . . ?
C5 C6 C7 119.5(3) . . ?
C7 C6 H6 120.2 . . ?
C2 C7 C6 119.9(3) . . ?
C2 C7 H7 120.1 . . ?
C6 C7 H7 120.1 . . ?
C9 C8 H8 126.7 . . ?
C9 C8 N1 106.6(3) . . ?
N1 C8 H8 126.7 . . ?
C8 C9 H9 126.4 . . ?
C8 C9 N2 107.2(3) . . ?
N2 C9 H9 126.4 . . ?
N1 C10 H10 125.8 . . ?
N1 C10 N2 108.4(3) . . ?
N2 C10 H10 125.8 . . ?
H11A C11 H11B 108.0 . . ?
N2 C11 H11A 109.3 . . ?
N2 C11 H11A 109.3 10_556 . ?
N2 C11 H11B 109.3 . . ?
N2 C11 H11B 109.3 10_556 . ?
N2 C11 N2 111.5(3) . 10_556 ?
Cl1 Cu1 Cu1 165.57(4) . 9_677 ?
O1 Cu1 Cl1 101.90(6) 10_557 . ?
O1 Cu1 Cl1 101.90(6) . . ?
O1 Cu1 Cu1 88.35(6) . 9_677 ?
O1 Cu1 Cu1 88.35(6) 10_557 9_677 ?
O1 Cu1 O1 88.50(12) 10_557 . ?
O1 Cu1 O2 87.57(8) . 2_675 ?
O1 Cu1 O2 164.65(9) 10_557 2_675 ?
O1 Cu1 O2 87.57(8) 10_557 9_677 ?
O1 Cu1 O2 164.66(9) . 9_677 ?
O2 Cu1 Cl1 93.42(6) 2_675 . ?
O2 Cu1 Cl1 93.42(6) 9_677 . ?
O2 Cu1 Cu1 76.72(6) 9_677 9_677 ?
O2 Cu1 Cu1 76.72(6) 2_675 9_677 ?
O2 Cu1 O2 92.34(12) 9_677 2_675 ?
C8 N1 C5 125.5(3) . . ?
C10 N1 C5 125.8(2) . . ?
C10 N1 C8 108.7(2) . . ?
C9 N2 C11 125.6(3) . . ?
C10 N2 C9 109.1(2) . . ?
C10 N2 C11 125.2(3) . . ?
C1 O1 Cu1 117.61(17) . . ?
C1 O2 Cu1 129.91(17) . 9_677 ?

loop_
_geom_torsion_atom_site_label_1
_geom_torsion_atom_site_label_2
_geom_torsion_atom_site_label_3
_geom_torsion_atom_site_label_4
_geom_torsion
_geom_torsion_site_symmetry_1
_geom_torsion_site_symmetry_2
_geom_torsion_site_symmetry_3
_geom_torsion_site_symmetry_4
_geom_torsion_publ_flag
C1 C2 C3 C4 179.8(3) . . . . ?
C1 C2 C7 C6 177.2(3) . . . . ?
C2 C1 O1 Cu1 176.00(17) . . . . ?
C2 C1 O2 Cu1 178.99(16) . . . 9_677 ?
C2 C3 C4 C5 2.7(6) . . . . ?
C3 C2 C7 C6 -2.8(5) . . . . ?
C3 C4 C5 C6 -2.1(5) . . . . ?
C3 C4 C5 N1 177.5(3) . . . . ?
C4 C5 C6 C7 -0.8(5) . . . . ?
C4 C5 N1 C8 179.8(4) . . . . ?
C4 C5 N1 C10 -0.3(4) . . . . ?
C5 C6 C7 C2 3.3(5) . . . . ?
C6 C5 N1 C8 -0.6(5) . . . . ?
C6 C5 N1 C10 179.3(3) . . . . ?
C7 C2 C3 C4 -0.3(5) . . . . ?
C8 C9 N2 C10 -0.2(4) . . . . ?
C8 C9 N2 C11 176.9(3) . . . . ?
C9 C8 N1 C5 178.4(3) . . . . ?
C9 C8 N1 C10 -1.6(4) . . . . ?
N1 C5 C6 C7 179.5(3) . . . . ?
N1 C8 C9 N2 1.1(5) . . . . ?
N1 C10 N2 C9 -0.8(3) . . . . ?
N1 C10 N2 C11 -177.9(3) . . . . ?
N2 C10 N1 C5 -178.5(2) . . . . ?
N2 C10 N1 C8 1.4(4) . . . . ?
N2 C11 N2 C9 -77.6(5) 10_556 . . . ?
N2 C11 N2 C10 99.0(4) 10_556 . . . ?
O1 C1 C2 C3 -147.5(3) . . . . ?
O1 C1 C2 C7 32.5(4) . . . . ?
O1 C1 O2 Cu1 -0.6(4) . . . 9_677 ?
O2 C1 C2 C3 32.8(4) . . . . ?
O2 C1 C2 C7 -147.1(3) . . . . ?
O2 C1 O1 Cu1 -4.4(4) . . . . ?

_smtbx_masks_special_details     
;
A solvent mask was calculated and 282 electrons were 
found in a volume of 874\%A^3^ per unit cell. 
This is consistent with the presence of approximately
6[H2O] per Asymmetric Unit 
which account for 240 electrons 
per unit cell.
;
loop_
_smtbx_masks_void_nr
_smtbx_masks_void_average_x
_smtbx_masks_void_average_y
_smtbx_masks_void_average_z
_smtbx_masks_void_volume
_smtbx_masks_void_count_electrons
_smtbx_masks_void_content
1 0.000 0.000 0.000 75.0 9.7 ?
2 0.000 0.000 0.500 361.6 130.6 '12 water'
3 0.500 0.500 0.000 361.6 130.6 '12 water'
4 0.500 0.500 0.500 75.0 9.7 ?

_smtbx_masks_void_probe_radius   1.2
_smtbx_masks_void_truncation_radius 1.2
_shelx_res_file                  
;
TITL desolvate_2_vt_12_200_00_repro_a.res in I4/m
    desolvate_2_vt_12_200_00_repro.res
    created by SHELXL-2019/3 at 11:26:19 on 09-May-2025
REM Old TITL Desolvate_2_VT_12_200_00_repro in I4/m
REM SHELXT solution in I4/m: R1 0.302, Rweak 0.022, Alpha 0.025
REM <I/s> 0.000 for 0 systematic absences, Orientation as input
REM Formula found by SHELXT: C44 N8 O13 Br2
CELL 1.54184 16.2264 16.2264 17.7878 90 90 90
ZERR 4 0.0002 0.0002 0.0004 0 0 0
LATT 2
SYMM -X,-Y,+Z
SYMM -Y,+X,+Z
SYMM +Y,-X,+Z
SFAC C H Cl Cu N O
UNIT 168 176 12 8 32 56

L.S. 10
PLAN  40
SIZE 0.23 0.27 0.36
TEMP -73
CONF
BOND
list 4
fmap 2 53
MORE -1
ACTA
BOND $H
ABIN
OMIT -1 3 0
OMIT 0 2 0
REM <olex2.extras>
REM <HklSrc "%.\\Desolvate_2_VT_12_200_00_repro.hkl">
REM </olex2.extras>

WGHT    0.076800    8.754900
FVAR       0.26007
C1    1    0.457869    0.901421    0.897619    11.00000    0.04657    0.03653 =
         0.02373   -0.00073    0.00363   -0.00692
C2    1    0.425875    0.847858    0.834917    11.00000    0.04406    0.04012 =
         0.02759   -0.00425    0.00283   -0.00670
C3    1    0.375592    0.880452    0.780314    11.00000    0.07983    0.03738 =
         0.03843   -0.00086   -0.01530   -0.00333
AFIX  43
H3    2    0.360955    0.937088    0.782513    11.00000   -1.20000
AFIX   0
C4    1    0.345968    0.832231    0.722270    11.00000    0.08782    0.04211 =
         0.04229    0.00268   -0.02583   -0.00283
AFIX  43
H4    2    0.313165    0.855551    0.683484    11.00000   -1.20000
AFIX   0
C5    1    0.365375    0.748526    0.721992    11.00000    0.04633    0.04069 =
         0.02782   -0.00453    0.00040   -0.00747
C6    1    0.414988    0.715002    0.776568    11.00000    0.07237    0.04399 =
         0.04469   -0.01192   -0.01579    0.00784
AFIX  43
H6    2    0.427158    0.657737    0.776131    11.00000   -1.20000
AFIX   0
C7    1    0.447263    0.765435    0.832437    11.00000    0.06673    0.04777 =
         0.04002   -0.00974   -0.01598    0.00701
AFIX  43
H7    2    0.483944    0.743314    0.868845    11.00000   -1.20000
AFIX   0
C8    1    0.347449    0.612349    0.657293    11.00000    0.10342    0.04230 =
         0.04816   -0.00338   -0.02864   -0.00556
AFIX  43
H8    2    0.381534    0.579608    0.688813    11.00000   -1.20000
AFIX   0
C9    1    0.303736    0.586269    0.596922    11.00000    0.10476    0.04675 =
         0.04525   -0.00378   -0.02823   -0.01149
AFIX  43
H9    2    0.300658    0.531397    0.578510    11.00000   -1.20000
AFIX   0
C10   1    0.283700    0.719345    0.608469    11.00000    0.04533    0.04971 =
         0.02698   -0.00227    0.00224   -0.00664
AFIX  43
H10   2    0.265085    0.773964    0.599440    11.00000   -1.20000
AFIX   0
C11   1    0.214612    0.654222    0.500000    10.50000    0.04590    0.07573 =
         0.02468    0.00000    0.00000   -0.01959
AFIX  23
H11A  2    0.179406    0.704051    0.500000    10.50000   -1.20000
H11B  2    0.178072    0.605363    0.500001    10.50000   -1.20000
AFIX   0
CL1   3    0.719036    0.917822    1.000000    10.50000    0.03622    0.03500 =
         0.03301    0.00000    0.00000    0.00528
CU1   4    0.573895    0.957692    1.000000    10.50000    0.03730    0.03335 =
         0.02429    0.00000    0.00000   -0.00248
N1    5    0.332739    0.695935    0.664048    11.00000    0.05347    0.04438 =
         0.02819   -0.00304   -0.00399   -0.00852
N2    5    0.264970    0.653542    0.567517    11.00000    0.05137    0.05456 =
         0.02580   -0.00128   -0.00176   -0.01768
O1    6    0.527933    0.884396    0.923117    11.00000    0.04953    0.04137 =
         0.03645   -0.00788   -0.00682   -0.00063
O2    6    0.410692    0.958422    0.918943    11.00000    0.04316    0.04440 =
         0.03127   -0.01015    0.00186   -0.00423

CL2   3    0.500000    0.500000    0.762348    10.25000    0.03774    0.03774 =
         0.06024    0.00000    0.00000    0.00000
HKLF 4


REM  desolvate_2_vt_12_200_00_repro_a.res in I4/m
REM wR2 = 0.1369, GooF = S = 1.089, Restrained GooF = 1.089 for all data
REM R1 = 0.0472 for 2396 Fo > 4sig(Fo) and 0.0485 for all 2520 data
REM 148 parameters refined using 0 restraints

END

WGHT      0.0769      8.7429

REM Highest difference peak  1.018,  deepest hole -0.846,  1-sigma level  0.077
Q1    1   0.5736  0.9560  0.9210  11.00000  0.05    0.40
Q2    1   0.6240  0.9042  1.0000  10.50000  0.05    0.33
Q3    1   0.5000  0.5000  0.8348  10.25000  0.05    0.33
Q4    1   0.5000  0.5000  0.6866  10.25000  0.05    0.32
Q5    1   0.5265  0.5644  0.8222  11.00000  0.05    0.32
Q6    1   0.5895  1.0443  1.0000  10.50000  0.05    0.29
Q7    1   0.6636  0.9597  1.0000  10.50000  0.05    0.29
Q8    1   0.6199  1.0164  1.0000  10.50000  0.05    0.28
Q9    1   0.5303  0.8945  1.0000  10.50000  0.05    0.27
Q10   1   0.6321  0.8428  1.0000  10.50000  0.05    0.23
Q11   1   0.3652  0.7967  0.7198  11.00000  0.05    0.21
Q12   1   0.7237  0.9171  1.0807  11.00000  0.05    0.21
Q13   1   0.4579  0.9398  0.9389  11.00000  0.05    0.20
Q14   1   0.2822  0.6551  0.5630  11.00000  0.05    0.20
Q15   1   0.5150  1.0061  1.0000  10.50000  0.05    0.19
Q16   1   0.2277  0.5611  0.5000  10.50000  0.05    0.19
Q17   1   0.7740  0.8772  1.0000  10.50000  0.05    0.18
Q18   1   0.4481  0.8704  0.8630  11.00000  0.05    0.18
Q19   1   0.3420  0.5967  0.7245  11.00000  0.05    0.17
Q20   1   0.2586  0.6220  0.5945  11.00000  0.05    0.17
Q21   1   0.4323  0.9787  0.9560  11.00000  0.05    0.17
Q22   1   0.2584  0.5312  0.5952  11.00000  0.05    0.17
Q23   1   0.4399  0.9477  1.0000  10.50000  0.05    0.16
Q24   1   0.4767  0.9364  1.0000  10.50000  0.05    0.16
Q25   1   0.2580  0.7480  0.6035  11.00000  0.05    0.16
Q26   1   0.3425  0.6827  0.5315  11.00000  0.05    0.16
Q27   1   0.3399  0.5306  0.5560  11.00000  0.05    0.16
Q28   1   0.3435  0.7150  0.6844  11.00000  0.05    0.16
Q29   1   0.4450  0.9202  0.6799  11.00000  0.05    0.15
Q30   1   0.2268  0.4875  0.6008  11.00000  0.05    0.15
Q31   1   0.1838  0.9014  0.5000  10.50000  0.05    0.15
Q32   1   0.2055  0.5215  0.5000  10.50000  0.05    0.15
Q33   1   0.8044  0.8947  1.0000  10.50000  0.05    0.15
Q34   1   0.2817  0.8526  0.7111  11.00000  0.05    0.15
Q35   1   0.7025  0.9844  0.9551  11.00000  0.05    0.15
Q36   1   0.7526  0.8260  1.0000  10.50000  0.05    0.14
Q37   1   0.3010  0.7853  0.5654  11.00000  0.05    0.14
Q38   1   0.1626  0.7573  0.5000  10.50000  0.05    0.14
Q39   1   0.4522  0.6777  0.7557  11.00000  0.05    0.14
Q40   1   0.5177  0.7017  1.0000  10.50000  0.05    0.14
;
_shelx_res_checksum              91684
_shelx_fab_file                  
;
0 0 2 172.3561 0.9653
0 0 4 79.6987 0.2982
0 0 6 24.2467 -0.3278
0 0 8 16.0310 0.0316
0 0 10 21.8350 0.1525
0 0 12 20.3476 -0.1098
0 0 14 13.2801 -0.0357
0 0 16 6.2850 0.1051
0 0 18 0.2822 -0.0332
0 0 20 -1.4131 -0.0988
0 0 22 -0.2286 -0.0045
0 1 1 -119.0930 0.5280
0 1 3 -72.6221 0.1060
0 1 5 -24.4609 -0.0455
0 1 7 -5.2937 0.1366
0 1 9 -9.5782 0.0474
0 1 11 -14.7251 -0.1860
0 1 13 -9.9550 -0.0673
0 1 15 -4.2443 0.0706
0 1 17 -2.3866 -0.1170
0 1 19 -0.9518 -0.0617
0 1 21 -0.5945 0.2541
0 2 0 -1.6495 -0.3905
0 2 2 -7.8721 0.7737
0 2 4 -9.9026 0.4487
0 2 6 1.4746 -0.3369
0 2 8 6.9190 -0.0476
0 2 10 2.5220 0.1644
0 2 12 1.2306 -0.1636
0 2 14 3.0621 -0.1436
0 2 16 2.1433 0.0412
0 2 18 -0.3497 -0.0010
0 2 20 -1.9243 -0.0028
0 2 22 -2.1923 0.0335
0 3 1 90.3098 0.0420
0 3 3 59.4836 -0.3745
0 3 5 21.8858 -0.3680
0 3 7 3.0496 0.1311
0 3 9 3.0579 0.1540
0 3 11 4.7567 -0.0588
0 3 13 2.7508 0.1079
0 3 15 1.2495 0.2092
0 3 17 -0.1147 -0.0942
0 3 19 -0.3971 -0.1479
0 3 21 1.5206 0.1708
0 4 0 -38.6201 -0.2435
0 4 2 -32.3697 0.6927
0 4 4 -14.2574 0.2656
0 4 6 5.4881 -0.3986
0 4 8 9.8459 -0.0683
0 4 10 1.7986 0.1767
0 4 12 -0.5403 -0.0945
0 4 14 2.6552 -0.0639
0 4 16 2.1383 0.1259
0 4 18 0.5084 0.0489
0 4 20 -0.2043 -0.0659
0 4 22 -1.0515 -0.0848
0 5 1 -8.8926 -0.0082
0 5 3 -16.4632 0.0701
0 5 5 -17.5180 -0.0254
0 5 7 -12.2533 0.1224
0 5 9 -7.4611 0.1190
0 5 11 -4.1783 -0.1261
0 5 13 -2.5671 -0.0326
0 5 15 -1.4584 0.1199
0 5 17 -0.3661 -0.0872
0 5 19 0.2498 -0.0504
0 5 21 0.9768 0.3196
0 6 0 34.9299 0.9574
0 6 2 31.7241 1.3637
0 6 4 23.8273 0.3955
0 6 6 16.7815 -0.2486
0 6 8 11.3239 -0.0294
0 6 10 3.8121 0.0773
0 6 12 -0.4714 -0.1395
0 6 14 1.4201 -0.1338
0 6 16 2.1270 0.0109
0 6 18 0.2614 -0.0523
0 6 20 -0.1341 -0.1522
0 7 1 -1.7407 -0.2594
0 7 3 -7.6154 0.0477
0 7 5 -5.9212 -0.0537
0 7 7 0.2000 0.0590
0 7 9 1.8213 0.1516
0 7 11 2.0617 -0.0908
0 7 13 2.6427 -0.0250
0 7 15 0.9977 0.1409
0 7 17 -0.5927 -0.0920
0 7 19 -0.1997 -0.1763
0 7 21 0.1299 0.0300
0 8 0 -3.6927 -0.2202
0 8 2 -5.2893 0.4267
0 8 4 -7.5219 0.0082
0 8 6 -6.2784 -0.3287
0 8 8 -2.3033 0.0094
0 8 10 -0.3921 0.2415
0 8 12 -0.9482 0.0642
0 8 14 -0.1737 0.0037
0 8 16 1.1817 0.0775
0 8 18 0.5865 -0.0245
0 8 20 0.0413 -0.0709
0 9 1 1.2314 0.2898
0 9 3 2.9268 0.0734
0 9 5 6.9932 -0.1687
0 9 7 7.3598 0.0159
0 9 9 0.5253 0.0755
0 9 11 -4.6158 -0.1399
0 9 13 -2.6307 -0.0259
0 9 15 -0.2693 0.1544
0 9 17 -0.6153 -0.0612
0 9 19 -0.6417 -0.2472
0 10 0 15.7128 -0.5557
0 10 2 10.6112 0.3513
0 10 4 2.5970 0.2097
0 10 6 0.8466 -0.2339
0 10 8 3.7529 -0.0085
0 10 10 5.8341 0.1605
0 10 12 5.3921 -0.0469
0 10 14 3.5943 -0.0587
0 10 16 1.6534 0.0666
0 10 18 0.2880 0.0534
0 11 1 -7.8590 0.4239
0 11 3 -7.3634 0.0840
0 11 5 -5.9512 -0.0760
0 11 7 -4.3748 0.0706
0 11 9 -3.8354 0.0306
0 11 11 -3.7801 -0.1689
0 11 13 -2.4300 -0.1096
0 11 15 -0.1848 0.0815
0 11 17 0.5978 0.0005
0 11 19 -0.0000 -0.1763
0 12 0 3.9316 -0.7175
0 12 2 3.7746 0.1747
0 12 4 4.7895 0.1335
0 12 6 6.5444 -0.2186
0 12 8 4.6901 0.0540
0 12 10 0.3896 0.1730
0 12 12 -0.5430 -0.0342
0 12 14 0.4950 -0.0031
0 12 16 -0.1258 -0.0014
0 12 18 -0.4221 -0.1097
0 13 1 7.5361 0.0225
0 13 3 3.2391 -0.1640
0 13 5 0.0374 -0.1715
0 13 7 0.0855 0.0678
0 13 9 1.9933 0.0867
0 13 11 3.0895 -0.0414
0 13 13 2.2729 -0.0012
0 13 15 1.5236 0.2269
0 13 17 1.0852 0.3614
0 14 0 -2.2495 -0.3877
0 14 2 -2.0428 0.3012
0 14 4 -1.8878 0.2205
0 14 6 -1.4355 -0.1740
0 14 8 -0.9400 -0.0103
0 14 10 -1.5912 0.1326
0 14 12 -1.6318 -0.0655
0 14 14 -0.3975 -0.0789
0 14 16 -0.0764 -0.0640
0 15 1 2.8751 0.2067
0 15 3 1.8618 0.1290
0 15 5 2.1951 -0.0241
0 15 7 2.3329 0.1106
0 15 9 1.2952 0.0615
0 15 11 0.7999 -0.1382
0 15 13 0.3662 -0.0722
0 15 15 -0.3629 0.0337
0 16 0 2.3730 0.2416
0 16 2 1.1461 0.5726
0 16 4 -1.2174 0.2355
0 16 6 -2.0635 -0.1953
0 16 8 -0.7581 -0.1001
0 16 10 0.3428 0.1626
0 16 12 0.2057 0.1047
0 16 14 0.1888 0.0425
0 17 1 0.3834 -0.2559
0 17 3 0.7024 -0.1128
0 17 5 1.1977 -0.1927
0 17 7 1.6324 -0.0678
0 17 9 1.3170 0.0852
0 17 11 0.6592 -0.0130
0 18 0 0.9317 -0.0665
0 18 2 -0.0269 0.3615
0 18 4 -1.1639 0.0399
0 18 6 -1.1479 -0.2174
0 18 8 -0.5738 -0.1051
0 18 10 0.1557 0.0013
0 19 1 2.2705 0.3026
0 19 3 1.9190 0.3844
0 19 5 1.0315 0.1395
0 19 7 0.5842 -0.1559
0 20 0 -0.8904 0.0418
0 20 2 -1.2013 0.2521
0 20 4 -1.3621 -0.1808
1 1 0 94.9847 -0.6582
1 1 2 69.7828 0.5179
1 1 4 27.9316 0.2617
1 1 6 10.0697 -0.3766
1 1 8 9.4861 -0.1069
1 1 10 9.4740 0.1799
1 1 12 8.2089 -0.0174
1 1 14 6.4649 -0.0652
1 1 16 3.1946 0.0675
1 1 18 -0.6241 0.0018
1 1 20 -1.9682 -0.0751
1 1 22 -1.3372 -0.0105
1 2 1 -6.2514 -0.0468
1 2 3 3.0201 -0.3127
1 2 5 8.8134 -0.2834
1 2 7 7.5196 0.1298
1 2 9 3.1268 0.1312
1 2 11 -0.5391 -0.1304
1 2 13 -0.5000 0.0249
1 2 15 0.8400 0.1883
1 2 17 0.3659 -0.0846
1 2 19 -0.2665 -0.1224
1 2 21 -0.2297 0.1804
1 3 0 15.1244 -1.0644
1 3 2 3.9892 0.4190
1 3 4 -10.1032 0.5653
1 3 6 -7.6515 -0.2559
1 3 8 -0.6669 -0.1238
1 3 10 0.5051 0.1908
1 3 12 1.7967 -0.1020
1 3 14 3.2603 -0.1601
1 3 16 1.2505 0.0705
1 3 18 -0.3551 0.0768
1 3 20 0.4702 0.0200
1 3 22 0.9307 0.0442
1 4 1 -15.5642 0.7476
1 4 3 -9.4555 0.1733
1 4 5 -2.3471 -0.0893
1 4 7 -0.8473 0.1759
1 4 9 -4.6346 0.0728
1 4 11 -7.6431 -0.2085
1 4 13 -6.3484 -0.0465
1 4 15 -2.4917 0.1072
1 4 17 -0.1257 -0.1370
1 4 19 -0.0700 -0.1346
1 4 21 -0.2836 0.2445
1 5 0 33.0152 -1.3733
1 5 2 28.8365 -0.0531
1 5 4 22.8834 0.1468
1 5 6 21.5204 -0.3401
1 5 8 18.6139 -0.0508
1 5 10 11.0334 0.2911
1 5 12 6.6724 0.0431
1 5 14 6.5674 -0.0342
1 5 16 4.3461 0.1290
1 5 18 1.0814 0.0455
1 5 20 0.1733 -0.1552
1 6 1 9.7748 0.2944
1 6 3 -9.2474 0.0910
1 6 5 -22.1636 -0.1699
1 6 7 -18.2934 0.0249
1 6 9 -8.2368 0.0704
1 6 11 -1.5116 -0.1492
1 6 13 0.2664 -0.0080
1 6 15 -0.9686 0.1542
1 6 17 -1.6842 -0.0904
1 6 19 -0.1721 -0.0997
1 6 21 1.3920 0.2284
1 7 0 -19.9920 -1.1203
1 7 2 -12.4004 0.0006
1 7 4 3.0161 0.1391
1 7 6 11.9785 -0.2582
1 7 8 7.9955 -0.0585
1 7 10 -1.8855 0.2115
1 7 12 -6.1961 -0.0242
1 7 14 -2.6231 -0.1425
1 7 16 1.3939 0.0403
1 7 18 1.2002 0.0113
1 7 20 -0.2695 -0.1071
1 8 1 14.2771 0.7531
1 8 3 5.6975 0.4010
1 8 5 2.2614 -0.0259
1 8 7 4.3489 0.0643
1 8 9 3.9916 0.0587
1 8 11 3.1946 -0.2150
1 8 13 3.9378 -0.0558
1 8 15 2.2717 0.1631
1 8 17 -0.2421 -0.0870
1 8 19 -0.2215 -0.2053
1 9 0 14.8281 -1.1861
1 9 2 9.0821 -0.0067
1 9 4 -1.6333 0.2343
1 9 6 -5.7528 -0.1771
1 9 8 -1.7840 -0.0483
1 9 10 1.7014 0.2270
1 9 12 1.6098 0.0396
1 9 14 1.6270 -0.1396
1 9 16 1.3423 -0.0262
1 9 18 -0.3853 -0.0044
1 9 20 -0.6858 -0.0623
1 10 1 -18.9482 0.1111
1 10 3 -10.5836 -0.1468
1 10 5 -0.0857 -0.2669
1 10 7 2.6198 0.0355
1 10 9 -2.4434 0.1474
1 10 11 -6.0669 -0.0834
1 10 13 -5.0777 0.0055
1 10 15 -2.5848 0.2230
1 10 17 -0.6714 0.0103
1 10 19 -0.2122 -0.2007
1 11 0 18.3877 -1.2612
1 11 2 13.9466 -0.1095
1 11 4 6.9913 0.1207
1 11 6 5.5662 -0.2655
1 11 8 6.7484 -0.1049
1 11 10 6.0134 0.1331
1 11 12 5.6012 0.0189
1 11 14 5.0924 -0.0094
1 11 16 2.2004 0.0693
1 11 18 0.0353 0.0409
1 12 1 -2.5623 0.1358
1 12 3 -3.2155 -0.0644
1 12 5 -3.8976 -0.1127
1 12 7 -3.9170 0.0705
1 12 9 -2.9941 0.0326
1 12 11 -2.4839 -0.1702
1 12 13 -2.0467 -0.1281
1 12 15 -0.2220 0.1311
1 12 17 0.6234 0.2411
1 13 0 1.2312 -0.6601
1 13 2 0.9754 0.3023
1 13 4 1.5068 0.4005
1 13 6 3.0453 -0.1313
1 13 8 2.5692 -0.0598
1 13 10 0.3319 0.0975
1 13 12 -0.1799 -0.1306
1 13 14 0.0977 -0.1625
1 13 16 -0.3575 -0.1423
1 14 1 2.3270 0.1082
1 14 3 0.5838 -0.0543
1 14 5 -0.4073 -0.0941
1 14 7 -0.2121 0.1580
1 14 9 0.4273 0.1270
1 14 11 1.0000 -0.0348
1 14 13 0.9347 -0.0015
1 14 15 0.4909 0.0670
1 15 0 2.9635 -0.8351
1 15 2 2.4845 -0.0386
1 15 4 1.4810 0.1592
1 15 6 1.2037 -0.2170
1 15 8 1.5358 -0.1087
1 15 10 0.7756 0.1744
1 15 12 -0.2351 0.0328
1 15 14 0.1527 0.0405
1 16 1 0.2681 0.2029
1 16 3 -0.6364 0.0745
1 16 5 -0.6799 -0.1441
1 16 7 -0.3983 0.0310
1 16 9 -0.2227 0.1066
1 16 11 0.4812 -0.0466
1 16 13 0.3142 -0.0500
1 17 0 1.2982 -0.4832
1 17 2 0.9683 0.1316
1 17 4 0.0445 0.1811
1 17 6 -0.3726 -0.1621
1 17 8 0.4967 -0.1536
1 17 10 0.9187 0.0592
1 17 12 0.2189 0.0599
1 18 1 1.2573 0.4375
1 18 3 0.5404 0.2093
1 18 5 0.5417 -0.1186
1 18 7 0.7015 -0.1450
1 18 9 0.0823 0.0113
1 19 0 0.4087 -0.6086
1 19 2 0.0264 0.0270
1 19 4 -1.0075 -0.0955
1 19 6 -1.7393 -0.3999
1 19 8 -1.0342 -0.2320
1 20 1 0.4315 0.0234
1 20 3 0.4045 0.0792
1 20 5 0.6434 0.0655
2 1 1 44.9081 0.1453
2 1 3 32.2075 0.2109
2 1 5 14.0356 0.0217
2 1 7 4.1731 0.1027
2 1 9 4.2714 0.0792
2 1 11 4.8645 -0.2499
2 1 13 3.6721 -0.1115
2 1 15 2.3640 0.1568
2 1 17 0.8063 -0.0866
2 1 19 0.6526 -0.0870
2 1 21 1.6553 0.2802
2 2 0 7.3574 -1.4386
2 2 2 -2.4812 0.0598
2 2 4 -14.0167 0.3622
2 2 6 -10.8934 -0.2553
2 2 8 -6.2311 -0.1281
2 2 10 -7.5129 0.2707
2 2 12 -5.9841 0.0722
2 2 14 -1.9780 -0.1024
2 2 16 -1.7307 0.0740
2 2 18 -2.6489 0.0637
2 2 20 -1.3566 -0.0660
2 2 22 -0.0653 -0.0139
2 3 1 -46.5485 0.1128
2 3 3 -18.6622 -0.1718
2 3 5 10.7738 -0.2673
2 3 7 19.0788 0.0822
2 3 9 9.7699 0.1033
2 3 11 0.6255 -0.1546
2 3 13 -0.4635 0.0303
2 3 15 2.0952 0.2148
2 3 17 3.1616 -0.0803
2 3 19 1.2367 -0.1210
2 3 21 -1.6829 0.2102
2 4 0 87.6706 -2.0318
2 4 2 62.8974 -0.3206
2 4 4 17.9144 0.2702
2 4 6 -3.8543 -0.2949
2 4 8 -0.3763 -0.1162
2 4 10 6.3779 0.3005
2 4 12 7.9429 0.0433
2 4 14 6.2107 -0.1142
2 4 16 1.6417 0.0817
2 4 18 -1.5987 0.0614
2 4 20 0.4198 -0.1104
2 4 22 2.6513 -0.1388
2 5 1 -23.0207 0.5464
2 5 3 -17.1266 0.1012
2 5 5 -8.9169 -0.1542
2 5 7 -4.7581 0.0859
2 5 9 -6.9134 0.0297
2 5 11 -9.1129 -0.2390
2 5 13 -6.7638 -0.0719
2 5 15 -3.0778 0.1377
2 5 17 -0.5448 -0.0615
2 5 19 0.8541 -0.0632
2 5 21 0.6742 0.3138
2 6 0 -14.1974 -1.5984
2 6 2 -9.7754 -0.0139
2 6 4 2.6610 0.5179
2 6 6 13.7375 -0.1406
2 6 8 12.6338 -0.1115
2 6 10 4.7273 0.2139
2 6 12 1.0729 -0.0424
2 6 14 2.4156 -0.1629
2 6 16 3.3844 0.0523
2 6 18 1.6826 0.0380
2 6 20 -0.2360 -0.1158
2 7 1 36.8112 0.4114
2 7 3 14.7569 -0.0293
2 7 5 -3.7453 -0.2572
2 7 7 -4.7505 0.0687
2 7 9 0.8728 0.1210
2 7 11 3.5992 -0.1151
2 7 13 4.2464 0.0088
2 7 15 2.2299 0.1538
2 7 17 -0.6498 -0.1099
2 7 19 -0.1289 -0.2162
2 7 21 1.4388 0.0121
2 8 0 -10.7328 -1.7528
2 8 2 -8.2269 -0.2388
2 8 4 -2.7462 0.3185
2 8 6 1.0306 -0.2206
2 8 8 0.2272 -0.1561
2 8 10 -3.3901 0.2180
2 8 12 -5.3291 0.0376
2 8 14 -3.2356 -0.1401
2 8 16 -0.6179 0.0444
2 8 18 -1.0137 0.1009
2 8 20 -1.8100 0.0127
2 9 1 -5.2460 0.0325
2 9 3 -5.1892 -0.1957
2 9 5 -0.2636 -0.2876
2 9 7 4.0269 0.0399
2 9 9 2.9269 0.1314
2 9 11 1.6528 -0.1287
2 9 13 1.8630 -0.0032
2 9 15 1.0043 0.2310
2 9 17 0.5483 -0.0432
2 9 19 0.9779 -0.2323
2 10 0 14.3827 -1.1121
2 10 2 10.7899 0.1833
2 10 4 4.0700 0.5030
2 10 6 1.7053 -0.0963
2 10 8 3.0309 -0.1748
2 10 10 2.1121 0.0679
2 10 12 1.1943 -0.0577
2 10 14 2.6104 -0.1878
2 10 16 1.7928 0.0155
2 10 18 -0.8636 0.1219
2 11 1 -5.3880 0.0524
2 11 3 -3.5079 -0.0901
2 11 5 -0.8108 -0.1492
2 11 7 -0.6840 0.0951
2 11 9 -2.1306 0.1623
2 11 11 -2.6432 -0.0903
2 11 13 -2.5933 -0.0630
2 11 15 -1.4848 0.1512
2 11 17 -0.1678 0.0511
2 12 0 4.5828 -1.2455
2 12 2 2.3714 -0.0882
2 12 4 -0.1922 0.2629
2 12 6 1.1955 -0.1927
2 12 8 2.9527 -0.1457
2 12 10 2.3549 0.1348
2 12 12 2.2438 0.0306
2 12 14 1.9868 -0.0514
2 12 16 0.3293 -0.0128
2 12 18 -0.1047 -0.0954
2 13 1 -0.8528 -0.1488
2 13 3 0.7476 -0.1910
2 13 5 1.6956 -0.1867
2 13 7 1.2065 0.0518
2 13 9 0.1191 0.0512
2 13 11 -1.0147 -0.1246
2 13 13 -0.7718 -0.0678
2 13 15 0.8232 0.1272
2 13 17 0.9007 0.2587
2 14 0 6.1020 -0.8923
2 14 2 4.2310 0.0766
2 14 4 1.7056 0.3730
2 14 6 1.4439 -0.1017
2 14 8 1.6086 -0.0852
2 14 10 1.1282 0.1310
2 14 12 0.7812 -0.1054
2 14 14 0.2664 -0.1149
2 14 16 -0.1444 0.1057
2 15 1 -2.7209 0.2963
2 15 3 -2.6501 0.1410
2 15 5 -2.4237 -0.0467
2 15 7 -1.9057 0.0774
2 15 9 -1.0859 0.0400
2 15 11 -0.1734 -0.0744
2 15 13 0.1164 -0.0296
2 15 15 -0.2888 -0.1020
2 16 0 3.1332 -0.9311
2 16 2 2.9726 -0.0856
2 16 4 2.4715 0.2377
2 16 6 2.2384 -0.1170
2 16 8 2.3931 -0.0499
2 16 10 1.4653 0.2250
2 16 12 -0.0552 0.0453
2 16 14 -0.0847 -0.0835
2 17 1 1.2176 0.2071
2 17 3 -0.5304 -0.0597
2 17 5 -1.0415 -0.2775
2 17 7 -0.9174 -0.0767
2 17 9 -0.9608 0.1152
2 17 11 -0.1782 0.0573
2 18 0 0.3901 -0.8723
2 18 2 0.7490 -0.0223
2 18 4 0.3773 0.1398
2 18 6 -0.3502 -0.2740
2 18 8 0.6081 -0.2713
2 18 10 1.3454 -0.0175
2 19 1 0.1840 0.2005
2 19 3 -0.4364 -0.0412
2 19 5 0.1320 -0.1195
2 19 7 0.5388 0.0039
2 20 0 1.6809 -0.2447
2 20 2 1.5092 0.3709
2 20 4 0.5180 0.1866
3 1 0 -99.6556 -2.1200
3 1 2 -84.6664 -0.4697
3 1 4 -45.5322 0.2104
3 1 6 -8.0548 -0.2704
3 1 8 0.0066 -0.1842
3 1 10 -10.4176 0.2786
3 1 12 -11.2476 0.1106
3 1 14 -3.7352 -0.1209
3 1 16 -0.9422 0.0672
3 1 18 -1.4060 0.0726
3 1 20 -2.2293 -0.1028
3 1 22 -2.8696 -0.0766
3 2 1 47.2993 0.2456
3 2 3 34.8197 0.1361
3 2 5 21.5425 -0.1280
3 2 7 15.5371 0.0615
3 2 9 14.7342 0.1085
3 2 11 12.8423 -0.2005
3 2 13 8.4608 -0.0520
3 2 15 5.0556 0.1599
3 2 17 3.1804 -0.1216
3 2 19 1.5841 -0.1091
3 2 21 0.6220 0.2646
3 3 0 49.8425 -1.7278
3 3 2 32.0203 -0.0744
3 3 4 0.4092 0.5077
3 3 6 -13.5200 -0.1229
3 3 8 -10.6698 -0.1676
3 3 10 -7.0230 0.1998
3 3 12 -4.3694 -0.0219
3 3 14 -1.2222 -0.2080
3 3 16 -1.8689 0.0808
3 3 18 -3.4207 0.1317
3 3 20 -0.5563 -0.0460
3 3 22 2.1931 -0.0194
3 4 1 -43.3884 0.0200
3 4 3 -21.2379 -0.0586
3 4 5 4.0328 -0.1755
3 4 7 12.5021 0.1022
3 4 9 4.9179 0.1587
3 4 11 -2.1553 -0.1071
3 4 13 -1.9058 0.0506
3 4 15 0.4456 0.2442
3 4 17 2.2806 -0.0486
3 4 19 2.0802 -0.1040
3 4 21 -0.6928 0.2456
3 5 0 26.1684 -1.7423
3 5 2 15.9629 -0.0912
3 5 4 0.8275 0.4750
3 5 6 -1.8193 -0.2251
3 5 8 2.3970 -0.2145
3 5 10 4.0971 0.2150
3 5 12 3.5077 0.0102
3 5 14 3.2366 -0.1607
3 5 16 2.0107 0.0582
3 5 18 -0.3715 0.0556
3 5 20 -0.2092 -0.1234
3 6 1 19.1878 -0.2399
3 6 3 12.2387 -0.4073
3 6 5 5.6217 -0.3543
3 6 7 3.8576 0.0810
3 6 9 1.5983 0.1614
3 6 11 -1.5706 -0.0831
3 6 13 -0.7036 -0.0017
3 6 15 0.4605 0.1667
3 6 17 -0.3630 -0.0351
3 6 19 0.0949 -0.1403
3 6 21 0.7558 0.1213
3 7 0 -8.4427 -1.4010
3 7 2 -9.5273 0.2437
3 7 4 -8.2471 0.7294
3 7 6 -3.7949 -0.1389
3 7 8 -1.6267 -0.2554
3 7 10 -1.2722 0.0801
3 7 12 -1.1158 -0.0891
3 7 14 -0.9054 -0.1887
3 7 16 -0.1961 0.0098
3 7 18 -0.5225 0.0702
3 7 20 -1.1541 0.0203
3 8 1 4.2849 0.0008
3 8 3 0.9871 -0.1633
3 8 5 1.7097 -0.1572
3 8 7 5.4317 0.1247
3 8 9 4.6883 0.1416
3 8 11 1.7149 -0.1438
3 8 13 1.9899 -0.1233
3 8 15 2.4916 0.1086
3 8 17 1.5327 -0.0457
3 8 19 1.4311 -0.2298
3 9 0 4.4230 -1.2956
3 9 2 4.0433 0.1302
3 9 4 3.4870 0.5157
3 9 6 3.3827 -0.1503
3 9 8 2.3091 -0.1595
3 9 10 -0.5707 0.1872
3 9 12 -1.9804 0.0704
3 9 14 -0.4750 -0.0888
3 9 16 0.0309 0.0684
3 9 18 -1.7151 0.1593
3 9 20 -2.2108 0.0487
3 10 1 3.6162 -0.2809
3 10 3 -1.1593 -0.2693
3 10 5 -2.9007 -0.2283
3 10 7 -1.3710 0.0248
3 10 9 0.4647 0.1325
3 10 11 2.0334 -0.0586
3 10 13 1.8400 0.0052
3 10 15 0.3855 0.1845
3 10 17 -0.1989 -0.0576
3 10 19 -0.0261 -0.2107
3 11 0 -5.4739 -1.3539
3 11 2 -4.9138 -0.0529
3 11 4 -2.8682 0.3930
3 11 6 0.6231 -0.1317
3 11 8 1.8009 -0.1757
3 11 10 -1.1729 0.1217
3 11 12 -2.5703 0.0140
3 11 14 -0.6137 -0.1022
3 11 16 0.3617 0.1188
3 11 18 -0.0311 0.1863
3 12 1 5.2712 0.1730
3 12 3 6.0956 0.1026
3 12 5 6.6346 -0.0398
3 12 7 5.3166 0.0859
3 12 9 3.3474 0.0740
3 12 11 2.0929 -0.1902
3 12 13 1.5181 -0.1542
3 12 15 1.5722 0.0658
3 12 17 0.9364 0.0734
3 13 0 2.4583 -1.1165
3 13 2 -0.2608 -0.0606
3 13 4 -3.9123 0.3713
3 13 6 -3.6330 -0.0841
3 13 8 -1.7952 -0.1429
3 13 10 -0.7324 0.1172
3 13 12 0.1829 -0.0309
3 13 14 0.0907 -0.1006
3 13 16 -0.6496 0.0824
3 14 1 -3.1475 -0.0108
3 14 3 -0.5228 -0.0108
3 14 5 1.2429 -0.1272
3 14 7 1.3312 0.0174
3 14 9 0.4153 0.0512
3 14 11 -0.9487 -0.0372
3 14 13 -0.9692 0.0325
3 14 15 0.3054 0.0265
3 15 0 5.9258 -1.0815
3 15 2 4.5230 -0.1529
3 15 4 2.6113 0.2136
3 15 6 2.1555 -0.1474
3 15 8 2.0479 -0.0501
3 15 10 1.7112 0.2449
3 15 12 1.1151 -0.0204
3 15 14 0.3584 -0.1544
3 16 1 -0.8244 0.1319
3 16 3 -1.3657 0.0501
3 16 5 -1.4246 -0.0544
3 16 7 -1.0455 0.0601
3 16 9 -0.8011 0.0485
3 16 11 -0.3465 -0.0720
3 16 13 -0.0520 0.0117
3 17 0 0.3502 -0.7164
3 17 2 0.5939 0.1628
3 17 4 0.4165 0.3571
3 17 6 0.1951 -0.1040
3 17 8 1.1333 -0.0738
3 17 10 1.3895 0.2054
3 17 12 0.2994 0.0987
3 18 1 1.5719 -0.0223
3 18 3 0.3688 -0.2218
3 18 5 0.1999 -0.2427
3 18 7 -0.1298 -0.0653
3 18 9 -0.7257 0.0977
3 19 0 1.1140 -0.6482
3 19 2 1.2172 0.0827
3 19 4 0.5120 0.0557
3 19 6 -0.1401 -0.3709
3 19 8 0.6920 -0.2148
3 20 1 0.1508 -0.0216
3 20 3 -0.2601 -0.0928
4 1 1 72.6346 0.2252
4 1 3 43.6168 0.0642
4 1 5 14.6865 -0.1546
4 1 7 3.8685 0.0832
4 1 9 5.9316 0.1487
4 1 11 7.7139 -0.1164
4 1 13 4.8033 -0.0240
4 1 15 2.1949 0.1488
4 1 17 0.8932 -0.0736
4 1 19 0.3113 -0.0728
4 1 21 1.5194 0.2947
4 2 0 -27.2917 -1.8163
4 2 2 -25.9257 -0.0923
4 2 4 -20.0759 0.5986
4 2 6 -10.3818 -0.1330
4 2 8 -5.8633 -0.2389
4 2 10 -8.8504 0.2016
4 2 12 -7.9600 0.0262
4 2 14 -2.2549 -0.1366
4 2 16 -0.7702 0.1359
4 2 18 -1.6404 0.1119
4 2 20 -0.7694 -0.0896
4 2 22 -0.1337 -0.0358
4 3 1 12.6465 -0.3314
4 3 3 8.8721 -0.2323
4 3 5 9.0665 -0.3296
4 3 7 10.3632 0.0056
4 3 9 8.2192 0.1905
4 3 11 5.4849 -0.0485
4 3 13 3.2766 0.0674
4 3 15 1.3894 0.2164
4 3 17 0.9887 -0.0881
4 3 19 0.7671 -0.1366
4 3 21 -0.4392 0.1885
4 4 0 1.1297 -1.5433
4 4 2 -1.6546 0.0112
4 4 4 -3.6799 0.5812
4 4 6 0.0286 -0.1207
4 4 8 2.2897 -0.2386
4 4 10 -1.0267 0.1779
4 4 12 -2.9782 -0.0144
4 4 14 -0.1571 -0.2059
4 4 16 1.2184 0.0988
4 4 18 -0.5318 0.1159
4 4 20 -0.2051 -0.0929
4 5 1 17.8451 -0.0687
4 5 3 9.5371 0.0205
4 5 5 2.7242 -0.0661
4 5 7 2.1848 0.1468
4 5 9 2.3827 0.1540
4 5 11 1.6751 -0.1838
4 5 13 2.0213 -0.1051
4 5 15 0.8972 0.0949
4 5 17 -0.6385 -0.1125
4 5 19 -0.2851 -0.1503
4 5 21 -0.2930 0.1306
4 6 0 4.8290 -1.4407
4 6 2 -0.7011 0.1216
4 6 4 -7.2981 0.5921
4 6 6 -6.3397 -0.1758
4 6 8 -3.1159 -0.2361
4 6 10 -1.4232 0.1720
4 6 12 -1.1887 0.0133
4 6 14 -0.8090 -0.1421
4 6 16 0.2429 0.0715
4 6 18 0.1035 0.1096
4 6 20 0.1591 0.0094
4 7 1 -6.3300 -0.2651
4 7 3 0.8807 -0.2058
4 7 5 10.2684 -0.1658
4 7 7 14.3154 0.0503
4 7 9 8.1008 0.1416
4 7 11 0.2101 -0.0828
4 7 13 0.3334 -0.0841
4 7 15 2.6467 0.1737
4 7 17 1.9833 0.0501
4 7 19 1.0777 -0.1929
4 8 0 16.6343 -1.5458
4 8 2 9.8657 -0.0573
4 8 4 -1.2873 0.3506
4 8 6 -5.5088 -0.2639
4 8 8 -3.1905 -0.2032
4 8 10 0.7910 0.1537
4 8 12 2.3541 0.0762
4 8 14 1.1455 -0.0611
4 8 16 -0.5858 -0.0175
4 8 18 -1.9605 0.0381
4 8 20 -1.8009 0.0197
4 9 1 -0.5728 0.1019
4 9 3 -2.8952 0.1944
4 9 5 -2.6632 0.1249
4 9 7 -0.3023 0.0925
4 9 9 -0.6002 0.0884
4 9 11 -2.4300 -0.1286
4 9 13 -1.7140 -0.1719
4 9 15 -0.1002 0.0979
4 9 17 0.0468 0.0394
4 9 19 0.0977 -0.1550
4 10 0 -6.1748 -1.2330
4 10 2 -4.1683 0.0778
4 10 4 1.0707 0.4421
4 10 6 5.8817 -0.1129
4 10 8 5.5433 -0.1025
4 10 10 1.3845 0.1607
4 10 12 -0.8049 0.0068
4 10 14 -0.0403 -0.1236
4 10 16 0.8759 0.0600
4 10 18 0.6268 0.1665
4 11 1 9.5961 -0.0064
4 11 3 5.8214 0.0582
4 11 5 2.7926 -0.0285
4 11 7 2.2444 0.0397
4 11 9 3.1264 0.0817
4 11 11 3.9302 -0.0889
4 11 13 3.6643 -0.0512
4 11 15 2.1752 0.1165
4 11 17 -0.1167 -0.0364
4 12 0 -5.0142 -1.3880
4 12 2 -5.9117 -0.2391
4 12 4 -6.3329 0.2507
4 12 6 -4.4722 -0.1865
4 12 8 -3.4576 -0.1929
4 12 10 -4.5582 0.1665
4 12 12 -4.3365 0.0857
4 12 14 -2.3443 0.0087
4 12 16 -0.7001 0.2670
4 13 1 2.7403 0.0546
4 13 3 4.5486 0.0796
4 13 5 5.8952 -0.0893
4 13 7 5.7602 0.0142
4 13 9 4.6616 0.0657
4 13 11 2.9287 -0.0753
4 13 13 1.5950 -0.0280
4 13 15 1.4181 -0.0017
4 14 0 1.5498 -0.9231
4 14 2 0.3285 0.0606
4 14 4 -1.0046 0.4532
4 14 6 -0.7288 -0.0098
4 14 8 -0.4289 -0.0910
4 14 10 -0.2374 0.1314
4 14 12 0.3350 -0.1346
4 14 14 0.2810 -0.2512
4 15 1 -0.6536 0.0269
4 15 3 -0.4006 0.0706
4 15 5 -0.0934 0.0081
4 15 7 0.3864 0.1181
4 15 9 0.1403 0.1017
4 15 11 -0.7791 -0.0518
4 15 13 -0.7929 0.0510
4 16 0 1.7927 -0.8826
4 16 2 1.2842 -0.0047
4 16 4 0.3285 0.2003
4 16 6 -0.1970 -0.2279
4 16 8 0.1758 -0.1595
4 16 10 0.8344 0.2093
4 16 12 0.5717 0.1135
4 17 1 1.2144 -0.2353
4 17 3 1.1643 -0.2188
4 17 5 1.3361 -0.1675
4 17 7 1.0061 -0.0286
4 17 9 0.2307 0.1044
4 17 11 0.0432 0.0253
4 18 0 0.7537 -0.5747
4 18 2 0.3599 0.1631
4 18 4 -0.4915 0.1923
4 18 6 -0.2312 -0.0842
4 18 8 1.2427 0.1634
4 18 10 1.4211 0.3429
4 19 1 0.6760 0.1835
4 19 3 0.5078 0.2069
4 19 5 0.3671 0.1462
4 19 7 -0.5241 -0.0680
4 20 0 0.4660 -0.4391
4 20 2 0.4352 -0.1550
5 1 0 21.9952 -1.5484
5 1 2 16.8967 0.1673
5 1 4 6.5699 0.6767
5 1 6 2.0415 -0.2334
5 1 8 3.2702 -0.2900
5 1 10 1.4821 0.1818
5 1 12 0.1236 0.0171
5 1 14 1.8845 -0.1067
5 1 16 0.9700 0.0782
5 1 18 -0.7632 0.0099
5 1 20 -0.2952 -0.1475
5 2 1 2.2114 -0.0956
5 2 3 1.2091 -0.0157
5 2 5 6.7992 -0.1092
5 2 7 9.4665 0.0797
5 2 9 3.9044 0.1256
5 2 11 -0.5314 -0.1305
5 2 13 -1.0574 -0.0943
5 2 15 -0.4820 0.1015
5 2 17 0.0793 -0.0290
5 2 19 0.0564 -0.1060
5 2 21 -0.0511 0.1764
5 3 0 -18.8036 -1.3462
5 3 2 -16.1671 0.2222
5 3 4 -9.5865 0.7601
5 3 6 -1.2222 -0.0632
5 3 8 3.7341 -0.2027
5 3 10 1.6566 0.2086
5 3 12 -0.5322 -0.0119
5 3 14 1.3702 -0.1857
5 3 16 1.8891 0.0592
5 3 18 0.1498 0.0190
5 3 20 -0.2773 -0.1193
5 4 1 44.5083 -0.1473
5 4 3 18.5466 0.0016
5 4 5 -3.5762 -0.1456
5 4 7 -7.3061 0.0642
5 4 9 -2.6126 0.1511
5 4 11 1.0909 -0.1346
5 4 13 1.6605 -0.0607
5 4 15 -0.6979 0.1330
5 4 17 -2.5259 -0.0239
5 4 19 -1.5283 -0.0352
5 4 21 -0.2348 0.2129
5 5 0 -20.6319 -1.8199
5 5 2 -14.7954 -0.2956
5 5 4 -0.8744 0.3292
5 5 6 9.8356 -0.2585
5 5 8 8.6296 -0.2373
5 5 10 0.8376 0.2815
5 5 12 -3.2160 0.1372
5 5 14 -0.9549 -0.0536
5 5 16 2.1238 0.1704
5 5 18 1.8822 0.0630
5 5 20 0.8268 -0.1751
5 6 1 1.8785 0.1109
5 6 3 -0.5366 0.2370
5 6 5 1.1536 0.0119
5 6 7 5.8983 0.0299
5 6 9 5.9300 0.0806
5 6 11 3.3197 -0.1857
5 6 13 3.3465 -0.1426
5 6 15 2.5723 0.1113
5 6 17 0.3443 -0.0467
5 6 19 -0.3503 -0.1906
5 7 0 22.8093 -1.3790
5 7 2 13.8970 0.0299
5 7 4 -1.5670 0.4615
5 7 6 -8.5786 -0.0943
5 7 8 -6.5608 -0.1114
5 7 10 -2.3574 0.1824
5 7 12 -0.8142 0.0217
5 7 14 -0.9179 -0.1839
5 7 16 -0.9149 -0.0413
5 7 18 -1.3268 0.0776
5 7 20 -0.7077 0.0447
5 8 1 -8.0940 0.1892
5 8 3 -2.8102 0.3357
5 8 5 4.5989 0.1112
5 8 7 8.0759 -0.0195
5 8 9 3.5732 0.0792
5 8 11 -2.3203 -0.1082
5 8 13 -1.9532 -0.1763
5 8 15 0.6244 0.1325
5 8 17 0.8865 0.0632
5 8 19 0.5327 -0.2032
5 9 0 4.6321 -1.5783
5 9 2 2.4502 -0.2392
5 9 4 0.7578 0.1843
5 9 6 2.7858 -0.2241
5 9 8 4.6213 -0.1268
5 9 10 5.1313 0.1500
5 9 12 4.7654 0.0670
5 9 14 3.0847 -0.0558
5 9 16 1.6611 0.0049
5 9 18 0.7554 0.0763
5 10 1 2.3904 -0.0644
5 10 3 0.2461 0.0931
5 10 5 -1.9340 -0.0353
5 10 7 -2.1728 -0.0689
5 10 9 -2.5092 0.0902
5 10 11 -3.6061 0.0135
5 10 13 -2.1819 -0.0239
5 10 15 -0.1376 0.2252
5 10 17 -1.0978 0.1773
5 11 0 0.7281 -0.9853
5 11 2 -0.6124 0.1390
5 11 4 -0.9122 0.4721
5 11 6 1.3998 -0.0554
5 11 8 1.6644 -0.1054
5 11 10 0.0014 0.1344
5 11 12 -0.5286 0.0142
5 11 14 -0.4856 -0.0858
5 11 16 0.1642 0.0557
5 11 18 1.0865 0.1248
5 12 1 0.2109 0.0407
5 12 3 1.6194 0.1994
5 12 5 2.5895 0.0604
5 12 7 3.3762 0.0727
5 12 9 3.9526 0.1158
5 12 11 3.0942 -0.0359
5 12 13 2.0359 -0.0787
5 12 15 1.6827 -0.0257
5 12 17 0.6382 -0.1233
5 13 0 -0.8059 -0.9655
5 13 2 -1.2354 0.0102
5 13 4 -0.8680 0.3847
5 13 6 0.3467 -0.0891
5 13 8 -0.4634 -0.1289
5 13 10 -2.2609 0.1474
5 13 12 -2.0134 -0.0661
5 13 14 -0.7282 -0.1159
5 13 16 -0.1871 0.2940
5 14 1 2.7707 -0.2419
5 14 3 1.2494 -0.1632
5 14 5 0.0620 -0.2264
5 14 7 0.5132 -0.0858
5 14 9 1.3574 -0.0263
5 14 11 1.1443 -0.0784
5 14 13 0.5178 0.1135
5 14 15 0.4299 0.1481
5 15 0 -1.3168 -0.8477
5 15 2 -0.8087 0.0603
5 15 4 0.1014 0.3252
5 15 6 0.3635 -0.1521
5 15 8 0.0884 -0.1941
5 15 10 -0.0408 0.1519
5 15 12 -0.1691 0.0067
5 15 14 -0.2940 -0.2677
5 16 1 1.4827 -0.0187
5 16 3 1.4649 0.0536
5 16 5 1.8932 0.0469
5 16 7 2.2384 0.1806
5 16 9 1.5657 0.3049
5 16 11 0.5645 0.0787
5 16 13 0.2152 -0.0167
5 17 0 1.4102 -0.6367
5 17 2 0.4028 0.1875
5 17 4 -1.1755 0.3044
5 17 6 -1.2960 0.0336
5 17 8 -0.2263 0.0730
5 17 10 0.3922 0.1278
5 18 1 -0.0160 -0.0517
5 18 3 0.9799 0.0460
5 18 5 1.0534 0.0013
5 18 7 -0.0899 -0.2113
5 18 9 -0.6459 -0.1202
5 19 0 1.1953 -0.6826
5 19 2 0.5201 -0.3512
5 19 4 -0.3725 -0.4090
5 19 6 0.1602 -0.3754
6 1 1 -39.5307 0.0631
6 1 3 -27.9079 0.2032
6 1 5 -6.5160 0.0289
6 1 7 4.7849 0.0385
6 1 9 0.3277 0.0972
6 1 11 -3.6539 -0.1235
6 1 13 -2.3169 -0.1568
6 1 15 -0.6772 0.1148
6 1 17 0.3827 0.0444
6 1 19 0.6354 -0.1652
6 1 21 0.0864 0.0801
6 2 0 27.4606 -1.7953
6 2 2 18.8978 -0.2049
6 2 4 1.1420 0.3141
6 2 6 -6.9127 -0.3484
6 2 8 -0.4043 -0.2184
6 2 10 5.0163 0.2758
6 2 12 4.1291 0.0993
6 2 14 2.9344 -0.0634
6 2 16 1.0760 0.0422
6 2 18 -1.0015 0.0301
6 2 20 -0.7405 0.0318
6 3 1 20.5242 0.0281
6 3 3 7.7685 0.1614
6 3 5 0.7100 -0.0294
6 3 7 -0.5591 0.0274
6 3 9 -3.7141 0.0901
6 3 11 -4.8871 -0.1119
6 3 13 -2.5865 -0.0841
6 3 15 -1.2944 0.1568
6 3 17 -1.5118 0.0474
6 3 19 -0.8833 -0.1929
6 3 21 0.1627 -0.0131
6 4 0 -26.2527 -1.4811
6 4 2 -17.7642 0.0387
6 4 4 -0.3037 0.5669
6 4 6 12.2889 -0.1453
6 4 8 13.5782 -0.1767
6 4 10 7.1377 0.2382
6 4 12 1.8915 0.0205
6 4 14 1.6490 -0.1362
6 4 16 2.5985 0.0433
6 4 18 1.8661 -0.0675
6 4 20 0.4484 -0.2016
6 5 1 16.4882 0.2608
6 5 3 0.3841 0.3587
6 5 5 -9.4648 0.0673
6 5 7 -6.8296 0.0772
6 5 9 -2.9736 0.1488
6 5 11 -1.3720 -0.1150
6 5 13 0.1841 -0.1284
6 5 15 -0.1251 0.0956
6 5 17 -1.7679 0.0247
6 5 19 -1.6360 -0.0513
6 6 0 9.9486 -1.4838
6 6 2 8.1942 -0.1080
6 6 4 4.8749 0.3899
6 6 6 2.8979 -0.1480
6 6 8 2.1260 -0.1716
6 6 10 0.5428 0.1794
6 6 12 -1.1161 0.0144
6 6 14 -0.5789 -0.1781
6 6 16 0.4932 0.0037
6 6 18 0.1109 -0.0163
6 6 20 0.0073 -0.1722
6 7 1 -1.3845 -0.2018
6 7 3 -1.8456 0.0179
6 7 5 2.2624 -0.2090
6 7 7 6.8822 -0.1726
6 7 9 5.4802 0.1029
6 7 11 2.4239 -0.0351
6 7 13 2.3769 -0.0390
6 7 15 2.1752 0.2221
6 7 17 0.9360 0.0404
6 7 19 0.4532 -0.1862
6 8 0 2.8497 -1.1879
6 8 2 0.9448 0.0730
6 8 4 -1.2679 0.4385
6 8 6 -0.7243 -0.0830
6 8 8 0.2929 -0.1382
6 8 10 0.1169 0.1273
6 8 12 -0.3253 0.0219
6 8 14 0.2249 -0.1281
6 8 16 1.1781 0.0767
6 8 18 0.7546 0.1902
6 9 1 3.0170 0.0942
6 9 3 1.0120 0.2177
6 9 5 -0.3173 -0.0310
6 9 7 0.0909 -0.0765
6 9 9 -0.9460 0.1349
6 9 11 -2.9556 -0.0151
6 9 13 -1.8965 -0.1118
6 9 15 -0.3407 0.1183
6 9 17 -1.3272 0.0091
6 9 19 -1.4002 -0.2168
6 10 0 6.4544 -0.9855
6 10 2 3.3986 0.1985
6 10 4 0.4727 0.5567
6 10 6 1.9059 0.0386
6 10 8 3.0870 -0.0536
6 10 10 3.3994 0.1446
6 10 12 3.5007 0.0382
6 10 14 2.0508 -0.1138
6 10 16 1.3155 -0.0742
6 10 18 1.5605 0.0050
6 11 1 -7.1410 -0.2527
6 11 3 -2.9098 -0.0604
6 11 5 -0.1669 -0.1908
6 11 7 0.7756 -0.1237
6 11 9 -0.0169 0.1183
6 11 11 -2.7084 0.0376
6 11 13 -2.6298 -0.0699
6 11 15 -0.0586 0.1562
6 11 17 0.0311 0.2389
6 12 0 6.4218 -0.9865
6 12 2 4.0613 -0.0332
6 12 4 2.1362 0.2902
6 12 6 3.1561 -0.1780
6 12 8 2.3849 -0.1977
6 12 10 1.0954 0.0679
6 12 12 1.6828 -0.0273
6 12 14 1.3157 -0.0077
6 12 16 0.1320 0.1760
6 13 1 -0.4993 -0.0062
6 13 3 -1.5008 0.1189
6 13 5 -3.1185 -0.0179
6 13 7 -2.5462 -0.0040
6 13 9 -0.4844 0.0158
6 13 11 -0.1636 -0.0465
6 13 13 -0.4865 0.0106
6 13 15 0.2740 -0.0066
6 14 0 -2.2758 -0.7541
6 14 2 -0.8247 0.1072
6 14 4 2.4318 0.3977
6 14 6 4.3839 -0.0725
6 14 8 3.1567 -0.0778
6 14 10 0.7718 0.2605
6 14 12 -0.2814 0.0149
6 14 14 -0.0959 -0.2243
6 15 1 3.1349 -0.0253
6 15 3 1.0087 0.0772
6 15 5 -0.2353 -0.0158
6 15 7 0.2206 0.0719
6 15 9 0.8659 0.1225
6 15 11 1.0225 -0.1017
6 15 13 0.7010 -0.0261
6 16 0 -0.8388 -0.9366
6 16 2 -0.8473 -0.1364
6 16 4 -0.9500 0.1207
6 16 6 -0.8955 -0.1228
6 16 8 -0.5483 -0.1822
6 16 10 -0.5556 -0.0515
6 16 12 -0.8829 -0.0387
6 17 1 0.4983 0.0175
6 17 3 1.3855 0.0412
6 17 5 1.7036 -0.0826
6 17 7 1.0704 -0.1766
6 17 9 0.4895 0.1244
6 18 0 1.8919 -0.5813
6 18 2 0.8001 0.0493
6 18 4 -0.4799 0.0661
6 18 6 0.0762 0.0096
6 18 8 1.0550 0.2727
6 19 1 0.0158 0.1643
6 19 3 0.7272 0.3583
6 19 5 0.6946 0.3555
7 1 0 22.4519 -1.5963
7 1 2 15.6582 -0.0872
7 1 4 1.6894 0.4008
7 1 6 -5.3118 -0.2140
7 1 8 -1.8990 -0.1728
7 1 10 1.0146 0.2201
7 1 12 0.3139 0.0732
7 1 14 0.8323 -0.0897
7 1 16 0.9383 -0.0093
7 1 18 -0.5648 0.0107
7 1 20 -0.5398 0.0296
7 2 1 -0.1684 0.3852
7 2 3 -1.2138 0.4541
7 2 5 3.7026 0.0828
7 2 7 6.4382 0.0031
7 2 9 1.1390 0.1207
7 2 11 -2.4871 -0.0881
7 2 13 -0.7661 -0.1507
7 2 15 0.4685 0.1440
7 2 17 0.0892 0.0103
7 2 19 0.2252 -0.4302
7 2 21 0.4103 -0.2821
7 3 0 -4.9268 -1.4949
7 3 2 -3.5619 -0.0190
7 3 4 -0.4888 0.4587
7 3 6 3.6366 -0.1696
7 3 8 6.6188 -0.1369
7 3 10 4.8236 0.2021
7 3 12 1.0800 -0.0198
7 3 14 0.0422 -0.1607
7 3 16 0.4461 -0.0065
7 3 18 0.2800 0.0852
7 3 20 -0.0801 0.1524
7 4 1 4.8486 -0.1353
7 4 3 -4.5227 0.0268
7 4 5 -7.4334 -0.1691
7 4 7 -4.1216 -0.1012
7 4 9 -3.7074 0.1140
7 4 11 -3.9316 -0.0209
7 4 13 -1.4820 -0.0716
7 4 15 -0.0932 0.1657
7 4 17 -1.2776 0.0237
7 4 19 -1.7859 -0.3559
7 5 0 14.5255 -1.3406
7 5 2 12.3512 0.0426
7 5 4 7.5228 0.4527
7 5 6 5.0447 -0.1547
7 5 8 6.3787 -0.1673
7 5 10 6.5592 0.1406
7 5 12 4.3192 -0.0086
7 5 14 2.4927 -0.1171
7 5 16 1.3479 0.0206
7 5 18 0.6712 0.0253
7 5 20 0.5654 -0.0355
7 6 1 -1.9693 -0.0111
7 6 3 -4.1389 0.1438
7 6 5 -0.4988 -0.1134
7 6 7 3.2760 -0.0728
7 6 9 0.3076 0.1981
7 6 11 -2.8310 0.0132
7 6 13 -1.5650 -0.0919
7 6 15 0.2504 0.1755
7 6 17 0.3777 0.0855
7 6 19 0.0342 -0.1720
7 7 0 -2.1865 -0.9593
7 7 2 -1.6256 0.2880
7 7 4 -0.7285 0.6090
7 7 6 0.6283 -0.0293
7 7 8 2.0195 -0.1579
7 7 10 1.0609 0.1111
7 7 12 -0.6101 -0.0058
7 7 14 0.0108 -0.1605
7 7 16 1.0258 0.0083
7 7 18 0.4901 0.0028
7 8 1 13.7554 -0.2191
7 8 3 5.1445 -0.0629
7 8 5 -0.1385 -0.2272
7 8 7 0.4470 -0.0914
7 8 9 1.2948 0.1950
7 8 11 1.6891 0.0138
7 8 13 2.3532 -0.0641
7 8 15 1.2452 0.1188
7 8 17 -0.7953 -0.0398
7 8 19 -0.7764 -0.1482
7 9 0 -2.0953 -1.2147
7 9 2 -2.2653 -0.0265
7 9 4 -1.3089 0.3290
7 9 6 0.7306 -0.2200
7 9 8 0.8278 -0.2487
7 9 10 -0.9930 0.1197
7 9 12 -1.9419 0.0429
7 9 14 -0.8553 -0.1095
7 9 16 1.1854 0.1043
7 9 18 1.6748 0.1921
7 10 1 -3.5658 -0.0178
7 10 3 -1.1542 0.0722
7 10 5 1.1135 -0.1481
7 10 7 2.5116 -0.0899
7 10 9 1.8007 0.1195
7 10 11 -0.5902 -0.0492
7 10 13 -0.9002 -0.1369
7 10 15 0.1113 0.1131
7 10 17 -0.5508 0.1121
7 11 0 9.1828 -0.9521
7 11 2 5.1654 0.0888
7 11 4 0.3549 0.4460
7 11 6 0.1604 -0.0534
7 11 8 0.2969 -0.1258
7 11 10 0.8789 0.1249
7 11 12 2.6563 0.0463
7 11 14 2.2796 -0.0117
7 11 16 0.7335 0.0254
7 12 1 -3.9443 0.1243
7 12 3 -2.0273 0.1856
7 12 5 -1.9527 -0.0135
7 12 7 -1.5507 0.0212
7 12 9 -0.9095 0.1437
7 12 11 -2.6916 0.0497
7 12 13 -3.2064 -0.0834
7 12 15 -0.7628 -0.0641
7 13 0 1.1843 -1.1217
7 13 2 1.1322 -0.1946
7 13 4 3.0575 0.1944
7 13 6 5.6748 -0.2100
7 13 8 4.8032 -0.1636
7 13 10 2.8700 0.1723
7 13 12 2.4284 0.0116
7 13 14 1.5873 -0.0228
7 14 1 1.1104 -0.0012
7 14 3 -0.7931 0.0787
7 14 5 -2.8043 -0.0805
7 14 7 -2.5666 -0.0358
7 14 9 -1.0542 -0.0382
7 14 11 -0.4865 -0.2327
7 14 13 -0.4992 -0.1480
7 15 0 -0.8932 -0.7518
7 15 2 -0.2631 -0.0729
7 15 4 1.0578 0.1993
7 15 6 1.9135 -0.1088
7 15 8 1.5537 -0.1841
7 15 10 0.3239 0.0707
7 15 12 -0.4273 0.0836
7 16 1 1.3054 0.1836
7 16 3 0.8129 0.2237
7 16 5 0.4995 -0.0071
7 16 7 0.3255 -0.0876
7 16 9 0.3977 0.1391
7 16 11 0.6346 0.0535
7 17 0 0.5032 -0.7792
7 17 2 0.2281 -0.0509
7 17 4 0.0014 0.1393
7 17 6 0.6197 0.0857
7 17 8 1.2755 0.1748
7 17 10 0.7611 0.0654
7 18 1 0.3492 -0.0693
7 18 3 0.5762 0.0114
7 18 5 0.3219 0.0302
7 18 7 -0.2492 -0.0925
7 19 0 0.5364 -0.1911
7 19 2 0.1094 0.1697
8 1 1 16.8326 -0.1551
8 1 3 10.1225 -0.0670
8 1 5 7.0105 -0.3218
8 1 7 6.8146 -0.1349
8 1 9 2.9983 0.1978
8 1 11 -0.3321 -0.0052
8 1 13 0.7277 -0.1153
8 1 15 1.1341 0.1503
8 1 17 -0.2846 0.0153
8 1 19 -0.2576 -0.3778
8 2 0 -17.3349 -1.4366
8 2 2 -14.2039 -0.0148
8 2 4 -6.3267 0.4778
8 2 6 0.8781 -0.1425
8 2 8 2.1864 -0.1988
8 2 10 -1.0199 0.1261
8 2 12 -3.4562 -0.0111
8 2 14 -2.5598 -0.1251
8 2 16 -0.4527 0.0049
8 2 18 0.0878 0.0428
8 2 20 -0.2921 0.0516
8 3 1 11.0537 -0.0472
8 3 3 1.0011 0.0610
8 3 5 -4.1223 -0.2157
8 3 7 -0.6732 -0.1201
8 3 9 2.6505 0.1651
8 3 11 3.5042 -0.0123
8 3 13 4.1790 -0.0978
8 3 15 2.9436 0.2025
8 3 17 -0.0670 0.0415
8 3 19 -1.2599 -0.4262
8 4 0 17.2648 -0.9707
8 4 2 13.3284 0.3307
8 4 4 6.0293 0.6334
8 4 6 2.2950 -0.0188
8 4 8 1.8511 -0.0878
8 4 10 0.6340 0.1344
8 4 12 -0.7969 -0.0315
8 4 14 -0.6235 -0.1565
8 4 16 0.0651 -0.0181
8 4 18 0.7145 0.1587
8 4 20 1.1859 0.2033
8 5 1 -14.2895 -0.1058
8 5 3 -8.7499 0.0730
8 5 5 1.5763 -0.1420
8 5 7 6.4364 -0.1043
8 5 9 1.6361 0.1927
8 5 11 -3.3025 0.0048
8 5 13 -2.6368 -0.1559
8 5 15 -0.1865 0.1598
8 5 17 0.1856 -0.0214
8 5 19 -0.7570 -0.5799
8 6 0 11.2988 -1.4352
8 6 2 7.4472 -0.1116
8 6 4 -0.0038 0.2742
8 6 6 -2.2457 -0.2216
8 6 8 1.9333 -0.1857
8 6 10 4.8063 0.1350
8 6 12 4.2036 0.1065
8 6 14 2.8402 -0.0094
8 6 16 1.1956 0.0394
8 6 18 0.2398 0.1280
8 7 1 10.9513 0.0078
8 7 3 3.9481 0.0510
8 7 5 0.8273 -0.1865
8 7 7 0.5939 -0.1122
8 7 9 -1.5332 0.1560
8 7 11 -2.4771 -0.0641
8 7 13 -0.9190 -0.2164
8 7 15 0.1909 0.0906
8 7 17 -0.1878 0.1021
8 7 19 -0.3573 -0.1095
8 8 0 -8.1126 -1.1944
8 8 2 -5.9016 0.0402
8 8 4 -1.8974 0.3771
8 8 6 1.3152 -0.2009
8 8 8 2.5434 -0.2097
8 8 10 0.4458 0.1484
8 8 12 -1.8461 0.0512
8 8 14 -1.0891 -0.1101
8 8 16 0.6615 -0.0071
8 8 18 0.8617 -0.0676
8 9 1 5.9835 0.1859
8 9 3 2.4405 0.2368
8 9 5 1.2581 0.0041
8 9 7 2.0604 0.0384
8 9 9 2.0146 0.1709
8 9 11 2.0299 -0.0476
8 9 13 2.3500 -0.1170
8 9 15 1.5703 0.1118
8 9 17 0.0927 0.0939
8 10 0 3.1706 -1.2532
8 10 2 0.9731 -0.1859
8 10 4 -2.1539 0.1688
8 10 6 -2.6056 -0.2946
8 10 8 -2.3374 -0.2157
8 10 10 -2.6888 0.1867
8 10 12 -1.9490 0.0799
8 10 14 -0.3917 -0.0445
8 10 16 0.3436 0.0930
8 11 1 -0.6433 -0.0093
8 11 3 0.5501 0.0465
8 11 5 1.1825 -0.1179
8 11 7 1.9090 -0.0273
8 11 9 2.0571 0.1063
8 11 11 0.2457 -0.0018
8 11 13 -1.0995 -0.1033
8 11 15 -0.4637 -0.0774
8 12 0 0.2515 -1.0456
8 12 2 -0.6896 -0.0497
8 12 4 -0.3153 0.3365
8 12 6 1.7849 -0.1400
8 12 8 1.6349 -0.1452
8 12 10 0.8763 0.1210
8 12 12 1.5505 -0.0895
8 12 14 1.5118 -0.0541
8 12 16 0.5505 0.2432
8 13 1 1.1986 0.1760
8 13 3 0.6479 0.1499
8 13 5 -0.9008 -0.0475
8 13 7 -0.9746 0.0061
8 13 9 -0.1171 0.0329
8 13 11 -0.6295 -0.0994
8 13 13 -0.9989 -0.1027
8 13 15 -0.3002 -0.1104
8 14 0 0.9206 -0.7723
8 14 2 0.4852 0.0107
8 14 4 0.6872 0.3288
8 14 6 1.6526 -0.0547
8 14 8 1.4477 -0.1499
8 14 10 0.7395 0.1160
8 14 12 0.6520 0.0907
8 14 14 0.7005 -0.0101
8 15 1 -0.3446 -0.1681
8 15 3 0.0241 -0.0950
8 15 5 0.3805 -0.2203
8 15 7 0.7666 -0.1171
8 15 9 0.9864 0.1145
8 15 11 0.5681 -0.0680
8 16 0 1.1377 -0.6586
8 16 2 1.0281 0.0398
8 16 4 0.8539 0.2426
8 16 6 0.9965 0.0198
8 16 8 1.0993 -0.0542
8 16 10 0.4961 -0.0459
8 17 1 -0.0013 0.1055
8 17 3 -0.6683 0.0751
8 17 5 -0.9498 0.0040
8 17 7 -0.9979 -0.0940
8 17 9 -0.9056 -0.0449
8 18 0 0.0277 -0.3430
8 18 2 0.3306 0.1798
8 18 4 0.7688 0.2111
8 18 6 0.9566 -0.0577
9 1 0 -15.1082 -1.0755
9 1 2 -13.4530 0.2600
9 1 4 -7.6318 0.6261
9 1 6 -0.7886 -0.0718
9 1 8 2.0538 -0.1565
9 1 10 1.7631 0.1512
9 1 12 0.3768 -0.0087
9 1 14 -0.4825 -0.1013
9 1 16 0.2972 0.0597
9 1 18 0.6027 0.0172
9 1 20 -0.0421 -0.0411
9 2 1 26.8983 0.0704
9 2 3 11.4213 0.0951
9 2 5 -1.4844 -0.1823
9 2 7 -1.3823 -0.0192
9 2 9 2.6529 0.2251
9 2 11 3.8118 -0.0477
9 2 13 4.7606 -0.1542
9 2 15 3.7326 0.1424
9 2 17 0.3253 0.0802
9 2 19 -0.6810 -0.2070
9 3 0 -6.3921 -1.4013
9 3 2 -4.8928 -0.0988
9 3 4 0.0613 0.3229
9 3 6 3.7154 -0.2222
9 3 8 0.4234 -0.2094
9 3 10 -5.0054 0.1484
9 3 12 -6.2154 0.0602
9 3 14 -3.6687 -0.0661
9 3 16 -0.5574 0.0116
9 3 18 0.8642 -0.0376
9 3 20 0.8516 -0.1694
9 4 1 -3.6625 -0.1640
9 4 3 -2.1324 -0.0083
9 4 5 2.1747 -0.2125
9 4 7 6.6234 -0.1080
9 4 9 6.5921 0.1777
9 4 11 3.5864 -0.0679
9 4 13 1.9997 -0.1818
9 4 15 1.3488 0.2081
9 4 17 0.0549 0.0634
9 4 19 -0.8451 -0.4085
9 5 0 15.8412 -1.2357
9 5 2 9.4905 0.0240
9 5 4 -0.9960 0.3343
9 5 6 -4.2005 -0.1863
9 5 8 -1.8827 -0.1802
9 5 10 -0.2138 0.0958
9 5 12 0.7033 0.0427
9 5 14 1.3801 -0.1042
9 5 16 0.7647 -0.0064
9 5 18 0.2395 0.2628
9 6 1 0.0931 0.2807
9 6 3 0.0404 0.3106
9 6 5 2.2193 0.0353
9 6 7 3.0879 0.0151
9 6 9 0.3002 0.2148
9 6 11 -2.2488 -0.0757
9 6 13 -1.8400 -0.2712
9 6 15 -0.2548 0.0974
9 6 17 -0.0266 -0.0084
9 6 19 -0.5355 -0.5168
9 7 0 1.0203 -1.4154
9 7 2 0.6055 -0.1268
9 7 4 -0.0006 0.2502
9 7 6 1.2674 -0.2143
9 7 8 3.3079 -0.1431
9 7 10 2.6575 0.1778
9 7 12 1.0072 0.1307
9 7 14 0.5946 -0.0171
9 7 16 0.4875 -0.0507
9 7 18 0.4250 -0.0288
9 8 1 4.2253 -0.0465
9 8 3 0.8198 -0.0090
9 8 5 0.4199 -0.2118
9 8 7 0.7885 -0.1499
9 8 9 -0.7157 0.1021
9 8 11 -0.9895 -0.0392
9 8 13 0.4378 -0.1519
9 8 15 1.3746 0.1988
9 8 17 0.9063 0.3511
9 9 0 2.3318 -1.1562
9 9 2 0.9207 -0.0737
9 9 4 -2.0353 0.2361
9 9 6 -2.6647 -0.2148
9 9 8 -0.7795 -0.1328
9 9 10 -0.5136 0.1784
9 9 12 -1.0776 0.0515
9 9 14 -0.5706 -0.0863
9 9 16 -0.5075 -0.1074
9 10 1 1.5152 0.0561
9 10 3 0.9316 0.1335
9 10 5 1.6436 -0.0407
9 10 7 2.0362 -0.0083
9 10 9 1.2645 0.0881
9 10 11 0.5477 -0.0541
9 10 13 0.0272 -0.1783
9 10 15 0.1601 -0.0858
9 10 17 0.6116 0.0267
9 11 0 -2.2508 -0.7907
9 11 2 -2.3791 0.1693
9 11 4 -1.8427 0.4453
9 11 6 -0.3590 -0.0982
9 11 8 0.0576 -0.0818
9 11 10 -0.9067 0.1846
9 11 12 -0.7894 -0.0868
9 11 14 0.3497 -0.0794
9 11 16 0.3465 0.2564
9 12 1 5.1412 -0.1550
9 12 3 2.9452 -0.1122
9 12 5 0.6412 -0.1884
9 12 7 0.3259 -0.0530
9 12 9 1.2385 0.0168
9 12 11 1.5105 0.0096
9 12 13 0.9025 0.0829
9 12 15 0.2842 -0.0519
9 13 0 -1.7806 -0.8972
9 13 2 -2.0197 -0.0545
9 13 4 -1.4447 0.2712
9 13 6 -0.0516 -0.1073
9 13 8 0.1186 -0.1056
9 13 10 -0.6841 0.1314
9 13 12 -0.9147 -0.1081
9 13 14 -0.2602 -0.2120
9 14 1 0.8131 -0.0328
9 14 3 1.7025 0.0211
9 14 5 2.2644 -0.0860
9 14 7 2.5184 -0.0128
9 14 9 2.3688 0.1525
9 14 11 1.5061 0.0231
9 14 13 0.4594 -0.0376
9 15 0 1.6284 -0.5127
9 15 2 0.7172 0.2695
9 15 4 -0.6893 0.3961
9 15 6 -1.0446 0.0077
9 15 8 -0.6446 -0.1693
9 15 10 -0.1939 -0.1696
9 16 1 -0.9390 -0.0916
9 16 3 -0.7296 -0.1142
9 16 5 0.1507 -0.0165
9 16 7 0.7806 0.0639
9 16 9 0.4704 0.1580
9 17 0 1.1014 -0.6239
9 17 2 1.5015 0.0795
9 17 4 1.5694 0.1471
9 17 6 0.8751 -0.2675
9 17 8 0.5300 -0.2411
9 18 1 -0.3173 0.0177
9 18 3 -1.1932 -0.0796
10 1 1 8.5458 -0.0671
10 1 3 2.5339 0.0030
10 1 5 -1.8875 -0.1866
10 1 7 -1.3519 -0.0431
10 1 9 -1.1888 0.1803
10 1 11 -1.8589 -0.0316
10 1 13 0.5351 -0.0941
10 1 15 2.2552 0.1723
10 1 17 0.7130 0.0587
10 1 19 -0.1570 -0.2855
10 2 0 -9.3797 -1.4838
10 2 2 -7.3041 -0.2165
10 2 4 -0.9929 0.1945
10 2 6 3.8521 -0.2837
10 2 8 1.8198 -0.1825
10 2 10 -1.9997 0.1857
10 2 12 -3.2897 0.0441
10 2 14 -2.5872 -0.0565
10 2 16 -0.5805 0.0801
10 2 18 0.5511 -0.0224
10 3 1 9.7974 0.2972
10 3 3 5.2058 0.3389
10 3 5 2.0689 0.0506
10 3 7 3.9645 0.0583
10 3 9 5.0132 0.1597
10 3 11 2.8333 -0.1812
10 3 13 1.9489 -0.2729
10 3 15 1.4886 0.1043
10 3 17 -0.0077 0.0996
10 3 19 -0.2964 -0.1132
10 4 0 4.0391 -1.2649
10 4 2 0.4121 -0.0313
10 4 4 -3.4222 0.3110
10 4 6 -2.4965 -0.1817
10 4 8 -1.7955 -0.1581
10 4 10 -1.8809 0.1393
10 4 12 -0.4327 0.0502
10 4 14 1.2054 -0.0897
10 4 16 1.3895 0.0162
10 4 18 0.4911 0.0674
10 5 1 3.2805 -0.0959
10 5 3 2.4419 -0.0101
10 5 5 1.6603 -0.1690
10 5 7 2.1377 -0.0635
10 5 9 1.8104 0.1744
10 5 11 -0.2052 -0.0711
10 5 13 -1.0584 -0.1636
10 5 15 -0.6150 0.1921
10 5 17 -0.4695 0.0359
10 6 0 2.5674 -1.2884
10 6 2 1.3266 -0.0556
10 6 4 0.9929 0.2642
10 6 6 3.1133 -0.2181
10 6 8 2.9662 -0.1699
10 6 10 0.1962 0.1123
10 6 12 -0.8344 0.0365
10 6 14 0.0611 -0.0824
10 6 16 0.6333 0.0211
10 6 18 0.5911 0.1694
10 7 1 1.2664 -0.0153
10 7 3 -0.8865 0.0764
10 7 5 -1.0075 -0.0797
10 7 7 0.4195 -0.0412
10 7 9 0.8790 0.1778
10 7 11 0.7629 0.0077
10 7 13 1.1468 -0.1331
10 7 15 1.4074 0.1872
10 7 17 0.5396 0.2176
10 8 0 6.7586 -0.7828
10 8 2 4.2061 0.2611
10 8 4 -0.6666 0.4761
10 8 6 -2.3121 -0.0162
10 8 8 -0.6840 -0.0280
10 8 10 -0.0989 0.1138
10 8 12 -0.3352 -0.0393
10 8 14 -0.3693 -0.1728
10 8 16 -0.9084 -0.2725
10 9 1 -3.1407 -0.1594
10 9 3 -1.6911 -0.0282
10 9 5 1.5685 -0.1784
10 9 7 2.2805 -0.1275
10 9 9 -0.1183 0.1127
10 9 11 -1.7680 0.0384
10 9 13 -1.5113 -0.1407
10 9 15 0.1374 0.0872
10 9 17 1.1911 0.3352
10 10 0 3.0480 -0.9570
10 10 2 1.9618 0.0000
10 10 4 -0.2194 0.2880
10 10 6 -0.4729 -0.1701
10 10 8 1.1938 -0.1282
10 10 10 1.7087 0.1214
10 10 12 1.7144 -0.0123
10 10 14 1.6971 0.0337
10 10 16 0.2907 0.1353
10 11 1 3.4212 -0.1337
10 11 3 0.7436 -0.0854
10 11 5 -0.9594 -0.1646
10 11 7 -1.3222 -0.0282
10 11 9 -1.0518 0.0542
10 11 11 -0.3414 -0.0074
10 11 13 -0.2964 -0.0457
10 11 15 -0.2733 -0.1392
10 12 0 -3.1628 -0.6900
10 12 2 -2.4712 0.1394
10 12 4 -0.8639 0.4047
10 12 6 0.8117 -0.0375
10 12 8 1.1748 -0.0174
10 12 10 -0.4266 0.2279
10 12 12 -1.5240 -0.0995
10 12 14 -0.5921 -0.2534
10 13 1 3.8344 0.0865
10 13 3 2.7205 0.1855
10 13 5 1.7014 0.0673
10 13 7 1.4362 0.0499
10 13 9 1.9938 0.0922
10 13 11 2.6747 0.0077
10 13 13 1.9719 0.1012
10 14 0 -0.6145 -0.8728
10 14 2 -1.0567 -0.0871
10 14 4 -1.5551 0.1022
10 14 6 -1.1523 -0.1040
10 14 8 -0.4542 -0.0813
10 14 10 -0.4644 -0.0502
10 14 12 -0.6215 -0.1642
10 15 1 0.8876 -0.0739
10 15 3 0.9887 -0.0163
10 15 5 1.5552 0.0930
10 15 7 1.6796 0.0565
10 15 9 0.8320 0.1708
10 16 0 0.2096 -0.5810
10 16 2 0.3785 0.1731
10 16 4 0.0103 0.0539
10 16 6 -0.7626 -0.4243
10 16 8 -0.4036 -0.3287
10 17 1 -0.6508 0.0204
10 17 3 -1.2295 -0.0480
10 17 5 -0.3328 0.2022
11 1 0 5.2189 -1.1197
11 1 2 4.2973 0.0733
11 1 4 4.1285 0.3827
11 1 6 5.0816 -0.0981
11 1 8 3.4230 -0.0680
11 1 10 0.3059 0.1361
11 1 12 -0.8536 -0.0478
11 1 14 -0.5928 -0.1045
11 1 16 -0.4311 0.0739
11 1 18 -0.2697 0.0930
11 2 1 3.9120 -0.1052
11 2 3 1.9680 0.0243
11 2 5 1.4381 -0.1320
11 2 7 3.1381 -0.0533
11 2 9 2.9584 0.1263
11 2 11 1.0577 -0.0986
11 2 13 1.2049 -0.1425
11 2 15 1.7739 0.1736
11 2 17 0.9189 0.0850
11 3 0 5.1240 -1.2820
11 3 2 1.4557 -0.1165
11 3 4 -3.1248 0.2048
11 3 6 -3.2842 -0.2099
11 3 8 -1.9597 -0.1319
11 3 10 -0.1961 0.1388
11 3 12 1.5683 0.0114
11 3 14 2.0490 -0.0877
11 3 16 1.5002 0.0711
11 3 18 0.4025 0.0833
11 4 1 2.3078 -0.0893
11 4 3 1.9754 -0.0038
11 4 5 1.2036 -0.1464
11 4 7 1.1819 -0.0612
11 4 9 -0.5652 0.1230
11 4 11 -3.6876 -0.0895
11 4 13 -3.5869 -0.1089
11 4 15 -1.7498 0.2210
11 4 17 -0.7374 0.1302
11 5 0 1.5097 -0.9213
11 5 2 0.8292 0.2577
11 5 4 2.5747 0.5450
11 5 6 6.2301 0.0148
11 5 8 5.6061 -0.0366
11 5 10 2.6404 0.1268
11 5 12 1.4009 -0.0531
11 5 14 1.4142 -0.1381
11 5 16 1.5025 0.0501
11 5 18 0.6745 0.0675
11 6 1 4.7847 -0.0612
11 6 3 0.0361 0.0267
11 6 5 -4.0120 -0.0891
11 6 7 -2.9089 -0.0299
11 6 9 0.1749 0.1355
11 6 11 1.4197 -0.0293
11 6 13 1.6677 -0.1290
11 6 15 0.8892 0.0623
11 6 17 -0.5417 0.0303
11 7 0 1.4507 -0.9882
11 7 2 0.1678 0.0576
11 7 4 -1.0265 0.2934
11 7 6 -0.3714 -0.1429
11 7 8 -0.7687 -0.0828
11 7 10 -2.6403 0.1084
11 7 12 -3.0179 -0.0300
11 7 14 -1.6547 -0.0715
11 7 16 -0.4266 -0.0007
11 8 1 -0.7985 -0.1766
11 8 3 0.5365 0.0098
11 8 5 3.1823 -0.1045
11 8 7 4.4205 -0.0983
11 8 9 3.0681 0.0978
11 8 11 1.1026 0.0536
11 8 13 0.3100 -0.0579
11 8 15 0.6910 0.1442
11 9 0 6.0189 -0.8438
11 9 2 3.7257 0.0685
11 9 4 -0.5635 0.3255
11 9 6 -2.0311 -0.0948
11 9 8 -0.3598 -0.0700
11 9 10 1.3035 0.0971
11 9 12 2.2718 -0.0555
11 9 14 1.9384 -0.0685
11 9 16 0.1562 -0.0553
11 10 1 -2.0837 0.2236
11 10 3 -2.7152 0.2195
11 10 5 -1.9933 0.0215
11 10 7 -1.5141 0.0736
11 10 9 -2.3670 0.1755
11 10 11 -3.0855 0.0802
11 10 13 -2.6805 -0.0597
11 10 15 -0.9778 -0.0787
11 11 0 2.2930 -1.0198
11 11 2 2.2347 -0.1370
11 11 4 2.0591 0.2240
11 11 6 2.4726 -0.1671
11 11 8 3.0826 -0.1481
11 11 10 2.4153 0.1470
11 11 12 1.5740 -0.0131
11 11 14 1.2764 -0.0850
11 12 1 1.6880 -0.0104
11 12 3 0.3704 0.0793
11 12 5 -0.6088 -0.0207
11 12 7 -0.9210 0.0503
11 12 9 -0.2414 0.1004
11 12 11 0.9132 -0.0731
11 12 13 0.6919 -0.0416
11 13 0 0.0003 -0.8136
11 13 2 -0.2289 -0.0831
11 13 4 -0.4085 0.1270
11 13 6 0.2011 -0.0761
11 13 8 0.5841 -0.0365
11 13 10 -0.4254 0.1152
11 13 12 -0.9514 0.0404
11 14 1 1.2502 0.0851
11 14 3 0.4933 0.1247
11 14 5 0.1382 0.0644
11 14 7 0.0396 -0.0929
11 14 9 0.1376 0.0366
11 14 11 0.5457 0.0543
11 15 0 -0.7160 -0.6547
11 15 2 -0.1674 0.0930
11 15 4 0.2727 0.0719
11 15 6 0.2239 -0.1124
11 15 8 0.7994 0.1077
11 16 1 1.1766 -0.1285
11 16 3 0.0627 0.0331
11 16 5 0.3728 0.3661
11 16 7 0.8465 0.3182
11 17 0 -0.4562 -0.1872
11 17 2 0.0040 0.2465
12 1 1 3.4319 -0.2471
12 1 3 1.0246 -0.0959
12 1 5 -0.1960 -0.1943
12 1 7 0.9219 -0.0689
12 1 9 2.5154 0.1736
12 1 11 2.7757 -0.0219
12 1 13 2.0135 -0.1506
12 1 15 1.7333 0.1456
12 1 17 1.4670 0.1612
12 2 0 6.0054 -0.7481
12 2 2 2.4576 0.3075
12 2 4 -3.0094 0.5255
12 2 6 -4.4578 0.0534
12 2 8 -3.5561 -0.0188
12 2 10 -2.4623 0.0954
12 2 12 -0.4867 -0.0187
12 2 14 1.1157 -0.0620
12 2 16 0.6514 0.0764
12 2 18 -0.1122 0.1075
12 3 1 -2.4360 -0.1102
12 3 3 0.6835 0.0414
12 3 5 3.9782 -0.0720
12 3 7 4.6291 -0.0146
12 3 9 1.1674 0.1603
12 3 11 -3.0890 -0.0546
12 3 13 -3.4975 -0.0826
12 3 15 -1.5192 0.2456
12 3 17 -0.2127 0.1482
12 4 0 9.1916 -1.0668
12 4 2 6.5441 0.0260
12 4 4 3.7251 0.3174
12 4 6 4.1890 -0.0936
12 4 8 4.7048 -0.0904
12 4 10 4.8216 0.0788
12 4 12 4.5186 -0.0838
12 4 14 3.1173 -0.1810
12 4 16 1.7215 -0.0067
12 5 1 -0.9673 -0.1275
12 5 3 -4.3747 -0.0539
12 5 5 -7.1012 -0.1609
12 5 7 -5.6870 -0.0891
12 5 9 -3.5908 0.0804
12 5 11 -2.7765 -0.0346
12 5 13 -0.9313 -0.0420
12 5 15 0.0271 0.1596
12 5 17 -0.5854 0.1413
12 6 0 0.3277 -1.0397
12 6 2 0.1636 0.0172
12 6 4 1.5705 0.3201
12 6 6 3.6193 -0.0878
12 6 8 2.4803 -0.0724
12 6 10 -0.4673 0.0884
12 6 12 -2.1460 -0.0327
12 6 14 -1.6703 0.0299
12 6 16 -0.0635 0.1950
12 7 1 4.8492 0.2149
12 7 3 3.8007 0.3102
12 7 5 3.4167 0.1373
12 7 7 4.1337 0.0558
12 7 9 4.1315 0.1059
12 7 11 3.1703 -0.0098
12 7 13 2.3202 -0.1455
12 7 15 1.0664 -0.1073
12 8 0 -0.4173 -0.9523
12 8 2 -1.9100 -0.0340
12 8 4 -3.9227 0.2343
12 8 6 -3.7291 -0.1361
12 8 8 -2.4954 -0.0212
12 8 10 -1.5570 0.2197
12 8 12 -0.4706 0.0617
12 8 14 0.3985 0.0533
12 8 16 0.3496 0.1484
12 9 1 0.5364 0.0332
12 9 3 -0.3668 0.0854
12 9 5 0.0783 -0.0567
12 9 7 1.1144 -0.0259
12 9 9 0.5039 0.0239
12 9 11 -1.0688 -0.0063
12 9 13 -1.4351 0.0032
12 9 15 -0.5148 0.0101
12 10 0 3.5811 -1.0569
12 10 2 3.3965 -0.1615
12 10 4 2.9152 0.2313
12 10 6 2.5026 -0.1534
12 10 8 2.3766 -0.1276
12 10 10 2.3894 0.1630
12 10 12 2.2772 -0.0374
12 10 14 1.4306 -0.1542
12 11 1 -1.0350 0.1601
12 11 3 -1.8823 0.1450
12 11 5 -2.1321 -0.0405
12 11 7 -1.7292 0.0296
12 11 9 -1.3108 0.0881
12 11 11 -0.9841 -0.0443
12 11 13 -0.6636 0.0208
12 12 0 2.3366 -0.6519
12 12 2 1.3374 0.0141
12 12 4 -0.0521 0.2099
12 12 6 0.0612 -0.0892
12 12 8 0.5091 -0.1279
12 12 10 0.0771 0.1067
12 12 12 0.0797 0.1215
12 13 1 -0.0937 -0.1754
12 13 3 0.2558 -0.0687
12 13 5 0.3444 -0.0827
12 13 7 0.0969 -0.0567
12 13 9 0.3800 0.1696
12 13 11 0.6476 0.0496
12 14 0 1.7867 -0.7000
12 14 2 1.7184 0.0817
12 14 4 1.3428 0.2367
12 14 6 1.0730 0.1416
12 14 8 1.0737 0.2180
12 14 10 0.6717 0.1352
12 15 1 -0.0007 -0.0277
12 15 3 -1.1372 0.0042
12 15 5 -1.0357 0.0613
12 15 7 -0.4269 -0.1283
12 16 0 -1.0852 -0.2348
12 16 2 -0.4120 0.1057
12 16 4 0.0359 -0.0360
13 1 0 -2.0623 -0.9779
13 1 2 -2.8308 0.0446
13 1 4 -3.8366 0.3491
13 1 6 -3.3740 -0.0443
13 1 8 -3.1411 -0.0764
13 1 10 -4.0826 0.0510
13 1 12 -2.9048 -0.0113
13 1 14 -0.4303 -0.0098
13 1 16 -0.2635 -0.0137
13 2 1 3.6121 -0.1590
13 2 3 4.8645 -0.0114
13 2 5 6.7335 -0.1328
13 2 7 6.8545 -0.0530
13 2 9 4.6259 0.1769
13 2 11 1.7094 -0.0145
13 2 13 -0.1828 -0.1407
13 2 15 -0.1034 0.1464
13 2 17 0.5169 0.1773
13 3 0 7.1246 -1.1234
13 3 2 4.0477 -0.1243
13 3 4 -0.5157 0.1801
13 3 6 -1.3497 -0.1307
13 3 8 -0.0396 -0.1096
13 3 10 1.3367 0.0798
13 3 12 2.5899 0.0427
13 3 14 2.5640 0.0016
13 3 16 1.2378 0.1028
13 4 1 -4.6810 0.2176
13 4 3 -5.5059 0.2867
13 4 5 -5.3239 0.1063
13 4 7 -3.6531 0.0570
13 4 9 -3.1802 0.1083
13 4 11 -3.7431 -0.1085
13 4 13 -2.4152 -0.1104
13 4 15 -0.6579 0.1684
13 5 0 6.2054 -0.9955
13 5 2 5.4488 -0.0240
13 5 4 5.1050 0.2795
13 5 6 5.4948 -0.0775
13 5 8 4.3924 -0.0878
13 5 10 2.4228 0.0907
13 5 12 0.7231 0.0209
13 5 14 -0.2237 0.0125
13 5 16 0.0052 0.1202
13 6 1 1.4632 0.0196
13 6 3 0.8177 0.0800
13 6 5 1.0288 -0.0534
13 6 7 2.0806 -0.0270
13 6 9 1.9486 0.1157
13 6 11 1.2747 0.0388
13 6 13 1.5662 -0.0403
13 6 15 1.1854 0.0069
13 7 0 -1.9084 -1.0949
13 7 2 -3.3343 -0.1580
13 7 4 -4.8569 0.1781
13 7 6 -3.8962 -0.1638
13 7 8 -2.1830 -0.1213
13 7 10 -1.4174 0.0885
13 7 12 -1.1872 0.0100
13 7 14 -0.6181 0.1025
13 8 1 3.7982 0.0659
13 8 3 2.7674 0.1205
13 8 5 2.5545 0.0148
13 8 7 2.9778 0.0419
13 8 9 2.1118 0.0326
13 8 11 0.6365 -0.0321
13 8 13 0.1587 -0.0353
13 8 15 -0.0296 -0.1069
13 9 0 0.1756 -0.6729
13 9 2 0.6683 0.1637
13 9 4 1.6373 0.4374
13 9 6 1.8248 -0.0948
13 9 8 1.1587 -0.1185
13 9 10 0.7945 0.2135
13 9 12 0.6980 0.0321
13 9 14 0.4547 -0.0735
13 10 1 0.1829 -0.0919
13 10 3 -2.0493 -0.1157
13 10 5 -2.8632 -0.1908
13 10 7 -1.2483 -0.0329
13 10 9 -0.0199 -0.0160
13 10 11 0.0295 -0.0825
13 10 13 0.2693 0.1215
13 11 0 1.5651 -0.7475
13 11 2 1.0857 -0.0177
13 11 4 0.4713 0.2263
13 11 6 0.1579 -0.1074
13 11 8 -0.3314 -0.0820
13 11 10 -0.5700 0.2550
13 11 12 -0.2817 0.1688
13 12 1 1.4677 -0.2091
13 12 3 2.1642 -0.0830
13 12 5 2.2582 -0.1019
13 12 7 1.8423 -0.0803
13 12 9 1.5286 0.0678
13 12 11 0.9349 -0.0352
13 13 0 1.2166 -0.4929
13 13 2 0.2041 0.1531
13 13 4 -1.2635 0.2318
13 13 6 -1.3283 0.0386
13 13 8 -0.7465 0.0096
13 13 10 -0.4095 -0.0251
13 14 1 -0.9771 0.0077
13 14 3 -0.9166 -0.0471
13 14 5 -0.5704 -0.1054
13 14 7 -0.3707 -0.2005
13 15 0 0.7902 -0.6218
13 15 2 0.9625 -0.1661
13 15 4 0.7997 -0.0179
14 1 1 7.0507 0.2229
14 1 3 5.6290 0.2692
14 1 5 5.5907 0.0483
14 1 7 5.4148 0.0447
14 1 9 4.0005 0.1548
14 1 11 2.6468 -0.0033
14 1 13 1.3862 -0.0740
14 1 15 0.7129 0.1935
14 2 0 0.0237 -0.9599
14 2 2 -1.4383 -0.0124
14 2 4 -3.8510 0.3196
14 2 6 -3.9741 -0.0087
14 2 8 -2.2969 -0.0445
14 2 10 -1.1579 0.0714
14 2 12 -0.2733 -0.0093
14 2 14 0.2677 -0.0291
14 2 16 -0.1994 0.0248
14 3 1 1.1958 0.1095
14 3 3 -0.5443 0.1605
14 3 5 -1.1733 -0.0102
14 3 7 -0.5066 -0.0141
14 3 9 -0.4130 0.1067
14 3 11 -0.8642 -0.0319
14 3 13 -0.4954 -0.0737
14 3 15 0.2664 0.1088
14 4 0 4.0155 -1.1179
14 4 2 3.9425 -0.2357
14 4 4 4.3012 0.0816
14 4 6 4.7697 -0.1934
14 4 8 3.7928 -0.1482
14 4 10 1.9529 0.1164
14 4 12 0.8463 0.1744
14 4 14 0.3139 0.2044
14 5 1 -0.5468 -0.1207
14 5 3 -1.7480 -0.0252
14 5 5 -1.4421 -0.0998
14 5 7 0.2307 -0.0337
14 5 9 0.8021 0.0811
14 5 11 0.2373 -0.0703
14 5 13 0.2102 -0.1199
14 5 15 0.4274 0.0208
14 6 0 0.4722 -0.6779
14 6 2 -1.1390 0.1650
14 6 4 -3.4317 0.4264
14 6 6 -3.3445 0.0158
14 6 8 -1.9212 -0.1024
14 6 10 -0.9994 0.0274
14 6 12 -0.4474 -0.0195
14 6 14 -0.1545 0.0009
14 7 1 2.2191 -0.0176
14 7 3 2.9750 0.0007
14 7 5 4.1314 -0.1261
14 7 7 4.1242 -0.0648
14 7 9 2.1687 0.0333
14 7 11 0.1758 0.0432
14 7 13 -0.1776 0.1071
14 8 0 -0.0231 -0.8349
14 8 2 -0.2704 -0.0355
14 8 4 -0.2028 0.3145
14 8 6 0.5413 -0.1144
14 8 8 1.1589 -0.1735
14 8 10 1.2583 0.0966
14 8 12 0.7831 -0.0165
14 8 14 0.2209 -0.0570
14 9 1 0.3858 -0.1695
14 9 3 -1.7948 -0.1663
14 9 5 -2.7325 -0.1756
14 9 7 -1.3466 0.0635
14 9 9 -0.2913 0.1196
14 9 11 -0.0532 0.0497
14 9 13 0.4860 0.1698
14 10 0 1.2282 -0.6611
14 10 2 1.5589 0.1240
14 10 4 2.2632 0.3410
14 10 6 1.9738 -0.1587
14 10 8 0.5062 -0.2233
14 10 10 -0.4573 0.1704
14 10 12 -0.6210 0.1475
14 11 1 2.0549 0.0215
14 11 3 1.6953 0.0338
14 11 5 1.4783 0.0148
14 11 7 2.0094 -0.0040
14 11 9 2.2075 -0.0678
14 11 11 1.4556 -0.2370
14 12 0 -1.1134 -0.7148
14 12 2 -1.8531 -0.0393
14 12 4 -2.8506 0.0158
14 12 6 -2.9519 -0.1930
14 12 8 -2.4508 -0.0482
14 12 10 -1.4761 0.1716
14 13 1 1.4319 -0.0686
14 13 3 1.6360 -0.0880
14 13 5 1.6697 -0.1174
14 13 7 1.1728 -0.2254
14 14 0 0.5973 -0.6041
14 14 2 0.4495 -0.1346
14 14 4 0.0392 0.0317
14 14 6 -0.1461 0.0253
14 15 1 -0.1236 0.2361
15 1 0 0.6061 -1.0097
15 1 2 -0.4534 -0.1104
15 1 4 -2.7246 0.2241
15 1 6 -3.4051 -0.1449
15 1 8 -1.4711 -0.1035
15 1 10 0.2164 0.1954
15 1 12 0.3096 0.0841
15 1 14 0.0376 -0.0707
15 2 1 2.8917 -0.1537
15 2 3 1.1639 -0.1084
15 2 5 0.7648 -0.1996
15 2 7 0.9669 -0.0947
15 2 9 0.0662 0.0479
15 2 11 -0.3768 0.0510
15 2 13 0.4955 0.1801
15 2 15 1.0024 0.3294
15 3 0 0.4280 -0.7473
15 3 2 1.1369 0.1115
15 3 4 2.5263 0.4018
15 3 6 3.5508 0.0199
15 3 8 3.4934 -0.0462
15 3 10 2.1117 0.0949
15 3 12 0.3227 -0.0032
15 3 14 -0.7262 -0.0137
15 4 1 2.1073 -0.0514
15 4 3 -1.4844 -0.0240
15 4 5 -3.1748 -0.1078
15 4 7 -1.9345 -0.0319
15 4 9 -0.4306 0.0689
15 4 11 0.3136 -0.0429
15 4 13 0.6806 -0.0916
15 5 0 -0.7427 -0.7034
15 5 2 -0.9087 0.0611
15 5 4 -1.2192 0.2776
15 5 6 -1.0760 -0.1392
15 5 8 -1.0155 -0.2358
15 5 10 -1.4469 -0.0212
15 5 12 -0.9458 0.0697
15 5 14 -0.0726 0.1575
15 6 1 1.6449 -0.2937
15 6 3 2.0289 -0.2124
15 6 5 3.5112 -0.1947
15 6 7 4.3312 -0.0564
15 6 9 3.2156 0.0356
15 6 11 1.0600 0.0045
15 6 13 -0.3714 0.0844
15 7 0 0.4515 -0.8117
15 7 2 -0.4139 -0.0757
15 7 4 -1.6369 0.2725
15 7 6 -1.4446 -0.0411
15 7 8 -0.4739 -0.0619
15 7 10 0.2199 0.1678
15 7 12 0.7261 0.0446
15 8 1 -0.6456 0.2052
15 8 3 -1.3150 0.1637
15 8 5 -1.3328 -0.0417
15 8 7 -0.6739 -0.0153
15 8 9 -0.6740 0.0003
15 8 11 -0.9874 -0.0144
15 9 0 2.2641 -0.7807
15 9 2 2.2317 -0.0528
15 9 4 2.7168 0.3009
15 9 6 3.1968 -0.0392
15 9 8 2.5328 -0.1774
15 9 10 1.3788 0.0364
15 10 1 0.3378 0.0025
15 10 3 0.0806 -0.0198
15 10 5 -0.3162 -0.0739
15 10 7 0.0221 -0.0311
15 10 9 0.4662 0.0269
15 11 0 -0.5580 -0.8413
15 11 2 -1.0395 -0.0808
15 11 4 -1.4842 -0.0133
15 11 6 -1.4367 -0.2844
15 11 8 -1.3634 -0.1498
15 12 1 2.2842 0.0879
15 12 3 2.0479 0.0295
15 12 5 1.9751 0.0675
15 12 7 1.7445 -0.0680
15 13 0 -0.3163 -0.5037
15 13 2 -0.0570 0.0773
15 13 4 -0.0789 0.1330
15 14 1 0.1842 -0.0046
16 1 1 0.5162 -0.0063
16 1 3 0.6850 0.0482
16 1 5 1.6510 -0.0386
16 1 7 2.1966 0.0701
16 1 9 1.0434 0.0645
16 1 11 -0.0518 -0.0791
16 1 13 0.0869 0.0617
16 2 0 2.5068 -0.6702
16 2 2 2.0763 0.1392
16 2 4 1.3794 0.3392
16 2 6 1.2767 -0.1626
16 2 8 1.9250 -0.1964
16 2 10 2.2346 0.1211
16 2 12 1.0231 -0.0133
16 2 14 -0.3753 -0.2033
16 3 1 1.3877 -0.1758
16 3 3 -1.7307 -0.1676
16 3 5 -3.2862 -0.2246
16 3 7 -2.5598 -0.1032
16 3 9 -1.8961 -0.0497
16 3 11 -1.1432 -0.0771
16 3 13 0.1548 0.1022
16 4 0 -1.0903 -0.9003
16 4 2 -0.3450 -0.1290
16 4 4 0.7795 0.2084
16 4 6 1.4960 -0.1139
16 4 8 1.6673 -0.1415
16 4 10 0.7812 0.1010
16 4 12 -0.0934 0.1102
16 5 1 2.3629 0.0419
16 5 3 0.8365 0.0163
16 5 5 0.9795 -0.0062
16 5 7 1.7913 0.0839
16 5 9 1.6403 0.0717
16 5 11 0.8238 -0.0148
16 5 13 -0.0533 0.0184
16 6 0 -0.6865 -0.7244
16 6 2 -0.8299 0.0073
16 6 4 -1.3887 0.2487
16 6 6 -1.5743 -0.1458
16 6 8 -1.2742 -0.1558
16 6 10 -1.1472 0.1035
16 6 12 -0.3672 0.0422
16 7 1 -0.2058 0.0888
16 7 3 -1.0255 0.1118
16 7 5 -0.5135 0.0677
16 7 7 0.7112 0.0627
16 7 9 0.8927 -0.0868
16 7 11 0.0440 -0.1745
16 8 0 2.3316 -0.9073
16 8 2 2.2467 -0.2774
16 8 4 2.3847 0.0712
16 8 6 2.5441 -0.1069
16 8 8 1.8405 -0.0840
16 8 10 0.8407 0.1611
16 9 1 -1.7436 0.1266
16 9 3 -1.3329 0.1667
16 9 5 -1.3255 -0.0049
16 9 7 -1.0730 -0.0936
16 9 9 -0.5110 0.0014
16 10 0 1.3193 -0.4778
16 10 2 0.3433 0.1318
16 10 4 -0.3761 0.2296
16 10 6 0.3905 0.0723
16 10 8 0.6862 0.0551
16 11 1 1.6731 -0.0405
16 11 3 2.0365 0.0271
16 11 5 1.7592 0.0453
16 11 7 0.9834 -0.1270
16 12 0 -0.5456 -0.4188
16 12 2 -0.1741 0.1821
16 12 4 0.1440 0.1378
17 1 0 3.5802 -0.8768
17 1 2 2.0833 -0.0360
17 1 4 0.0122 0.1617
17 1 6 -0.6157 -0.3053
17 1 8 -0.4728 -0.3412
17 1 10 0.0492 0.0261
17 1 12 0.0430 0.0480
17 2 1 -1.4486 0.0603
17 2 3 -2.0289 0.0904
17 2 5 -2.1494 0.0360
17 2 7 -0.8925 0.1460
17 2 9 -0.0225 0.1216
17 2 11 -0.2123 -0.0421
17 3 0 2.2866 -0.7338
17 3 2 2.0312 -0.0554
17 3 4 1.7802 0.2258
17 3 6 1.7716 -0.1390
17 3 8 1.5805 -0.1795
17 3 10 1.1896 0.1678
17 3 12 0.6887 0.1834
17 4 1 0.7773 0.2229
17 4 3 -0.3832 0.1829
17 4 5 -0.4063 0.0312
17 4 7 0.0682 0.0364
17 4 9 -0.2325 -0.0878
17 4 11 -0.6971 -0.2493
17 5 0 -0.0898 -0.9352
17 5 2 -0.1672 -0.2257
17 5 4 -0.6522 0.1432
17 5 6 -0.5631 -0.1269
17 5 8 0.3978 -0.0935
17 5 10 0.5884 0.1700
17 6 1 0.8874 -0.0032
17 6 3 -0.5287 -0.0525
17 6 5 -0.3837 0.0055
17 6 7 0.2315 0.0817
17 6 9 -0.0588 -0.0999
17 7 0 -0.0728 -0.5585
17 7 2 0.5612 0.1299
17 7 4 1.3508 0.3211
17 7 6 1.4020 -0.0538
17 7 8 0.9081 -0.0458
17 7 10 0.1460 0.2092
17 8 1 -1.3990 0.0493
17 8 3 -1.9007 0.1362
17 8 5 -1.7500 0.2213
17 8 7 -0.7222 0.2090
17 8 9 0.1455 0.1000
17 9 0 2.6103 -0.3936
17 9 2 1.7261 0.1409
17 9 4 0.8944 0.1377
17 9 6 1.1292 -0.0485
17 9 8 0.7270 -0.0470
17 10 1 -0.1449 -0.1692
17 10 3 1.2007 0.1105
17 10 5 1.4528 0.1512
17 11 0 -0.0136 -0.1175
17 11 2 -0.3125 0.1974
18 1 1 -0.1808 0.2169
18 1 3 -0.2624 0.1679
18 1 5 -1.0598 -0.0632
18 1 7 -0.5771 -0.1280
18 1 9 0.5127 0.0334
18 2 0 3.0578 -0.7919
18 2 2 2.1904 -0.0139
18 2 4 1.7717 0.2575
18 2 6 2.0732 -0.0569
18 2 8 0.8872 -0.2231
18 2 10 -0.2347 -0.0911
18 3 1 -0.9126 0.0119
18 3 3 -1.1348 0.0442
18 3 5 -1.3964 -0.0997
18 3 7 -0.4244 -0.0168
18 3 9 0.7862 0.0410
18 4 0 2.2381 -0.5684
18 4 2 1.3322 -0.0290
18 4 4 -0.0025 0.2852
18 4 6 -0.2027 0.0089
18 4 8 0.0282 -0.1047
18 4 10 0.0462 0.1233
18 5 1 -0.4054 0.1668
18 5 3 -0.5603 0.1636
18 5 5 0.0610 0.1282
18 5 7 0.2333 0.1875
18 5 9 -0.4802 -0.0047
18 6 0 -0.2770 -0.4391
18 6 2 -0.0116 0.1706
18 6 4 0.1182 0.4178
18 6 6 0.3327 0.0885
18 6 8 1.0353 0.0478
18 7 1 0.7813 -0.1971
18 7 3 -0.5410 -0.2087
18 7 5 -0.8327 -0.0101
18 7 7 -0.4759 0.1314
18 8 0 0.6513 -0.3142
18 8 2 0.6277 0.3854
18 8 4 0.7406 0.3525
18 8 6 0.9607 -0.0309
18 9 1 -0.7991 -0.1476
18 9 3 0.0064 0.0328
19 1 0 -0.8432 -0.5956
19 1 2 -1.2903 0.0369
19 1 4 -0.7308 0.1495
19 1 6 0.7688 0.0281
19 1 8 0.7501 0.0201
19 2 1 1.6133 0.1996
19 2 3 0.7095 0.2276
19 2 5 -1.4744 -0.1127
19 2 7 -1.7574 -0.2861
19 3 0 0.7794 -0.3325
19 3 2 0.0995 0.2855
19 3 4 0.1854 0.5925
19 3 6 1.3000 0.4044
19 3 8 0.6068 0.0836
19 4 1 -0.3723 -0.0604
19 4 3 -0.1335 -0.0150
19 4 5 -0.2957 -0.0634
19 4 7 -0.0914 0.0790
19 5 0 1.5064 -0.3689
19 5 2 0.9262 0.0765
19 5 4 0.0966 0.2873
19 5 6 0.0672 0.0174
19 6 1 0.1842 0.0316
19 6 3 -0.2321 0.0736
19 6 5 -0.0267 0.1466
19 7 0 -0.1882 -0.2043
19 7 2 -0.2083 0.2894
20 1 1 3.1356 0.2512
20 1 3 2.3262 0.6251
20 1 5 0.4846 0.3828
20 2 0 -2.0233 -0.4326
20 2 2 -2.1846 -0.1107
20 2 4 -1.1387 0.0582
20 3 1 1.9480 0.1531
20 3 3 1.5133 0.2268
20 4 0 0.1335 -0.2323
20 4 2 -0.3095 0.2749
0 0 0 0.0 0.0
;
_shelx_fab_checksum              61433
_olex2_submission_special_instructions 'No special instructions were received'
_oxdiff_exptl_absorpt_empirical_details 
;
Empirical correction (ABSPACK) includes:
- Absorption correction using spherical harmonics
- Frame scaling
;
_oxdiff_exptl_absorpt_empirical_full_max 1.790
_oxdiff_exptl_absorpt_empirical_full_min 0.649
####################################################################### 
# 
# This file contains crystal structure data downloaded from the 
# Cambridge Structural Database (CSD) hosted by the Cambridge 
# Crystallographic Data Centre (CCDC).
# 
# Full information about CCDC data access policies and citation 
# guidelines are available at http://www.ccdc.cam.ac.uk/access/V1 
# 
# Audit and citation data items may have been added by the CCDC. 
# Please retain this information to preserve the provenance of 
# this file and to allow appropriate attribution of the data. 
# 
#######################################################################

data_2024ncs0744_00
_database_code_depnum_ccdc_archive 'CCDC 2473944'
loop_
_audit_author_name
_audit_author_address
'Alexandra Longcake'
;Newcastle University
United Kingdom
;
_audit_update_record             
;
2025-08-19 deposited with the CCDC.	2026-07-08 downloaded from the CCDC.
;
#==============================================================================
# start Validation Reply Form
_vrf_PLAT094_2024ncs0744_00      
;
PROBLEM: Ratio of Maximum / Minimum Residual Density ....       2.24 Report
RESPONSE: The largest residual Q peak lies very close to a chloride ion,
this amount of electron density close to a heavy atom is not concerning.
;
_vrf_PLAT241_2024ncs0744_00      
;
PROBLEM: High   'MainMol' Ueq as Compared to Neighbors of         C6 Check 
RESPONSE: This is an extended structure that is also a porous material, the 
organic linker will consequently have larger than normal displacement 
parameters. Furthermore, the disorder present in the organic linker has been 
intentionally ignored due to this model being subsequently used as a 
reference model for high pressure studies.
;
_vrf_PLAT242_2024ncs0744_00      
;
PROBLEM: Low    'MainMol' Ueq as Compared to Neighbors of         C2 Check 
RESPONSE: This is an extended structure that is also a porous material, the 
organic linker will consequently have larger than normal displacement 
parameters. Furthermore, the disorder present in the organic linker has been 
intentionally ignored due to this model being subsequently used as a 
reference model for high pressure studies.
;
_vrf_PLAT250_2024ncs0744_00      
;
PROBLEM: Large U3/U1 Ratio for <U(i,j)> Tensor(Resd    1)        2.6 Note  
RESPONSE: This is an extended structure that is also a porous material, the 
organic linker will consequently have larger than normal displacement 
parameters. Furthermore, the disorder present in the organic linker has been 
intentionally ignored due to this model being subsequently used as a 
reference model for high pressure studies.
;
_vrf_PLAT334_2024ncs0744_00      
;
PROBLEM: Small <C-C> Benzene Dist.   C2       -C7       .       1.37 Ang.  
RESPONSE: The disorder present in the organic linker has been intentionally
ignored due to this model being subsequently used as a reference model for 
high pressure studies.
;
_vrf_PLAT934_2024ncs0744_00      
;
PROBLEM: Number of (Iobs-Icalc)/Sigma(W) > 10 Outliers ..          1 Check 
RESPONSE: Strong low angle reflections should not be omitted from the data in
this instance because a solvent mask has been applied and the low angle 
reflections are heavily influenced by the presence of disordered solvent. A 
solvent mask would not be able to effectively divide up the solvent and 
molecule contributions of the structure factors if these low angle relfections 
were to be omitted.
;
# end Validation Reply Form
#==============================================================================
_audit_creation_date             2024-12-17
_audit_creation_method           
;
Olex2 1.5
(compiled 2024.02.16 svn.r378c4104 for OlexSys, GUI svn.r6928)
;
_shelx_SHELXL_version_number     2019/1
_chemical_name_common            .
_chemical_name_systematic        .
_chemical_formula_moiety         'C42 H32 Cl2 Cu2 N8 O8, Cl'
_chemical_formula_sum            'C42 H32 Cl3 Cu2 N8 O8'
_chemical_formula_weight         1010.18
_chemical_melting_point          .
_chemical_oxdiff_formula         C48H32Cl3Cu2N8O8
_chemical_oxdiff_usercomment     
'green block, cut, room temp 1 month, 0.06x0.06x0.2mm'
loop_
_atom_type_symbol
_atom_type_description
_atom_type_scat_dispersion_real
_atom_type_scat_dispersion_imag
_atom_type_scat_source
C C 0.0033 0.0016 'International Tables Vol C Tables 4.2.6.8 and 6.1.1.4'
H H 0.0000 0.0000 'International Tables Vol C Tables 4.2.6.8 and 6.1.1.4'
Cl Cl 0.1484 0.1585 'International Tables Vol C Tables 4.2.6.8 and 6.1.1.4'
Cu Cu 0.3201 1.2651 'International Tables Vol C Tables 4.2.6.8 and 6.1.1.4'
N N 0.0061 0.0033 'International Tables Vol C Tables 4.2.6.8 and 6.1.1.4'
O O 0.0106 0.0060 'International Tables Vol C Tables 4.2.6.8 and 6.1.1.4'

_shelx_space_group_comment       
;
The symmetry employed for this shelxl refinement is uniquely defined
by the following loop, which should always be used as a source of
symmetry information in preference to the above space-group names.
They are only intended as comments.
;
_space_group_crystal_system      tetragonal
_space_group_IT_number           87
_space_group_name_H-M_alt        'I 4/m'
_space_group_name_Hall           '-I 4'
loop_
_space_group_symop_operation_xyz
'x, y, z'
'-x, -y, z'
'-y, x, z'
'y, -x, z'
'x+1/2, y+1/2, z+1/2'
'-x+1/2, -y+1/2, z+1/2'
'-y+1/2, x+1/2, z+1/2'
'y+1/2, -x+1/2, z+1/2'
'-x, -y, -z'
'x, y, -z'
'y, -x, -z'
'-y, x, -z'
'-x+1/2, -y+1/2, -z+1/2'
'x+1/2, y+1/2, -z+1/2'
'y+1/2, -x+1/2, -z+1/2'
'-y+1/2, x+1/2, -z+1/2'

_cell_length_a                   16.5481(4)
_cell_length_b                   16.5481(4)
_cell_length_c                   17.5854(6)
_cell_angle_alpha                90
_cell_angle_beta                 90
_cell_angle_gamma                90
_cell_volume                     4815.6(3)
_cell_formula_units_Z            4
_cell_measurement_reflns_used    11674
_cell_measurement_temperature    293(2)
_cell_measurement_theta_max      30.7140
_cell_measurement_theta_min      2.8880
_shelx_estimated_absorpt_T_max   0.935
_shelx_estimated_absorpt_T_min   0.808
_exptl_absorpt_coefficient_mu    1.106
_exptl_absorpt_correction_T_max  1.000
_exptl_absorpt_correction_T_min  0.733
_exptl_absorpt_correction_type   gaussian
_exptl_absorpt_process_details   
;
CrysAlisPro 1.171.43.143a (Rigaku Oxford Diffraction, 2024)
Numerical absorption correction based on gaussian integration over
a multifaceted crystal model
Empirical absorption correction using spherical harmonics,
implemented in SCALE3 ABSPACK scaling algorithm.
;
_exptl_absorpt_special_details   .
_exptl_crystal_colour            green
_exptl_crystal_colour_primary    green
_exptl_crystal_density_diffrn    1.393
_exptl_crystal_density_meas      .
_exptl_crystal_density_method    .
_exptl_crystal_description       block
_exptl_crystal_F_000             2052
loop_
_exptl_crystal_face_index_h
_exptl_crystal_face_index_k
_exptl_crystal_face_index_l
_exptl_crystal_face_perp_dist
0 0 -1 0.0970
0 0 1 0.1045
2 -1 0 0.0261
-2 1 0 0.0354
1 2 0 0.0429
-1 -2 0 0.0206
2 1 0 0.0280

_exptl_crystal_recrystallization_method 
'Crystallised from a vial of ethanol and water.'
_exptl_crystal_size_max          0.201
_exptl_crystal_size_mid          0.064
_exptl_crystal_size_min          0.062
loop_
_exptl_oxdiff_crystal_face_indexfrac_h
_exptl_oxdiff_crystal_face_indexfrac_k
_exptl_oxdiff_crystal_face_indexfrac_l
_exptl_oxdiff_crystal_face_x
_exptl_oxdiff_crystal_face_y
_exptl_oxdiff_crystal_face_z
0.0000 0.0000 -1.0000 0.0011 0.0013 0.0403
-0.0000 -0.0000 1.0000 -0.0011 -0.0013 -0.0403
2.0000 -1.0000 0.0000 -0.0854 0.0434 0.0010
-2.0000 1.0000 -0.0000 0.0854 -0.0434 -0.0010
1.0000 2.0000 -0.0000 0.0433 0.0854 -0.0040
-1.0000 -2.0000 0.0000 -0.0433 -0.0854 0.0040
2.0000 1.0000 0.0000 -0.0166 0.0944 -0.0026

_exptl_transmission_factor_max   .
_exptl_transmission_factor_min   .
_diffrn_reflns_av_R_equivalents  0.0418
_diffrn_reflns_av_unetI/netI     0.0289
_diffrn_reflns_Laue_measured_fraction_full 0.999
_diffrn_reflns_Laue_measured_fraction_max 0.995
_diffrn_reflns_limit_h_max       20
_diffrn_reflns_limit_h_min       -20
_diffrn_reflns_limit_k_max       21
_diffrn_reflns_limit_k_min       -21
_diffrn_reflns_limit_l_max       22
_diffrn_reflns_limit_l_min       -21
_diffrn_reflns_number            21372
_diffrn_reflns_point_group_measured_fraction_full 0.999
_diffrn_reflns_point_group_measured_fraction_max 0.995
_diffrn_reflns_theta_full        25.242
_diffrn_reflns_theta_max         27.100
_diffrn_reflns_theta_min         2.316
_diffrn_ambient_environment      N~2~
_diffrn_ambient_temperature      293(2)
_diffrn_detector                 'Hybrid Pixel Array Detector'
_diffrn_detector_area_resol_mean 10.0000
_diffrn_detector_type            'HyPix-Arc 100'
_diffrn_measured_fraction_theta_full 0.999
_diffrn_measured_fraction_theta_max 0.995
_diffrn_measurement_details      
;
List of Runs (angles in degrees, time in seconds):

  # Type    Start    End  Width  t~exp~   \w     \q     \k     \f   Frames
#--------------------------------------------------------------------------
  1  \w     20.00  45.00   0.50   10.00    --    8.80-136.00 -85.00   50
  2  \w     16.00  41.00   0.50   10.00    --    8.80-130.00   0.00   50
  3  \w     41.00  67.00   0.50   10.00    --    8.80-134.00  93.00   52
  4  \w    -22.00   4.00   0.50   10.00    --   -7.87  38.00 -30.00   52
  5  \w    -63.00 -38.00   0.50   10.00    --   -7.87 129.00  24.59   50
  6  \w     41.00  68.00   0.50   10.00    --   -7.87  38.00 -30.00   54
  7  \w     -7.00  18.00   0.50   10.00    --    8.80  57.00 -60.00   50
  8  \w    -68.00 -35.00   0.50   10.00    --    8.80 -19.00 150.00   66
  9  \w     -7.00  19.00   0.50   10.00    --    8.80  57.00 120.00   52
 10  \w     -6.00  37.00   0.50   10.00    --    8.80  57.00  60.00   86
 11  \w    -72.00 -37.00   0.50   10.00    --    8.80 -19.00-150.00   70
 12  \w     23.00  54.00   0.50   10.00    --   10.00-110.00  66.23   62
;
_diffrn_measurement_device       'four-circle diffractometer'
_diffrn_measurement_device_type  'XtaLAB Synergy, Dualflex, HyPix-Arc 100'
_diffrn_measurement_method       '\w scans'
_diffrn_orient_matrix_type       
'CrysAlisPro convention (1999,Acta A55,543-557)'
_diffrn_orient_matrix_UB_11      -0.0255122000
_diffrn_orient_matrix_UB_12      0.0344191000
_diffrn_orient_matrix_UB_13      -0.0011487000
_diffrn_orient_matrix_UB_21      0.0344276000
_diffrn_orient_matrix_UB_22      0.0254951000
_diffrn_orient_matrix_UB_23      -0.0012866000
_diffrn_orient_matrix_UB_31      -0.0003775000
_diffrn_orient_matrix_UB_32      -0.0017949000
_diffrn_orient_matrix_UB_33      -0.0403013000
_diffrn_radiation_monochromator  mirror
_diffrn_radiation_probe          x-ray
_diffrn_radiation_type           'Mo K\a'
_diffrn_radiation_wavelength     0.71073
_diffrn_source                   'micro-focus sealed X-ray tube'
_diffrn_source_type              'PhotonJet (Mo) X-ray Source'
_diffrn_special_details          
;
The dataset was limited to a resolution of 0.78 angstroms during refinement 
using the SHEL command.
;
_reflns_Friedel_coverage         0.000
_reflns_Friedel_fraction_full    .
_reflns_Friedel_fraction_max     .
_reflns_number_gt                2180
_reflns_number_total             2743
_reflns_special_details          
;
 Reflections were merged by SHELXL according to the crystal
 class for the calculation of statistics and refinement.
 
 Structure factors included contributions from the .fab file.
 
 _reflns_Friedel_fraction is defined as the number of unique
 Friedel pairs measured divided by the number that would be
 possible theoretically, ignoring centric projections and
 systematic absences.
;
_reflns_threshold_expression     'I > 2\s(I)'
_computing_cell_refinement       'CrysAlisPro 1.171.43.143a (Rigaku OD, 2024)'
_computing_data_collection       
'CrysAlisPro system (CCD 43.143a 64-bit (release 25-10-2024))'
_computing_data_reduction        'CrysAlisPro 1.171.43.143a (Rigaku OD, 2024)'
_computing_molecular_graphics    'Olex2 1.5 (Dolomanov et al., 2009)'
_computing_publication_material  'Olex2 1.5 (Dolomanov et al., 2009)'
_computing_structure_refinement  'XL  (Sheldrick, 2008)'
_computing_structure_solution    'SHELXT 2018/2 (Sheldrick, 2018)'
_refine_diff_density_max         0.968
_refine_diff_density_min         -0.438
_refine_diff_density_rms         0.077
_refine_ls_extinction_coef       .
_refine_ls_extinction_method     none
_refine_ls_goodness_of_fit_ref   1.075
_refine_ls_hydrogen_treatment    constr
_refine_ls_matrix_type           full
_refine_ls_number_parameters     148
_refine_ls_number_reflns         2743
_refine_ls_number_restraints     122
_refine_ls_R_factor_all          0.0541
_refine_ls_R_factor_gt           0.0424
_refine_ls_restrained_S_all      1.067
_refine_ls_shift/su_max          0.001
_refine_ls_shift/su_mean         0.000
_refine_ls_structure_factor_coef Fsqd
_refine_ls_weighting_details     
'w=1/[\s^2^(Fo^2^)+(0.0750P)^2^+6.2133P] where P=(Fo^2^+2Fc^2^)/3'
_refine_ls_weighting_scheme      calc
_refine_ls_wR_factor_gt          0.1274
_refine_ls_wR_factor_ref         0.1336
_refine_special_details          
;
All non hydrogen atoms were refined using anisotropic displacement 
parameters. All hydrogen atoms were generated in calculated positions and 
refined using a riding model. A global rigid bond restraint was applied to the
model. Disorder within the organic linker was intentionally ignored as this 
collection was subsequently used as a reference model that could be imported 
as a solution into high pressure datasets.
;
_olex2_refinement_description    
;
1. Fixed Uiso
 At 1.2 times of:
  All C(H) groups, All C(H,H) groups
2. Rigid body (RIGU) restrains
 All non-hydrogen atoms
 with sigma for 1-2 distances of 0.004 and sigma for 1-3 distances of 0.004
3.a Secondary CH2 refined with riding coordinates:
 C11(H11A,H11B)
3.b Aromatic/amide H refined with riding coordinates:
 C3(H3), C4(H4), C6(H6), C7(H7), C8(H8), C9(H9), C10(H10)
;
_atom_sites_solution_hydrogens   geom
_atom_sites_solution_primary     dual
_atom_sites_solution_secondary   difmap
loop_
_atom_site_label
_atom_site_type_symbol
_atom_site_fract_x
_atom_site_fract_y
_atom_site_fract_z
_atom_site_U_iso_or_equiv
_atom_site_adp_type
_atom_site_occupancy
_atom_site_site_symmetry_order
_atom_site_calc_flag
_atom_site_refinement_flags_posn
_atom_site_refinement_flags_adp
_atom_site_refinement_flags_occupancy
_atom_site_disorder_assembly
_atom_site_disorder_group
Cu1 Cu 0.95988(3) 0.42664(3) 1.000000 0.03134(18) Uani 1 2 d S T P . .
Cl1 Cl 0.92173(5) 0.28293(5) 1.000000 0.0327(2) Uani 1 2 d S T P . .
Cl2 Cl 0.500000 0.500000 0.76049(11) 0.0589(4) Uani 1 4 d S T P . .
O1 O 0.88768(13) 0.47193(14) 0.92210(12) 0.0473(5) Uani 1 1 d . . . . .
O2 O 0.95710(13) 0.58798(13) 0.91886(11) 0.0423(5) Uani 1 1 d . . . . .
N1 N 0.69681(16) 0.66695(17) 0.66483(13) 0.0473(7) Uani 1 1 d . . . . .
N2 N 0.65409(18) 0.73462(17) 0.56846(14) 0.0499(7) Uani 1 1 d . . . . .
C1 C 0.90261(18) 0.54114(18) 0.89685(16) 0.0369(6) Uani 1 1 d . . . . .
C2 C 0.84869(18) 0.57217(18) 0.83414(16) 0.0397(7) Uani 1 1 d . . . . .
C3 C 0.7692(2) 0.5495(3) 0.8298(2) 0.0675(11) Uani 1 1 d . . . . .
H3 H 0.748443 0.512614 0.864650 0.081 Uiso 1 1 calc R U . . .
C4 C 0.7198(2) 0.5810(3) 0.7742(2) 0.0688(12) Uani 1 1 d . . . . .
H4 H 0.665469 0.566587 0.772702 0.083 Uiso 1 1 calc R U . . .
C5 C 0.74941(19) 0.63266(19) 0.72185(16) 0.0431(7) Uani 1 1 d . . . . .
C6 C 0.8302(2) 0.6546(3) 0.7235(2) 0.0729(12) Uani 1 1 d . . . . .
H6 H 0.851285 0.688659 0.686410 0.088 Uiso 1 1 calc R U . . .
C7 C 0.8792(2) 0.6251(3) 0.7812(2) 0.0628(10) Uani 1 1 d . . . . .
H7 H 0.932978 0.641204 0.784047 0.075 Uiso 1 1 calc R U . . .
C8 C 0.7196(2) 0.71420(19) 0.60782(16) 0.0440(7) Uani 1 1 d . . . . .
H8 H 0.772265 0.730253 0.597200 0.053 Uiso 1 1 calc R U . . .
C9 C 0.6147(2) 0.6566(3) 0.6602(2) 0.0799(14) Uani 1 1 d . . . . .
H9 H 0.582988 0.625933 0.693037 0.096 Uiso 1 1 calc R U . . .
C10 C 0.5884(2) 0.6984(3) 0.6001(2) 0.0801(14) Uani 1 1 d . . . . .
H10 H 0.535359 0.702021 0.583035 0.096 Uiso 1 1 calc R U . . .
C11 C 0.6536(4) 0.7842(3) 0.500000 0.0554(13) Uani 1 2 d S T P . .
H11A H 0.605805 0.818148 0.499999 0.067 Uiso 1 2 calc R U P . .
H11B H 0.700628 0.819131 0.499999 0.067 Uiso 1 2 calc R U P . .

loop_
_atom_site_aniso_label
_atom_site_aniso_U_11
_atom_site_aniso_U_22
_atom_site_aniso_U_33
_atom_site_aniso_U_23
_atom_site_aniso_U_13
_atom_site_aniso_U_12
Cu1 0.0330(3) 0.0352(3) 0.0259(3) 0.000 0.000 0.00740(19)
Cl1 0.0300(5) 0.0314(5) 0.0368(5) 0.000 0.000 -0.0030(4)
Cl2 0.0505(6) 0.0505(6) 0.0756(12) 0.000 0.000 0.000
O1 0.0459(12) 0.0522(13) 0.0439(12) 0.0073(10) -0.0137(9) 0.0055(10)
O2 0.0455(12) 0.0456(12) 0.0358(10) -0.0014(9) -0.0105(9) 0.0075(9)
N1 0.0499(15) 0.0611(17) 0.0310(12) 0.0063(11) -0.0047(11) 0.0183(12)
N2 0.0623(17) 0.0601(17) 0.0274(12) 0.0004(11) -0.0034(11) 0.0294(13)
C1 0.0398(15) 0.0457(16) 0.0253(12) -0.0028(11) -0.0023(11) 0.0138(12)
C2 0.0438(16) 0.0452(16) 0.0302(13) -0.0031(11) -0.0064(11) 0.0134(12)
C3 0.057(2) 0.079(3) 0.066(2) 0.035(2) -0.0245(18) -0.0119(18)
C4 0.054(2) 0.084(3) 0.069(2) 0.032(2) -0.0258(18) -0.0117(19)
C5 0.0467(17) 0.0523(18) 0.0303(13) -0.0003(12) -0.0088(12) 0.0119(14)
C6 0.0452(19) 0.123(4) 0.051(2) 0.042(2) 0.0002(15) 0.011(2)
C7 0.0398(18) 0.098(3) 0.0502(19) 0.0255(19) -0.0019(14) 0.0094(17)
C8 0.0547(18) 0.0459(17) 0.0314(14) -0.0031(12) -0.0042(12) 0.0175(14)
C9 0.046(2) 0.130(4) 0.063(2) 0.044(3) -0.0055(17) 0.013(2)
C10 0.049(2) 0.133(4) 0.058(2) 0.038(2) -0.0038(17) 0.025(2)
C11 0.085(4) 0.053(3) 0.028(2) 0.000 0.000 0.036(3)

_geom_special_details            
;
 All esds (except the esd in the dihedral angle between two l.s. planes)
 are estimated using the full covariance matrix.  The cell esds are taken
 into account individually in the estimation of esds in distances, angles
 and torsion angles; correlations between esds in cell parameters are only
 used when they are defined by crystal symmetry.  An approximate (isotropic)
 treatment of cell esds is used for estimating esds involving l.s. planes.
;
loop_
_geom_bond_atom_site_label_1
_geom_bond_atom_site_label_2
_geom_bond_distance
_geom_bond_site_symmetry_2
_geom_bond_publ_flag
Cu1 Cu1 2.7673(10) 9_767 ?
Cu1 Cl1 2.4606(10) . ?
Cu1 O1 1.966(2) 10_557 ?
Cu1 O1 1.966(2) . ?
Cu1 O2 1.9955(19) 9_767 ?
Cu1 O2 1.9955(19) 2_765 ?
O1 C1 1.253(4) . ?
O2 C1 1.250(4) . ?
N1 C5 1.444(4) . ?
N1 C8 1.326(4) . ?
N1 C9 1.372(5) . ?
N2 C8 1.330(4) . ?
N2 C10 1.359(5) . ?
N2 C11 1.457(4) . ?
C1 C2 1.509(4) . ?
C2 C3 1.370(5) . ?
C2 C7 1.375(5) . ?
C3 H3 0.9300 . ?
C3 C4 1.378(5) . ?
C4 H4 0.9300 . ?
C4 C5 1.348(5) . ?
C5 C6 1.385(5) . ?
C6 H6 0.9300 . ?
C6 C7 1.388(5) . ?
C7 H7 0.9300 . ?
C8 H8 0.9300 . ?
C9 H9 0.9300 . ?
C9 C10 1.337(5) . ?
C10 H10 0.9300 . ?
C11 H11A 0.9700 . ?
C11 H11B 0.9700 . ?

loop_
_geom_angle_atom_site_label_1
_geom_angle_atom_site_label_2
_geom_angle_atom_site_label_3
_geom_angle
_geom_angle_site_symmetry_1
_geom_angle_site_symmetry_3
_geom_angle_publ_flag
Cl1 Cu1 Cu1 166.19(4) . 9_767 ?
O1 Cu1 Cu1 87.55(7) 10_557 9_767 ?
O1 Cu1 Cu1 87.55(7) . 9_767 ?
O1 Cu1 Cl1 102.27(7) 10_557 . ?
O1 Cu1 Cl1 102.27(7) . . ?
O1 Cu1 O1 88.33(14) 10_557 . ?
O1 Cu1 O2 164.32(10) . 9_767 ?
O1 Cu1 O2 88.07(9) . 2_765 ?
O1 Cu1 O2 88.07(9) 10_557 9_767 ?
O1 Cu1 O2 164.32(10) 10_557 2_765 ?
O2 Cu1 Cu1 77.05(7) 2_765 9_767 ?
O2 Cu1 Cu1 77.05(7) 9_767 9_767 ?
O2 Cu1 Cl1 93.41(7) 9_767 . ?
O2 Cu1 Cl1 93.41(7) 2_765 . ?
O2 Cu1 O2 91.29(12) 9_767 2_765 ?
C1 O1 Cu1 118.40(19) . . ?
C1 O2 Cu1 129.99(19) . 9_767 ?
C8 N1 C5 125.8(3) . . ?
C8 N1 C9 108.1(3) . . ?
C9 N1 C5 126.1(3) . . ?
C8 N2 C10 109.1(3) . . ?
C8 N2 C11 125.3(4) . . ?
C10 N2 C11 125.5(4) . . ?
O1 C1 C2 117.0(3) . . ?
O2 C1 O1 126.8(3) . . ?
O2 C1 C2 116.2(3) . . ?
C3 C2 C1 121.0(3) . . ?
C3 C2 C7 119.3(3) . . ?
C7 C2 C1 119.6(3) . . ?
C2 C3 H3 119.8 . . ?
C2 C3 C4 120.3(3) . . ?
C4 C3 H3 119.8 . . ?
C3 C4 H4 119.7 . . ?
C5 C4 C3 120.6(3) . . ?
C5 C4 H4 119.7 . . ?
C4 C5 N1 120.2(3) . . ?
C4 C5 C6 120.2(3) . . ?
C6 C5 N1 119.5(3) . . ?
C5 C6 H6 120.4 . . ?
C5 C6 C7 119.2(3) . . ?
C7 C6 H6 120.4 . . ?
C2 C7 C6 120.3(3) . . ?
C2 C7 H7 119.9 . . ?
C6 C7 H7 119.9 . . ?
N1 C8 N2 108.1(3) . . ?
N1 C8 H8 125.9 . . ?
N2 C8 H8 125.9 . . ?
N1 C9 H9 126.2 . . ?
C10 C9 N1 107.7(4) . . ?
C10 C9 H9 126.2 . . ?
N2 C10 H10 126.5 . . ?
C9 C10 N2 107.0(3) . . ?
C9 C10 H10 126.5 . . ?
N2 C11 N2 111.5(4) 10_556 . ?
N2 C11 H11A 109.3 10_556 . ?
N2 C11 H11A 109.3 . . ?
N2 C11 H11B 109.3 10_556 . ?
N2 C11 H11B 109.3 . . ?
H11A C11 H11B 108.0 . . ?

loop_
_geom_torsion_atom_site_label_1
_geom_torsion_atom_site_label_2
_geom_torsion_atom_site_label_3
_geom_torsion_atom_site_label_4
_geom_torsion
_geom_torsion_site_symmetry_1
_geom_torsion_site_symmetry_2
_geom_torsion_site_symmetry_3
_geom_torsion_site_symmetry_4
_geom_torsion_publ_flag
Cu1 O1 C1 O2 -4.2(4) . . . . ?
Cu1 O1 C1 C2 176.78(18) . . . . ?
Cu1 O2 C1 O1 0.0(5) 9_767 . . . ?
Cu1 O2 C1 C2 179.04(18) 9_767 . . . ?
O1 C1 C2 C3 31.2(4) . . . . ?
O1 C1 C2 C7 -150.0(3) . . . . ?
O2 C1 C2 C3 -147.9(3) . . . . ?
O2 C1 C2 C7 30.9(4) . . . . ?
N1 C5 C6 C7 176.2(4) . . . . ?
N1 C9 C10 N2 -0.5(6) . . . . ?
C1 C2 C3 C4 177.2(4) . . . . ?
C1 C2 C7 C6 -179.5(4) . . . . ?
C2 C3 C4 C5 2.0(7) . . . . ?
C3 C2 C7 C6 -0.7(6) . . . . ?
C3 C4 C5 N1 -178.5(4) . . . . ?
C3 C4 C5 C6 0.0(7) . . . . ?
C4 C5 C6 C7 -2.3(6) . . . . ?
C5 N1 C8 N2 -178.9(3) . . . . ?
C5 N1 C9 C10 179.6(4) . . . . ?
C5 C6 C7 C2 2.7(7) . . . . ?
C7 C2 C3 C4 -1.7(6) . . . . ?
C8 N1 C5 C4 -175.6(4) . . . . ?
C8 N1 C5 C6 5.9(5) . . . . ?
C8 N1 C9 C10 -0.3(5) . . . . ?
C8 N2 C10 C9 1.1(5) . . . . ?
C8 N2 C11 N2 95.3(5) . . . 10_556 ?
C9 N1 C5 C4 4.6(6) . . . . ?
C9 N1 C5 C6 -173.9(4) . . . . ?
C9 N1 C8 N2 0.9(4) . . . . ?
C10 N2 C8 N1 -1.3(4) . . . . ?
C10 N2 C11 N2 -81.0(5) . . . 10_556 ?
C11 N2 C8 N1 -178.1(3) . . . . ?
C11 N2 C10 C9 177.9(4) . . . . ?

_smtbx_masks_special_details     ?
loop_
_smtbx_masks_void_nr
_smtbx_masks_void_average_x
_smtbx_masks_void_average_y
_smtbx_masks_void_average_z
_smtbx_masks_void_volume
_smtbx_masks_void_count_electrons
_smtbx_masks_void_content
1 0.000 0.000 0.000 88.0 20.4 ?
2 0.000 0.000 0.500 412.4 130.0 ?
3 0.000 0.500 0.250 8.6 0.0 ?
4 0.000 0.500 0.750 8.6 0.0 ?
5 0.500 0.500 0.000 412.4 130.0 ?
6 0.500 0.500 0.500 88.0 20.4 ?
7 0.500 0.000 0.250 8.6 0.0 ?
8 0.500 0.000 0.750 8.6 0.0 ?

_smtbx_masks_void_probe_radius   1.2
_smtbx_masks_void_truncation_radius 1.2
_shelx_res_file                  
;
TITL 2024ncs0744_00_a.res in I4/m
    2024ncs0744_00.res
    created by SHELXL-2019/1 at 14:01:43 on 17-Dec-2024
REM Old TITL 2024NCS0744_00 in I4/m
REM SHELXT solution in I4/m: R1 0.138, Rweak 0.007, Alpha 0.031
REM <I/s> 0.000 for 0 systematic absences, Orientation as input
REM Formula found by SHELXT: C42 N8 O8 Cl3 Cu2
CELL 0.71073 16.5481 16.5481 17.5854 90 90 90
ZERR 4 0.0004 0.0004 0.0006 0 0 0
LATT 2
SYMM -X,-Y,+Z
SYMM -Y,+X,+Z
SYMM +Y,-X,+Z
SFAC C H Cl Cu N O
UNIT 168 128 12 8 32 32
RIGU

L.S. 4 0 0
PLAN  2
SIZE 0.062 0.064 0.201
TEMP 20(2)
CONF
BOND
list 4
MORE -1
BOND $H
ABIN
fmap 2 53
acta
SHEL 999 0.78
REM <olex2.extras>
REM <HklSrc "%.\\2024NCS0744_00.hkl">
REM </olex2.extras>

WGHT    0.075000    6.213300
FVAR       0.25811
CU1   4    0.959876    0.426642    1.000000    10.50000    0.03296    0.03519 =
         0.02586    0.00000    0.00000    0.00740
CL1   3    0.921727    0.282926    1.000000    10.50000    0.02998    0.03136 =
         0.03684    0.00000    0.00000   -0.00300
CL2   3    0.500000    0.500000    0.760494    10.25000    0.05051    0.05051 =
         0.07557    0.00000    0.00000    0.00000
O1    6    0.887681    0.471925    0.922105    11.00000    0.04586    0.05215 =
         0.04391    0.00732   -0.01370    0.00546
O2    6    0.957102    0.587976    0.918859    11.00000    0.04553    0.04559 =
         0.03579   -0.00136   -0.01055    0.00746
N1    5    0.696807    0.666951    0.664833    11.00000    0.04986    0.06110 =
         0.03096    0.00626   -0.00471    0.01826
N2    5    0.654087    0.734625    0.568463    11.00000    0.06234    0.06008 =
         0.02742    0.00037   -0.00342    0.02944
C1    1    0.902609    0.541141    0.896845    11.00000    0.03978    0.04567 =
         0.02529   -0.00282   -0.00226    0.01382
C2    1    0.848687    0.572166    0.834143    11.00000    0.04375    0.04515 =
         0.03016   -0.00315   -0.00640    0.01342
C3    1    0.769169    0.549489    0.829832    11.00000    0.05700    0.07901 =
         0.06646    0.03490   -0.02451   -0.01190
AFIX  43
H3    2    0.748443    0.512614    0.864650    11.00000   -1.20000
AFIX   0
C4    1    0.719757    0.581039    0.774176    11.00000    0.05379    0.08392 =
         0.06860    0.03172   -0.02581   -0.01171
AFIX  43
H4    2    0.665469    0.566587    0.772702    11.00000   -1.20000
AFIX   0
C5    1    0.749406    0.632661    0.721851    11.00000    0.04671    0.05231 =
         0.03032   -0.00028   -0.00884    0.01188
C6    1    0.830186    0.654598    0.723496    11.00000    0.04517    0.12270 =
         0.05092    0.04169    0.00021    0.01113
AFIX  43
H6    2    0.851285    0.688659    0.686410    11.00000   -1.20000
AFIX   0
C7    1    0.879222    0.625093    0.781196    11.00000    0.03980    0.09846 =
         0.05022    0.02546   -0.00191    0.00942
AFIX  43
H7    2    0.932978    0.641204    0.784047    11.00000   -1.20000
AFIX   0
C8    1    0.719603    0.714195    0.607818    11.00000    0.05471    0.04589 =
         0.03140   -0.00309   -0.00425    0.01753
AFIX  43
H8    2    0.772265    0.730253    0.597200    11.00000   -1.20000
AFIX   0
C9    1    0.614681    0.656558    0.660222    11.00000    0.04649    0.13038 =
         0.06291    0.04359   -0.00553    0.01335
AFIX  43
H9    2    0.582988    0.625933    0.693037    11.00000   -1.20000
AFIX   0
C10   1    0.588446    0.698394    0.600052    11.00000    0.04867    0.13338 =
         0.05817    0.03763   -0.00378    0.02461
AFIX  43
H10   2    0.535359    0.702021    0.583035    11.00000   -1.20000
AFIX   0
C11   1    0.653573    0.784176    0.500000    10.50000    0.08488    0.05323 =
         0.02820    0.00000    0.00000    0.03621
AFIX  23
H11A  2    0.605805    0.818148    0.499999    10.50000   -1.20000
H11B  2    0.700628    0.819131    0.499999    10.50000   -1.20000
AFIX   0
HKLF 4


REM  2024ncs0744_00_a.res in I4/m
REM wR2 = 0.1336, GooF = S = 1.075, Restrained GooF = 1.067 for all data
REM R1 = 0.0424 for 2180 Fo > 4sig(Fo) and 0.0541 for all 2743 data
REM 148 parameters refined using 122 restraints

END

WGHT      0.0754      6.1969

REM Highest difference peak  0.968,  deepest hole -0.438,  1-sigma level  0.077
Q1    1   0.5000  0.5000  0.7263  10.25000  0.05    0.76
Q2    1   1.0000  0.5000  1.0000  10.25000  0.05    0.34
;
_shelx_res_checksum              17518
_shelx_fab_file                  
;
0 0 2 185.1234 0.2152
0 0 4 47.2078 0.0922
0 0 6 -6.2972 -0.0794
0 0 8 3.7162 -0.0046
0 0 10 13.6040 0.0481
0 0 12 11.4975 -0.0070
0 0 14 6.9935 0.0091
0 0 16 1.7790 0.0421
0 0 18 -1.2253 -0.0065
0 0 20 3.1166 -0.0207
0 0 22 3.1267 0.0522
0 0 24 -1.0961 0.0512
0 1 1 -118.8149 0.7389
0 1 3 -41.6253 -0.1035
0 1 5 7.0136 -0.0729
0 1 7 4.6478 0.0872
0 1 9 -6.0724 -0.0510
0 1 11 -8.5592 -0.0153
0 1 13 -6.5529 0.0105
0 1 15 -3.4799 0.0129
0 1 17 1.0619 -0.0328
0 1 19 -0.2341 -0.0172
0 1 21 -5.3448 0.0282
0 1 23 -2.9657 0.0149
0 1 25 -0.0579 0.0482
0 2 0 8.6513 -1.7231
0 2 2 0.3886 -0.4777
0 2 4 -4.1331 0.2127
0 2 6 -7.6749 -0.1813
0 2 8 -4.1606 0.0198
0 2 10 0.4893 0.0286
0 2 12 0.6212 -0.0791
0 2 14 -0.8705 0.0314
0 2 16 -1.3697 0.0267
0 2 18 -0.6518 0.0134
0 2 20 1.1904 0.0212
0 2 22 0.9216 0.0208
0 2 24 -0.2885 -0.0315
0 3 1 98.9820 0.6739
0 3 3 46.3288 -0.2768
0 3 5 7.7399 -0.0962
0 3 7 3.0687 0.0972
0 3 9 4.9849 -0.0443
0 3 11 2.9948 0.0508
0 3 13 1.7032 0.0132
0 3 15 1.2923 -0.0221
0 3 17 0.0007 -0.0665
0 3 19 -1.3762 -0.0658
0 3 21 -2.0576 0.0149
0 3 23 -2.3349 0.0523
0 4 0 -40.3977 -0.4756
0 4 2 -22.4555 0.1175
0 4 4 6.1224 0.1722
0 4 6 6.5226 -0.1143
0 4 8 1.2402 0.0547
0 4 10 0.7382 0.0125
0 4 12 0.3948 -0.0749
0 4 14 -0.5271 0.0093
0 4 16 -0.3127 0.0153
0 4 18 1.0614 -0.0058
0 4 20 0.3850 -0.0305
0 4 22 0.1486 0.0001
0 4 24 1.1499 0.0311
0 5 1 12.7796 -0.1986
0 5 3 -5.6983 -0.0669
0 5 5 -14.7135 -0.0064
0 5 7 -11.0126 -0.0028
0 5 9 -5.1379 0.0262
0 5 11 -1.7366 -0.0126
0 5 13 -1.0806 -0.0247
0 5 15 -0.7661 0.0288
0 5 17 -1.2681 0.0197
0 5 19 -0.4814 0.0150
0 5 21 0.8451 -0.0209
0 5 23 -0.6734 -0.1713
0 6 0 5.8704 1.3622
0 6 2 6.5008 0.8899
0 6 4 10.1456 0.0717
0 6 6 9.7843 -0.0094
0 6 8 7.1386 0.0050
0 6 10 2.5687 -0.0273
0 6 12 -0.1211 -0.0272
0 6 14 -0.4764 -0.0080
0 6 16 0.1331 0.0373
0 6 18 1.0479 0.0172
0 6 20 -0.2617 0.0344
0 6 22 -0.4002 -0.0313
0 6 24 1.2278 -0.1109
0 7 1 4.3868 -0.6377
0 7 3 1.1404 0.0417
0 7 5 -1.9480 -0.0510
0 7 7 -1.1062 -0.0902
0 7 9 1.9541 0.0711
0 7 11 2.2101 -0.0651
0 7 13 0.8060 -0.0262
0 7 15 0.2781 -0.0004
0 7 17 -1.2031 -0.0219
0 7 19 -1.7732 -0.0057
0 7 21 -0.1029 0.0177
0 7 23 -0.1599 0.1987
0 8 0 6.8910 1.6706
0 8 2 1.6299 0.9490
0 8 4 -4.8021 -0.0205
0 8 6 -6.5072 -0.0249
0 8 8 -5.2540 0.0160
0 8 10 -2.3500 0.0493
0 8 12 -0.5855 0.0144
0 8 14 -0.3434 0.0027
0 8 16 -0.1548 0.0493
0 8 18 0.9710 -0.0525
0 8 20 1.4040 0.0076
0 8 22 -0.3872 -0.1003
0 9 1 -9.1787 -0.5091
0 9 3 0.2946 -0.0191
0 9 5 6.5656 -0.0742
0 9 7 6.2994 -0.0365
0 9 9 2.9193 0.0690
0 9 11 0.1847 -0.0384
0 9 13 -0.4331 -0.0084
0 9 15 -0.3390 -0.0017
0 9 17 0.4108 -0.0112
0 9 19 0.5009 -0.0188
0 9 21 0.6996 -0.0165
0 9 23 1.3218 0.0780
0 10 0 7.3272 1.0679
0 10 2 3.5524 0.6485
0 10 4 -1.8906 0.0205
0 10 6 -2.2446 -0.0332
0 10 8 -1.3195 0.0381
0 10 10 -0.4940 -0.0034
0 10 12 -0.2812 -0.0292
0 10 14 0.4137 0.0223
0 10 16 0.8461 -0.0144
0 10 18 0.0730 -0.0290
0 10 20 -0.4796 -0.0113
0 10 22 -0.9369 -0.0797
0 11 1 -1.1067 -0.1533
0 11 3 -1.0133 -0.0182
0 11 5 -2.0058 -0.0227
0 11 7 -1.9033 -0.0238
0 11 9 0.8477 -0.0042
0 11 11 1.7225 -0.0189
0 11 13 -0.0416 -0.0464
0 11 15 -0.7482 0.0363
0 11 17 -0.1157 -0.0358
0 11 19 2.0862 -0.1255
0 11 21 3.4460 0.0509
0 12 0 -2.1163 0.1776
0 12 2 0.0915 0.2078
0 12 4 2.2409 -0.0003
0 12 6 2.6884 -0.0714
0 12 8 -0.5978 0.0449
0 12 10 -2.9424 0.0112
0 12 12 -0.7586 0.0116
0 12 14 0.6142 0.0226
0 12 16 0.6225 -0.0328
0 12 18 0.4108 0.0312
0 12 20 -2.0370 -0.1006
0 13 1 2.6961 0.0318
0 13 3 -0.1193 -0.1034
0 13 5 -1.5099 -0.0232
0 13 7 -1.3702 0.0438
0 13 9 0.7366 0.0270
0 13 11 1.4002 0.0175
0 13 13 -0.2506 0.0085
0 13 15 -0.3778 0.0215
0 13 17 -0.0574 -0.0209
0 13 19 1.9048 0.0959
0 13 21 2.8917 0.2366
0 14 0 -5.8660 -0.3287
0 14 2 -3.3165 -0.0387
0 14 4 -1.1902 0.0315
0 14 6 -0.4122 -0.0462
0 14 8 0.0001 0.0199
0 14 10 -0.1906 0.0416
0 14 12 -0.2699 -0.0253
0 14 14 -1.3322 -0.0124
0 14 16 -2.3291 0.0698
0 14 18 -2.2780 -0.0699
0 14 20 -2.1415 -0.2485
0 15 1 -0.2615 0.2108
0 15 3 1.3135 0.0498
0 15 5 1.8491 0.0288
0 15 7 0.0452 0.0313
0 15 9 -1.2021 -0.0163
0 15 11 -1.3102 -0.0391
0 15 13 -1.0726 0.0080
0 15 15 0.4235 -0.0398
0 15 17 1.8375 0.0679
0 15 19 1.6797 0.3216
0 16 0 2.8999 -0.0975
0 16 2 1.0649 0.0526
0 16 4 -0.9304 0.0425
0 16 6 -0.4056 -0.0228
0 16 8 0.0216 -0.0204
0 16 10 0.8723 -0.0059
0 16 12 2.6423 -0.0665
0 16 14 2.0521 -0.1243
0 16 16 -0.5522 -0.0042
0 16 18 -1.3832 0.0293
0 17 1 -4.9570 -0.0384
0 17 3 -1.5795 0.0010
0 17 5 -0.0006 0.0392
0 17 7 1.5517 -0.0003
0 17 9 2.4722 -0.0014
0 17 11 0.2330 -0.0209
0 17 13 -3.2739 -0.0454
0 17 15 -4.6410 0.0205
0 17 17 -2.3709 0.0567
0 18 0 0.3145 0.0747
0 18 2 0.4107 0.0883
0 18 4 1.5069 -0.0608
0 18 6 0.1498 -0.1029
0 18 8 -2.2789 0.0177
0 18 10 -1.5708 -0.0064
0 18 12 0.6241 0.0195
0 18 14 3.3500 0.1273
0 18 16 4.0625 0.0977
0 19 1 1.4488 -0.0777
0 19 3 0.4214 -0.0514
0 19 5 -0.2326 0.0299
0 19 7 1.7495 -0.0182
0 19 9 2.0222 -0.0683
0 19 11 0.4235 0.1508
0 19 13 -1.1273 0.1192
0 19 15 -2.8286 -0.0934
0 20 0 3.4386 0.1745
0 20 2 1.6250 0.0587
0 20 4 0.1372 0.0326
0 20 6 0.1999 0.0219
0 20 8 1.1130 0.1312
0 20 10 2.6636 0.1467
0 20 12 2.9766 -0.0989
0 21 1 -1.9987 0.0114
0 21 3 0.7348 0.0632
0 21 5 2.2113 0.1040
0 21 7 1.5903 0.1896
0 21 9 0.9976 -0.0815
0 21 11 -0.3725 -0.2783
0 22 0 2.4363 -0.0951
0 22 2 0.9406 -0.0180
0 22 4 -2.5283 0.0263
0 22 6 -2.7908 -0.1355
0 22 8 0.3130 -0.3937
0 23 1 1.1481 -0.2312
0 23 3 0.3172 -0.4868
0 23 5 2.0937 -0.2411
1 1 0 116.6580 0.0372
1 1 2 79.0926 0.3348
1 1 4 12.3879 0.2327
1 1 6 -7.5248 -0.0562
1 1 8 -1.6815 -0.0250
1 1 10 5.0796 0.0324
1 1 12 4.9909 -0.0127
1 1 14 1.6621 -0.0015
1 1 16 -0.4813 -0.0068
1 1 18 -1.3692 -0.0396
1 1 20 1.0504 -0.0139
1 1 22 1.0668 0.0382
1 1 24 -1.1706 0.0338
1 2 1 4.7045 -0.0504
1 2 3 16.6572 -0.4026
1 2 5 19.1298 -0.1378
1 2 7 11.9829 0.0740
1 2 9 4.9299 -0.0141
1 2 11 0.5086 0.0209
1 2 13 -0.9139 0.0283
1 2 15 -0.2157 0.0127
1 2 17 1.3683 -0.0290
1 2 19 0.3020 -0.0344
1 2 21 -2.0579 0.0399
1 2 23 -1.0300 0.1078
1 2 25 0.3410 0.1563
1 3 0 20.5419 -0.7329
1 3 2 12.0303 0.0497
1 3 4 -9.7322 0.2773
1 3 6 -15.6679 -0.1409
1 3 8 -10.8511 0.0047
1 3 10 -3.1244 0.0160
1 3 12 1.1563 -0.0998
1 3 14 0.4935 0.0155
1 3 16 -0.7187 0.0713
1 3 18 -0.2971 0.0634
1 3 20 0.3760 0.0100
1 3 22 -0.3908 -0.0690
1 3 24 -1.3208 -0.1525
1 4 1 -2.2999 0.2395
1 4 3 2.7343 -0.1870
1 4 5 5.2846 0.0053
1 4 7 3.1648 0.0732
1 4 9 0.8510 -0.0781
1 4 11 -1.0274 -0.0121
1 4 13 -2.3352 -0.0149
1 4 15 -1.2844 -0.0030
1 4 17 -0.2028 -0.0048
1 4 19 -0.3474 -0.0017
1 4 21 -0.1378 0.0390
1 4 23 0.8812 -0.0279
1 5 0 3.7186 -0.2721
1 5 2 7.6863 0.1436
1 5 4 9.7314 0.0725
1 5 6 11.7883 -0.1475
1 5 8 8.5969 0.0488
1 5 10 3.7080 0.0483
1 5 12 1.6844 -0.0228
1 5 14 0.4077 0.0153
1 5 16 0.2247 -0.0178
1 5 18 0.8584 -0.0310
1 5 20 -0.2646 -0.0247
1 5 22 -0.9987 0.0123
1 5 24 -0.7885 0.0596
1 6 1 28.8693 0.2788
1 6 3 1.2327 0.1517
1 6 5 -18.5493 0.0450
1 6 7 -14.7149 -0.0189
1 6 9 -3.3030 0.0068
1 6 11 1.1821 -0.0192
1 6 13 0.8560 -0.0302
1 6 15 -0.1908 0.0328
1 6 17 -2.0653 0.0047
1 6 19 -1.2893 -0.0261
1 6 21 1.5606 -0.0208
1 6 23 1.2394 -0.0416
1 7 0 -24.8471 0.2564
1 7 2 -11.7753 0.2276
1 7 4 6.3463 -0.0853
1 7 6 9.1479 -0.0732
1 7 8 1.2828 0.0428
1 7 10 -2.4855 0.0388
1 7 12 -1.6734 -0.0213
1 7 14 -1.5184 -0.0548
1 7 16 -0.5164 0.0030
1 7 18 0.9997 0.0027
1 7 20 -0.2759 0.0114
1 7 22 -1.7071 -0.0778
1 7 24 -0.4840 -0.2166
1 8 1 1.7880 0.3383
1 8 3 -1.1271 0.3147
1 8 5 -0.6673 0.0208
1 8 7 3.2091 -0.0514
1 8 9 3.0070 0.0014
1 8 11 0.3647 -0.0889
1 8 13 0.2981 0.0075
1 8 15 0.9205 0.0707
1 8 17 0.9786 0.0327
1 8 19 0.7032 0.0444
1 8 21 1.5186 0.0400
1 8 23 1.9339 0.0866
1 9 0 14.7394 0.3226
1 9 2 8.5613 0.1569
1 9 4 -1.2891 -0.1628
1 9 6 -4.3455 -0.1186
1 9 8 -0.8848 -0.0158
1 9 10 1.8645 0.0485
1 9 12 1.1257 0.0059
1 9 14 0.3031 -0.0060
1 9 16 -0.0584 0.0028
1 9 18 -0.2105 -0.0686
1 9 20 0.8864 -0.0093
1 9 22 0.1610 -0.0214
1 10 1 -14.5987 0.0998
1 10 3 -4.3059 0.1720
1 10 5 1.9992 0.0077
1 10 7 0.6135 0.0092
1 10 9 -1.6998 0.0245
1 10 11 -1.1566 -0.0413
1 10 13 -0.5599 -0.0105
1 10 15 -1.2157 0.0290
1 10 17 -0.3585 0.0402
1 10 19 0.5758 -0.0139
1 10 21 0.7154 -0.0147
1 11 0 12.3774 0.0486
1 11 2 8.4859 -0.0123
1 11 4 3.0457 -0.1543
1 11 6 0.7421 -0.0833
1 11 8 0.6149 0.0381
1 11 10 -0.5946 0.0688
1 11 12 -0.0123 0.0174
1 11 14 1.7676 0.0205
1 11 16 2.2981 -0.0554
1 11 18 1.7058 -0.0902
1 11 20 0.3202 -0.0116
1 11 22 -0.4199 0.0079
1 12 1 -4.3460 -0.0074
1 12 3 -3.3957 0.0608
1 12 5 -1.9822 0.0237
1 12 7 -0.9523 0.0440
1 12 9 0.8833 0.0198
1 12 11 0.9712 -0.0155
1 12 13 -1.3708 0.0115
1 12 15 -2.2647 0.0192
1 12 17 -1.6240 -0.0401
1 12 19 0.3626 -0.1052
1 12 21 1.4003 -0.0661
1 13 0 -3.5265 -0.0901
1 13 2 -0.8900 0.0264
1 13 4 2.4708 0.0113
1 13 6 1.2557 -0.0281
1 13 8 -0.8729 -0.0129
1 13 10 -2.0283 0.0248
1 13 12 -0.2904 -0.0172
1 13 14 0.8038 -0.0122
1 13 16 0.2281 0.0600
1 13 18 0.0042 0.0543
1 13 20 -0.3238 -0.0330
1 14 1 4.2644 0.0159
1 14 3 0.4979 0.0139
1 14 5 -1.3223 0.0153
1 14 7 -0.8499 0.0372
1 14 9 0.8066 0.0082
1 14 11 0.3044 -0.0649
1 14 13 -1.3802 -0.0339
1 14 15 -0.2554 -0.0203
1 14 17 0.8878 0.0356
1 14 19 0.9928 0.1740
1 15 0 -2.3141 -0.2772
1 15 2 -1.2716 -0.0362
1 15 4 0.6397 0.0262
1 15 6 1.1917 -0.0235
1 15 8 0.1172 -0.0193
1 15 10 -0.1787 0.0492
1 15 12 1.7082 0.0249
1 15 14 0.2765 -0.0484
1 15 16 -3.1102 0.0596
1 15 18 -3.0090 0.0787
1 16 1 -4.5606 0.0130
1 16 3 -1.1571 -0.0347
1 16 5 0.7173 -0.0153
1 16 7 0.8551 -0.0044
1 16 9 1.2857 0.0261
1 16 11 -0.6411 -0.0142
1 16 13 -2.6964 -0.0066
1 16 15 -0.8640 0.0718
1 16 17 1.2135 0.0992
1 17 0 3.3818 -0.1371
1 17 2 2.2370 0.0642
1 17 4 0.1961 0.0530
1 17 6 -1.3730 -0.0464
1 17 8 -2.1253 0.0253
1 17 10 -1.0220 0.0389
1 17 12 0.7271 0.0217
1 17 14 2.0017 0.0085
1 17 16 1.3148 0.0983
1 18 1 -1.4458 0.1305
1 18 3 0.1262 0.0612
1 18 5 2.0878 0.1142
1 18 7 3.8197 0.0775
1 18 9 3.0954 0.0159
1 18 11 1.7095 0.0801
1 18 13 -0.2388 -0.0893
1 18 15 -2.6204 -0.2368
1 19 0 1.0307 -0.1058
1 19 2 0.2454 0.0046
1 19 4 -0.4806 0.0580
1 19 6 -1.1944 -0.0626
1 19 8 -1.7936 0.0153
1 19 10 -0.1144 -0.0210
1 19 12 0.9221 -0.1908
1 19 14 1.6564 -0.0181
1 20 1 -0.5516 0.0543
1 20 3 0.7438 -0.0399
1 20 5 -0.1250 -0.0966
1 20 7 0.7840 -0.0470
1 20 9 1.8928 -0.1241
1 20 11 -0.0947 0.0039
1 20 13 -1.6958 0.2273
1 21 0 1.8733 -0.0949
1 21 2 0.8701 -0.1232
1 21 4 0.2917 -0.0529
1 21 6 0.7492 -0.0519
1 21 8 -0.2935 -0.0534
1 21 10 0.4294 0.1794
1 22 1 2.7760 -0.0567
1 22 3 1.1163 -0.0581
1 22 5 0.2773 0.0650
1 22 7 0.9571 0.2346
1 22 9 1.7777 0.2202
1 23 0 -2.7840 0.0499
1 23 2 -1.9275 0.3733
1 23 4 -1.7984 0.3552
1 23 6 -1.6925 0.2222
2 1 1 61.2736 -0.2568
2 1 3 36.1089 0.0852
2 1 5 11.6058 0.0643
2 1 7 3.2743 0.0246
2 1 9 2.4810 0.0061
2 1 11 1.8899 -0.0703
2 1 13 1.9708 -0.0198
2 1 15 1.7951 0.0462
2 1 17 1.5076 0.0531
2 1 19 0.3919 0.0151
2 1 21 -1.3242 -0.0012
2 1 23 -1.4451 0.0049
2 1 25 -0.3717 -0.0254
2 2 0 16.4902 -0.0832
2 2 2 4.8459 0.0732
2 2 4 -6.7016 0.0019
2 2 6 -12.5215 -0.0799
2 2 8 -8.2031 -0.0309
2 2 10 -3.3832 0.0638
2 2 12 -1.9072 0.0031
2 2 14 -1.8570 -0.0267
2 2 16 -1.8787 -0.0139
2 2 18 -1.3440 -0.0436
2 2 20 -1.3873 -0.0026
2 2 22 -2.1742 0.0188
2 2 24 -1.6181 0.0031
2 3 1 -41.0322 -0.3074
2 3 3 -2.0021 -0.1132
2 3 5 21.0794 0.0188
2 3 7 15.2573 0.0602
2 3 9 5.9953 -0.0159
2 3 11 1.2642 -0.0371
2 3 13 -1.3618 0.0302
2 3 15 -0.5330 0.0324
2 3 17 1.3316 -0.0030
2 3 19 1.1927 -0.0106
2 3 21 0.9699 0.0258
2 3 23 2.0498 0.0545
2 4 0 84.3257 -0.3934
2 4 2 48.2191 0.0028
2 4 4 -0.5578 0.0386
2 4 6 -12.1659 -0.1417
2 4 8 -1.7152 0.0030
2 4 10 2.7901 0.0884
2 4 12 3.0565 -0.0127
2 4 14 2.1694 -0.0121
2 4 16 -0.4679 -0.0078
2 4 18 -1.3523 -0.0334
2 4 20 -0.5380 -0.0317
2 4 22 -1.4584 -0.0135
2 4 24 -2.6601 0.0108
2 5 1 -11.8771 0.2154
2 5 3 -3.1647 0.0167
2 5 5 -3.9053 0.0702
2 5 7 -7.8850 0.0625
2 5 9 -4.7874 -0.0444
2 5 11 -1.8545 -0.0504
2 5 13 -1.8380 -0.0492
2 5 15 -1.3779 0.0187
2 5 17 -0.9458 0.0421
2 5 19 -0.6391 0.0156
2 5 21 0.3729 0.0139
2 5 23 1.6312 -0.0507
2 6 0 -16.6505 -0.4211
2 6 2 -8.8370 0.0281
2 6 4 8.6441 0.0601
2 6 6 12.9643 -0.1386
2 6 8 5.4000 0.0165
2 6 10 -0.0511 0.0269
2 6 12 -0.7593 -0.0302
2 6 14 -0.1387 -0.0070
2 6 16 0.7411 0.0020
2 6 18 1.0519 0.0294
2 6 20 0.3426 0.0198
2 6 22 -0.5064 -0.0287
2 6 24 -0.3936 -0.0907
2 7 1 21.4959 0.5633
2 7 3 0.3010 0.1198
2 7 5 -10.8557 -0.0066
2 7 7 -3.0219 -0.0097
2 7 9 3.2893 -0.0012
2 7 11 1.8509 0.0048
2 7 13 0.7026 0.0197
2 7 15 0.1669 0.0797
2 7 17 -0.3217 -0.0187
2 7 19 0.3421 -0.0566
2 7 21 1.5791 0.0119
2 7 23 1.5780 -0.0120
2 8 0 -9.8762 -0.4970
2 8 2 -4.8758 -0.1118
2 8 4 2.3721 -0.0388
2 8 6 0.7440 -0.1257
2 8 8 -2.2179 0.0178
2 8 10 -0.2918 0.0356
2 8 12 -0.3243 -0.0225
2 8 14 -1.1974 -0.0389
2 8 16 -1.4174 0.0256
2 8 18 -1.7286 0.0865
2 8 20 -0.2125 0.0400
2 8 22 0.4021 -0.0084
2 9 1 -0.6657 0.4173
2 9 3 -0.9307 0.0491
2 9 5 -0.1388 -0.0794
2 9 7 0.3926 -0.0027
2 9 9 -1.4946 0.0250
2 9 11 -1.7187 -0.0072
2 9 13 0.4045 0.0090
2 9 15 1.2251 0.0300
2 9 17 1.6478 -0.0527
2 9 19 1.0796 -0.0481
2 9 21 0.1576 0.0717
2 9 23 0.2065 0.0499
2 10 0 7.1010 -0.3370
2 10 2 4.9367 -0.0759
2 10 4 1.5087 -0.0123
2 10 6 1.5102 -0.0755
2 10 8 2.3791 0.0017
2 10 10 2.4583 0.0401
2 10 12 1.0749 -0.0229
2 10 14 0.4101 0.0079
2 10 16 0.6032 0.0047
2 10 18 1.0930 -0.0572
2 10 20 1.4183 -0.0100
2 10 22 0.3363 0.0328
2 11 1 -8.2640 0.1745
2 11 3 -2.7571 0.0301
2 11 5 0.7559 -0.0521
2 11 7 -0.1423 0.0292
2 11 9 -1.2911 -0.0118
2 11 11 -1.1689 -0.0377
2 11 13 -0.9347 0.0325
2 11 15 -0.3471 0.0196
2 11 17 -0.0848 0.0236
2 11 19 0.2017 -0.0568
2 11 21 1.3979 -0.1741
2 12 0 6.1761 -0.2623
2 12 2 4.8431 -0.0677
2 12 4 0.6509 0.0457
2 12 6 -1.1764 0.0165
2 12 8 -0.6407 0.0039
2 12 10 0.2306 0.0577
2 12 12 0.5976 -0.0592
2 12 14 0.5054 -0.0513
2 12 16 -0.1789 0.0088
2 12 18 -0.5220 -0.0052
2 12 20 -0.2940 0.1857
2 13 1 -0.1695 -0.1134
2 13 3 -0.6252 -0.0348
2 13 5 0.4411 -0.0687
2 13 7 0.8130 0.0061
2 13 9 0.2354 0.0127
2 13 11 -0.3845 -0.0191
2 13 13 -1.6899 0.0616
2 13 15 -1.8968 0.0152
2 13 17 -0.1737 -0.0158
2 13 19 0.6469 -0.1416
2 14 0 -2.8885 -0.1296
2 14 2 -0.3138 0.0052
2 14 4 1.8298 0.0365
2 14 6 1.0004 0.0082
2 14 8 -1.0956 -0.0377
2 14 10 -1.3030 0.0589
2 14 12 0.4010 0.0410
2 14 14 0.5245 -0.0088
2 14 16 -1.0269 0.0729
2 14 18 -1.9442 0.1005
2 14 20 -0.7446 0.1392
2 15 1 -0.8214 -0.0912
2 15 3 -1.4931 0.0105
2 15 5 -1.8988 0.0049
2 15 7 -0.4929 0.0192
2 15 9 1.8312 0.0719
2 15 11 0.6032 -0.0181
2 15 13 -1.1761 -0.0115
2 15 15 0.1453 0.0844
2 15 17 1.1668 0.1415
2 15 19 0.9340 0.2086
2 16 0 0.3956 -0.1073
2 16 2 1.1081 0.1157
2 16 4 2.2042 0.1195
2 16 6 2.3533 0.0394
2 16 8 0.5479 0.0151
2 16 10 -0.4078 0.0201
2 16 12 0.4755 -0.0046
2 16 14 -0.9813 -0.0943
2 16 16 -2.2657 0.0509
2 16 18 -1.7191 0.2335
2 17 1 -0.9343 -0.0074
2 17 3 -0.3941 -0.0042
2 17 5 0.2173 0.0048
2 17 7 0.1960 -0.0499
2 17 9 0.1630 -0.0297
2 17 11 0.3070 0.0002
2 17 13 0.4866 -0.1040
2 17 15 0.5967 -0.0943
2 17 17 0.2386 -0.0469
2 18 0 -0.8350 -0.1656
2 18 2 -0.7426 -0.0037
2 18 4 -0.8022 0.0340
2 18 6 -1.2270 -0.0970
2 18 8 -0.1577 0.0106
2 18 10 0.3648 0.0377
2 18 12 -0.1280 -0.0553
2 18 14 -0.3451 0.0064
2 18 16 -0.5891 0.1349
2 19 1 -0.8910 0.0950
2 19 3 0.5665 -0.0384
2 19 5 0.8752 -0.0536
2 19 7 0.5379 0.0352
2 19 9 0.4181 0.0102
2 19 11 -0.0186 0.0877
2 19 13 -0.8778 0.1123
2 20 0 2.9110 -0.1202
2 20 2 1.8384 -0.0164
2 20 4 1.5957 0.1271
2 20 6 1.1893 0.0169
2 20 8 -0.5210 -0.0150
2 20 10 -0.1829 0.1226
2 20 12 2.4018 -0.0111
2 21 1 -0.2983 0.0990
2 21 3 -1.8027 0.0548
2 21 5 -3.6490 0.0128
2 21 7 -1.3004 0.0741
2 21 9 1.9462 0.0541
2 21 11 1.0007 -0.1133
2 22 0 -1.1347 -0.0797
2 22 2 -0.5223 0.0337
2 22 4 1.2851 0.0101
2 22 6 1.0496 -0.0031
2 22 8 -1.0355 -0.0990
2 23 1 2.1903 -0.1643
2 23 3 1.2982 -0.0985
2 23 5 -0.2573 -0.0603
3 1 0 -95.0171 -0.5954
3 1 2 -57.2951 -0.2671
3 1 4 -7.8035 -0.0892
3 1 6 5.8267 -0.0683
3 1 8 -1.7086 0.0011
3 1 10 -3.7675 0.0941
3 1 12 -3.6604 0.0140
3 1 14 -4.5169 -0.0076
3 1 16 -2.0035 0.0057
3 1 18 0.9522 -0.0339
3 1 20 -0.1414 0.0001
3 1 22 -0.4028 0.0209
3 1 24 1.4745 0.0310
3 2 1 45.2070 0.0026
3 2 3 20.9688 0.2482
3 2 5 4.4096 0.0411
3 2 7 3.1618 -0.0051
3 2 9 5.0934 0.0100
3 2 11 4.8699 -0.0687
3 2 13 3.4791 0.0144
3 2 15 2.2172 0.0206
3 2 17 0.3253 -0.0007
3 2 19 -0.1726 -0.0137
3 2 21 0.9279 -0.0098
3 2 23 -0.0236 0.0307
3 3 0 55.1706 -0.3265
3 3 2 35.1974 -0.1821
3 3 4 -1.6540 -0.0483
3 3 6 -9.7296 0.0305
3 3 8 -3.7650 -0.0344
3 3 10 -1.2321 0.0781
3 3 12 -0.5408 -0.0057
3 3 14 -0.8145 -0.0565
3 3 16 -1.1700 0.0451
3 3 18 -0.5309 0.0254
3 3 20 -0.9735 0.0408
3 3 22 -1.7363 0.0410
3 3 24 -1.2266 0.0365
3 4 1 -30.0691 -0.1280
3 4 3 -0.1426 0.1035
3 4 5 10.4034 -0.0134
3 4 7 0.3112 0.0170
3 4 9 -2.9348 0.0279
3 4 11 -0.8863 -0.0503
3 4 13 -0.9601 0.0343
3 4 15 -0.3520 0.0335
3 4 17 0.4682 -0.0036
3 4 19 -0.0068 -0.0129
3 4 21 -0.1849 -0.0193
3 4 23 0.6581 -0.0279
3 5 0 21.5876 -0.2999
3 5 2 10.7444 0.0107
3 5 4 -2.5917 0.1036
3 5 6 3.5489 -0.0228
3 5 8 6.9353 -0.0300
3 5 10 2.9003 0.0524
3 5 12 1.0182 -0.0063
3 5 14 0.5637 -0.0163
3 5 16 -0.0536 0.0193
3 5 18 -0.3432 -0.0181
3 5 20 0.2490 -0.0160
3 5 22 0.6589 -0.0111
3 5 24 0.2295 -0.0317
3 6 1 -0.1425 -0.0804
3 6 3 -1.0345 -0.1771
3 6 5 -5.0288 -0.0981
3 6 7 -4.0955 0.0107
3 6 9 -0.3020 0.0181
3 6 11 0.0102 0.0014
3 6 13 -0.7970 -0.0096
3 6 15 -1.6374 0.0212
3 6 17 -1.4577 -0.0058
3 6 19 -0.5791 -0.0230
3 6 21 -0.1272 0.0039
3 6 23 0.5821 -0.0000
3 7 0 5.3055 -0.2222
3 7 2 4.5473 0.1918
3 7 4 1.5468 0.1931
3 7 6 -1.9529 -0.0922
3 7 8 -3.8270 0.0125
3 7 10 -1.8809 0.0295
3 7 12 -0.5443 -0.0121
3 7 14 -0.0772 -0.0105
3 7 16 0.1013 -0.0084
3 7 18 -1.0753 0.0435
3 7 20 0.0564 0.0185
3 7 22 1.2327 0.0006
3 8 1 -0.2518 0.0550
3 8 3 -1.2332 -0.2657
3 8 5 1.2123 -0.1295
3 8 7 4.6582 -0.0061
3 8 9 2.4338 0.0146
3 8 11 -0.0359 0.0280
3 8 13 1.0302 -0.0207
3 8 15 0.9810 0.0526
3 8 17 1.3651 -0.0497
3 8 19 1.2998 -0.0696
3 8 21 -0.5351 0.1356
3 8 23 -0.6823 0.0611
3 9 0 -7.7490 -0.2686
3 9 2 -4.5114 0.1819
3 9 4 0.1247 0.2248
3 9 6 0.1964 -0.0486
3 9 8 -0.2652 0.0240
3 9 10 0.2557 -0.0106
3 9 12 0.0457 -0.0307
3 9 14 -0.5386 0.0218
3 9 16 -0.6001 0.0559
3 9 18 -0.0322 0.1207
3 9 20 1.3517 -0.0192
3 9 22 1.9350 -0.1078
3 10 1 5.6510 -0.0415
3 10 3 1.7087 -0.3016
3 10 5 -0.6900 -0.1566
3 10 7 -0.0950 0.0229
3 10 9 0.5723 0.0121
3 10 11 -0.1822 -0.0010
3 10 13 -0.1610 -0.0134
3 10 15 1.1281 -0.0006
3 10 17 0.3132 -0.0550
3 10 19 -0.6879 -0.0231
3 10 21 0.5750 0.1240
3 11 0 -1.3883 -0.3640
3 11 2 -1.3868 0.0326
3 11 4 -0.6747 0.1684
3 11 6 -0.7049 -0.0451
3 11 8 -0.4370 -0.0372
3 11 10 -0.4659 0.0354
3 11 12 0.4003 -0.0411
3 11 14 -0.5858 -0.0106
3 11 16 -2.1438 0.0187
3 11 18 -0.3221 -0.0540
3 11 20 0.1724 0.0304
3 11 22 -0.9726 0.1284
3 12 1 1.0801 0.0243
3 12 3 2.5633 -0.1054
3 12 5 3.3071 -0.0798
3 12 7 1.4267 0.0501
3 12 9 -0.4766 0.0015
3 12 11 -0.5664 -0.0098
3 12 13 -0.2746 0.0736
3 12 15 1.0481 -0.0036
3 12 17 2.1214 -0.0168
3 12 19 1.3775 -0.1683
3 12 21 1.1444 -0.3853
3 13 0 -0.1539 -0.2860
3 13 2 -0.4510 -0.0011
3 13 4 -0.9768 0.1395
3 13 6 -1.9205 0.0465
3 13 8 -0.2815 -0.0076
3 13 10 0.8151 0.0712
3 13 12 0.1629 -0.0330
3 13 14 0.0423 -0.0211
3 13 16 -1.1515 0.0532
3 13 18 -2.1755 0.0303
3 13 20 -0.7172 0.2945
3 14 1 -1.2615 -0.0193
3 14 3 -0.4730 0.0443
3 14 5 0.4967 0.0026
3 14 7 0.8944 0.0228
3 14 9 0.3385 0.0272
3 14 11 -0.1319 -0.0276
3 14 13 -0.6393 0.0127
3 14 15 -1.6100 0.0299
3 14 17 -0.7387 0.1260
3 14 19 0.1727 0.0424
3 15 0 1.7876 -0.2438
3 15 2 1.6606 -0.0333
3 15 4 1.7640 0.0182
3 15 6 0.7854 -0.0501
3 15 8 -0.5241 -0.1028
3 15 10 -0.4927 -0.0053
3 15 12 -1.1731 0.0080
3 15 14 -2.0831 -0.0438
3 15 16 -1.7655 0.0621
3 15 18 -2.0631 0.1436
3 16 1 -1.2405 -0.0088
3 16 3 -1.2361 0.0528
3 16 5 -1.4019 -0.0149
3 16 7 -0.9589 -0.0471
3 16 9 -0.2786 0.0431
3 16 11 0.1855 0.0317
3 16 13 1.0967 -0.0331
3 16 15 0.6124 0.0290
3 16 17 -0.4726 0.0381
3 17 0 -2.8166 -0.1254
3 17 2 -1.2353 0.0049
3 17 4 0.7179 0.0260
3 17 6 1.4769 -0.0218
3 17 8 1.7087 0.0440
3 17 10 1.3059 0.0495
3 17 12 -0.1222 -0.0292
3 17 14 -0.7619 -0.0861
3 17 16 -0.1305 0.0398
3 18 1 1.4818 0.0464
3 18 3 1.1519 0.0647
3 18 5 0.5035 0.0365
3 18 7 -1.2601 0.0053
3 18 9 -1.5162 -0.0014
3 18 11 -0.3440 0.0419
3 18 13 -0.1359 0.0195
3 18 15 0.5640 0.0394
3 19 0 -0.4955 -0.0993
3 19 2 -0.2756 0.0466
3 19 4 -0.5749 0.1027
3 19 6 0.0224 -0.0363
3 19 8 0.2950 -0.0053
3 19 10 0.2696 0.1410
3 19 12 1.9223 -0.0243
3 19 14 1.8194 -0.2870
3 20 1 -0.9665 0.0098
3 20 3 -1.5246 -0.0480
3 20 5 -2.5035 -0.0792
3 20 7 -2.4307 0.0075
3 20 9 -0.7696 -0.0275
3 20 11 -1.2978 -0.2058
3 20 13 -2.6944 -0.0650
3 21 0 0.3838 -0.0881
3 21 2 1.3342 -0.0281
3 21 4 2.4364 -0.0075
3 21 6 1.6041 -0.0458
3 21 8 -0.8969 -0.1312
3 21 10 -0.8466 0.0127
3 22 1 1.3625 0.0444
3 22 3 0.2367 0.0682
3 22 5 -1.9513 -0.0545
3 22 7 -1.2514 -0.0838
3 23 0 0.3154 0.0205
3 23 2 -0.9831 -0.0616
3 23 4 -0.9563 0.0504
4 1 1 61.4522 0.0996
4 1 3 13.8583 -0.0847
4 1 5 -11.1100 -0.0917
4 1 7 -4.8674 0.0072
4 1 9 1.5076 0.0286
4 1 11 2.0413 0.0163
4 1 13 1.5456 0.0079
4 1 15 1.0336 0.0172
4 1 17 -1.0109 0.0066
4 1 19 -1.3290 -0.0038
4 1 21 -0.1459 0.0270
4 1 23 -2.0347 -0.0089
4 2 0 0.4248 -0.4600
4 2 2 6.4552 -0.0421
4 2 4 12.7703 0.2194
4 2 6 2.5584 0.0779
4 2 8 -2.4795 -0.0400
4 2 10 -2.0712 0.0641
4 2 12 -1.9917 -0.0262
4 2 14 -1.6594 -0.0437
4 2 16 -0.4612 0.0640
4 2 18 1.2772 0.0257
4 2 20 0.0151 -0.0211
4 2 22 -0.6973 -0.0464
4 2 24 0.8684 -0.0487
4 3 1 11.4149 -0.0870
4 3 3 4.9389 0.0365
4 3 5 1.4135 -0.1453
4 3 7 0.9355 -0.0005
4 3 9 2.1166 0.0649
4 3 11 3.0743 -0.0366
4 3 13 1.7926 0.0554
4 3 15 0.5719 -0.0026
4 3 17 -0.9962 -0.0698
4 3 19 -1.9708 -0.0377
4 3 21 -1.2578 0.0189
4 3 23 -1.1111 0.0549
4 4 0 -10.3964 -0.4487
4 4 2 -10.7653 -0.1585
4 4 4 -3.6900 0.1382
4 4 6 3.5317 0.0971
4 4 8 4.9094 -0.0980
4 4 10 0.3799 0.0469
4 4 12 -2.3061 -0.0186
4 4 14 -1.4195 -0.0598
4 4 16 -0.5182 0.0774
4 4 18 0.1592 0.0267
4 4 20 0.8899 -0.0103
4 4 22 1.5250 -0.0001
4 4 24 1.5421 0.0008
4 5 1 23.5781 -0.0670
4 5 3 13.2273 0.0265
4 5 5 -1.9626 -0.1216
4 5 7 -7.3705 0.0175
4 5 9 -2.5913 0.0859
4 5 11 1.1997 -0.0082
4 5 13 1.1906 0.0471
4 5 15 -0.0615 -0.0155
4 5 17 -0.5494 -0.0726
4 5 19 -0.7163 -0.0222
4 5 21 -1.1859 0.0093
4 5 23 -1.0886 0.0570
4 6 0 13.0966 -0.2726
4 6 2 4.9748 0.0160
4 6 4 -1.8914 0.1334
4 6 6 -0.8006 -0.0118
4 6 8 0.5247 -0.0422
4 6 10 0.1779 0.0589
4 6 12 -1.0544 0.0016
4 6 14 -0.3175 -0.0143
4 6 16 0.0971 0.0392
4 6 18 -1.5361 -0.0185
4 6 20 -0.1578 -0.0170
4 6 22 1.0232 0.0082
4 6 24 -0.0249 -0.0567
4 7 1 -21.6812 -0.1133
4 7 3 -4.9929 -0.1142
4 7 5 5.8576 -0.0211
4 7 7 5.8864 0.0417
4 7 9 1.2416 0.0168
4 7 11 -0.7384 -0.0200
4 7 13 0.5704 -0.0367
4 7 15 -0.2869 0.0234
4 7 17 0.1868 0.0165
4 7 19 0.6458 -0.0001
4 7 21 -0.9059 0.0520
4 7 23 0.2827 0.0273
4 8 0 13.9636 -0.3150
4 8 2 6.5631 0.0336
4 8 4 -4.0385 0.0441
4 8 6 -6.6406 -0.1383
4 8 8 -3.4330 -0.0009
4 8 10 0.2207 0.0077
4 8 12 -0.6830 -0.0042
4 8 14 -1.1454 0.0114
4 8 16 -0.5405 -0.0304
4 8 18 -1.8992 0.0203
4 8 20 -0.1717 -0.0270
4 8 22 1.6130 -0.0714
4 9 1 -1.1475 -0.0507
4 9 3 -0.6777 -0.1657
4 9 5 0.9715 -0.0199
4 9 7 2.6494 0.0203
4 9 9 1.7190 0.0092
4 9 11 -0.1431 0.0155
4 9 13 0.1028 -0.0429
4 9 15 0.4176 0.0648
4 9 17 -0.1793 0.0093
4 9 19 0.3311 0.0161
4 9 21 0.7811 0.2730
4 10 0 -4.8341 -0.2727
4 10 2 -2.0280 0.0524
4 10 4 0.9772 0.0978
4 10 6 0.7779 -0.0945
4 10 8 -1.8954 -0.0058
4 10 10 -1.7214 0.0206
4 10 12 0.9603 0.0188
4 10 14 0.9105 0.0133
4 10 16 0.0176 -0.0187
4 10 18 0.9399 -0.0080
4 10 20 0.3258 -0.1242
4 10 22 -0.1252 -0.1227
4 11 1 5.5788 -0.0043
4 11 3 2.9292 -0.0668
4 11 5 1.4363 0.0723
4 11 7 1.5713 0.1367
4 11 9 2.6067 0.0373
4 11 11 1.7769 -0.0410
4 11 13 0.2502 -0.0392
4 11 15 1.7083 0.0108
4 11 17 1.4581 -0.0060
4 11 19 0.1732 -0.0075
4 11 21 1.3258 0.0637
4 12 0 -6.0593 -0.3528
4 12 2 -3.9948 -0.0149
4 12 4 -1.8363 0.0790
4 12 6 -0.2998 -0.0843
4 12 8 -0.3137 -0.0606
4 12 10 -1.2303 0.0223
4 12 12 -1.0831 -0.0271
4 12 14 -1.1637 0.0038
4 12 16 -2.1406 0.0255
4 12 18 -1.0061 -0.0502
4 12 20 0.1475 0.0620
4 13 1 3.5186 0.0193
4 13 3 2.3110 -0.0096
4 13 5 0.5387 0.0137
4 13 7 -0.9694 0.0084
4 13 9 -1.1013 -0.0452
4 13 11 0.0560 -0.0290
4 13 13 -0.0382 0.0081
4 13 15 -1.4156 -0.0430
4 13 17 -2.1315 0.0451
4 13 19 -2.2813 -0.0654
4 14 0 0.5202 -0.2558
4 14 2 0.1509 0.0113
4 14 4 -0.5279 0.0807
4 14 6 -0.3289 -0.0607
4 14 8 0.2031 -0.0687
4 14 10 0.4364 0.0413
4 14 12 -1.5055 -0.0085
4 14 14 -2.2913 0.0183
4 14 16 -0.1350 0.0717
4 14 18 0.8274 -0.0129
4 15 1 -2.8760 0.0443
4 15 3 -0.6572 0.0378
4 15 5 0.2801 -0.0152
4 15 7 0.0961 -0.0026
4 15 9 -0.8532 0.0247
4 15 11 -0.0563 0.0048
4 15 13 1.8803 -0.0267
4 15 15 -0.0950 -0.0026
4 15 17 -1.9020 0.0898
4 15 19 -0.6793 0.0748
4 16 0 1.3114 -0.2021
4 16 2 1.0786 -0.0174
4 16 4 0.4042 0.0635
4 16 6 -0.4961 -0.0234
4 16 8 0.3719 -0.0155
4 16 10 1.1679 0.0653
4 16 12 -0.6271 0.0581
4 16 14 -0.6361 0.0102
4 16 16 1.0573 0.0650
4 16 18 -0.4098 0.2529
4 17 1 -0.2368 -0.0030
4 17 3 0.2865 0.0449
4 17 5 1.1428 -0.0086
4 17 7 0.6406 -0.0339
4 17 9 -0.2703 0.0232
4 17 11 0.4218 0.0386
4 17 13 -0.3786 -0.0520
4 17 15 -2.5413 0.0430
4 17 17 -1.8335 0.1174
4 18 0 -0.7254 -0.1101
4 18 2 -0.6665 0.0363
4 18 4 -1.1215 0.0388
4 18 6 -1.7288 -0.0664
4 18 8 -1.3011 -0.0279
4 18 10 -1.8760 0.0220
4 18 12 -0.6607 -0.1592
4 18 14 1.3202 -0.3668
4 19 1 -0.1290 -0.0011
4 19 3 0.3100 -0.0073
4 19 5 0.1940 -0.0242
4 19 7 -1.2754 -0.0152
4 19 9 -0.6585 -0.0535
4 19 11 -0.1920 -0.1082
4 19 13 -1.2146 0.0869
4 20 0 0.3932 -0.0743
4 20 2 0.6846 0.0328
4 20 4 0.4147 -0.0059
4 20 6 -0.5239 -0.0750
4 20 8 -0.8885 -0.0730
4 20 10 -0.5265 0.1694
4 20 12 1.4594 0.1762
4 21 1 0.8792 -0.0118
4 21 3 0.5549 0.0048
4 21 5 -0.1960 -0.0554
4 21 7 -1.1176 0.0133
4 21 9 -0.9706 0.1644
4 22 0 -0.6121 -0.0680
4 22 2 -1.5932 -0.0370
4 22 4 -2.0156 0.1347
4 22 6 -1.5045 0.2328
4 22 8 -1.3749 -0.0213
4 23 1 1.5157 0.1447
4 23 3 3.0269 0.0480
5 1 0 26.1288 -0.2866
5 1 2 27.3446 0.1900
5 1 4 16.3681 0.2293
5 1 6 4.8054 -0.0833
5 1 8 2.2542 -0.0798
5 1 10 2.6603 -0.0035
5 1 12 2.0792 -0.0212
5 1 14 0.6219 -0.0406
5 1 16 -0.0958 0.0047
5 1 18 0.1550 0.0144
5 1 20 -1.2751 -0.0434
5 1 22 -0.5638 -0.0073
5 1 24 1.2796 0.0532
5 2 1 -12.1296 -0.0864
5 2 3 -12.0162 -0.1082
5 2 5 -2.4015 -0.0502
5 2 7 3.5636 0.0840
5 2 9 1.8594 0.0612
5 2 11 0.2294 -0.0236
5 2 13 -0.9595 0.0035
5 2 15 -0.8354 0.0191
5 2 17 -0.7675 -0.0187
5 2 19 -0.6980 0.0067
5 2 21 -0.3287 0.0614
5 2 23 -0.9969 -0.0103
5 3 0 -10.8160 -0.3378
5 3 2 -1.1006 0.0829
5 3 4 4.6717 0.2871
5 3 6 1.5480 0.0079
5 3 8 -0.7166 -0.0969
5 3 10 -1.3625 0.1041
5 3 12 -1.1903 0.0292
5 3 14 -0.2250 -0.0525
5 3 16 0.5354 0.0221
5 3 18 0.9340 -0.0174
5 3 20 0.2522 -0.0770
5 3 22 0.5747 0.0189
5 3 24 0.5783 0.1323
5 4 1 53.6340 -0.0484
5 4 3 17.0743 -0.0106
5 4 5 -6.5598 -0.0785
5 4 7 -5.1948 0.0960
5 4 9 1.1264 0.0792
5 4 11 3.5601 -0.0512
5 4 13 2.4336 0.0310
5 4 15 0.2453 0.0120
5 4 17 -1.1772 -0.0353
5 4 19 -1.5450 0.0331
5 4 21 -1.7262 0.0612
5 4 23 -2.0376 -0.0288
5 5 0 -30.2703 -0.5065
5 5 2 -17.0904 -0.1393
5 5 4 1.4238 0.1341
5 5 6 6.7142 -0.0137
5 5 8 2.4528 -0.1262
5 5 10 -1.6491 0.0613
5 5 12 -3.0366 -0.0075
5 5 14 -1.7868 -0.0625
5 5 16 -0.8046 0.0462
5 5 18 -1.2090 -0.0338
5 5 20 -0.2331 -0.0806
5 5 22 1.0972 -0.0056
5 5 24 0.6715 -0.0281
5 6 1 -1.2089 0.0391
5 6 3 0.0143 0.0583
5 6 5 0.1756 -0.0415
5 6 7 0.3775 0.0298
5 6 9 -0.3831 0.0070
5 6 11 -0.0506 -0.0656
5 6 13 1.1820 0.0141
5 6 15 0.2485 -0.0081
5 6 17 0.2377 -0.0406
5 6 19 -0.7935 -0.0001
5 6 21 -2.5376 0.0210
5 6 23 -0.4299 0.0694
5 7 0 19.1745 -0.4459
5 7 2 8.6503 -0.1346
5 7 4 -5.5693 -0.0037
5 7 6 -6.1052 -0.0951
5 7 8 -0.5970 -0.0342
5 7 10 1.2776 0.0793
5 7 12 -1.0257 0.0110
5 7 14 -1.7290 -0.0052
5 7 16 -1.4921 0.0215
5 7 18 -2.1052 -0.0168
5 7 20 1.0539 0.0258
5 7 22 2.3270 0.0440
5 8 1 -11.9226 0.1308
5 8 3 -0.5674 0.1142
5 8 5 4.6459 0.0904
5 8 7 2.3941 0.0608
5 8 9 -0.7890 0.0279
5 8 11 -1.1494 0.0113
5 8 13 1.1412 -0.0065
5 8 15 1.0719 0.0303
5 8 17 0.3187 0.0086
5 8 19 0.5092 -0.0303
5 8 21 0.0411 0.0457
5 8 23 0.8136 0.0843
5 9 0 7.7087 -0.4661
5 9 2 3.9249 -0.1836
5 9 4 -0.2935 -0.0429
5 9 6 -0.7789 -0.0591
5 9 8 -0.0549 0.0378
5 9 10 0.5844 0.0331
5 9 12 1.5733 -0.0074
5 9 14 1.0896 -0.0133
5 9 16 0.6003 -0.0286
5 9 18 -0.1589 0.0231
5 9 20 -1.7668 0.0470
5 9 22 -1.2995 0.0867
5 10 1 -5.5977 0.0568
5 10 3 -2.5545 0.0756
5 10 5 0.3800 0.0654
5 10 7 1.3558 0.0175
5 10 9 1.2521 -0.0159
5 10 11 -0.3647 -0.0681
5 10 13 -1.3476 -0.0699
5 10 15 -0.4982 0.0660
5 10 17 -0.8270 0.0226
5 10 19 0.5654 -0.0135
5 10 21 2.6655 0.1021
5 11 0 0.2257 -0.2432
5 11 2 0.5554 -0.0547
5 11 4 0.9018 0.0001
5 11 6 -0.0647 -0.0602
5 11 8 -0.5002 -0.0246
5 11 10 -1.4088 0.0026
5 11 12 -0.2467 0.0190
5 11 14 0.4617 -0.0218
5 11 16 -0.6776 -0.0515
5 11 18 -0.3845 -0.0288
5 11 20 -0.6574 -0.0765
5 12 1 4.3379 0.0161
5 12 3 1.2853 0.0728
5 12 5 -0.7319 0.0779
5 12 7 -1.2565 -0.0041
5 12 9 0.2293 -0.0282
5 12 11 1.7295 -0.0397
5 12 13 0.5303 -0.0343
5 12 15 -0.8405 0.0178
5 12 17 -1.7760 0.0129
5 12 19 -1.7893 -0.0197
5 12 21 0.0269 0.0366
5 13 0 -3.8572 -0.1473
5 13 2 -2.3316 0.0549
5 13 4 0.7891 0.0760
5 13 6 1.5460 -0.0278
5 13 8 0.6276 0.0045
5 13 10 -0.8844 0.0441
5 13 12 -1.6707 -0.0109
5 13 14 -0.7864 0.0113
5 13 16 1.7668 0.0445
5 13 18 4.2937 -0.0591
5 13 20 3.2296 -0.0649
5 14 1 1.2219 -0.0689
5 14 3 0.5489 -0.0255
5 14 5 -1.2996 -0.0099
5 14 7 -1.8939 -0.0137
5 14 9 -1.0484 -0.0072
5 14 11 0.3585 0.0457
5 14 13 1.5909 0.0488
5 14 15 -0.8404 -0.0104
5 14 17 -5.1763 0.0256
5 14 19 -5.1697 -0.0118
5 15 0 0.5871 -0.1279
5 15 2 0.1818 0.0451
5 15 4 0.1813 0.1092
5 15 6 0.2681 -0.0510
5 15 8 0.8472 -0.0480
5 15 10 1.2021 0.0403
5 15 12 -1.5229 -0.0077
5 15 14 -2.2517 -0.0251
5 15 16 0.5222 -0.0012
5 15 18 1.2981 0.0450
5 16 1 -1.2517 -0.0085
5 16 3 -0.4825 -0.0198
5 16 5 0.4032 -0.0687
5 16 7 0.1524 -0.0687
5 16 9 -1.3289 -0.0420
5 16 11 -0.6428 -0.0488
5 16 13 -0.9860 -0.1513
5 16 15 -3.9726 -0.0036
5 16 17 -3.0023 0.2099
5 17 0 1.9143 -0.0779
5 17 2 1.5642 0.0697
5 17 4 -0.5311 0.0772
5 17 6 -2.5917 -0.0735
5 17 8 -2.2133 -0.0533
5 17 10 -1.6504 0.0147
5 17 12 -0.9334 -0.0068
5 17 14 3.3900 -0.0582
5 17 16 3.8640 -0.1626
5 18 1 -1.3173 -0.0567
5 18 3 0.4377 -0.0671
5 18 5 2.0384 -0.0437
5 18 7 1.5480 -0.0040
5 18 9 1.5243 0.0369
5 18 11 2.3712 0.0820
5 18 13 0.0455 0.1016
5 18 15 -1.9518 0.1353
5 19 0 2.1431 -0.1488
5 19 2 1.9815 0.0212
5 19 4 0.1943 0.0211
5 19 6 -0.7390 -0.0148
5 19 8 -0.9607 0.0455
5 19 10 -1.3640 0.1247
5 19 12 -0.7168 -0.1343
5 19 14 0.0771 -0.4500
5 20 1 -0.5190 0.0137
5 20 3 0.4657 0.0823
5 20 5 0.7442 0.0942
5 20 7 -1.2929 0.0847
5 20 9 -2.1385 0.0579
5 20 11 -1.3993 -0.1202
5 21 0 2.0974 -0.0531
5 21 2 0.8489 0.0493
5 21 4 -2.3349 0.0347
5 21 6 -3.2799 -0.0510
5 21 8 -2.2221 -0.2787
5 21 10 -0.9043 -0.2102
5 22 1 0.2690 -0.0888
5 22 3 3.1636 -0.3369
5 22 5 3.2560 -0.5034
5 22 7 0.6729 -0.2402
5 23 0 0.1853 -0.1108
5 23 2 -1.0016 0.0283
6 1 1 -23.6662 0.1313
6 1 3 -10.0911 0.1732
6 1 5 0.9203 0.0966
6 1 7 -0.1308 0.0264
6 1 9 -2.2554 0.0660
6 1 11 -1.2254 -0.0313
6 1 13 -1.4051 -0.0654
6 1 15 -0.8431 0.0075
6 1 17 -0.3522 -0.0400
6 1 19 -0.1777 -0.0521
6 1 21 -0.4239 -0.0070
6 1 23 -1.8406 0.0088
6 2 0 27.0176 -0.4347
6 2 2 17.4275 -0.0562
6 2 4 1.5869 0.0422
6 2 6 -5.0091 -0.1065
6 2 8 0.6097 -0.0487
6 2 10 2.7072 0.0822
6 2 12 1.4185 0.0358
6 2 14 1.3470 -0.0559
6 2 16 0.2398 -0.0021
6 2 18 -0.9677 0.0289
6 2 20 -1.0825 -0.0188
6 2 22 0.3572 0.0434
6 2 24 0.3005 0.1271
6 3 1 24.2086 -0.0064
6 3 3 5.5350 0.0570
6 3 5 -2.8679 0.0642
6 3 7 -1.7934 0.0516
6 3 9 -0.8129 -0.0271
6 3 11 0.3582 -0.1032
6 3 13 -0.1982 -0.0382
6 3 15 -1.1438 0.0566
6 3 17 -0.9150 0.0109
6 3 19 0.0106 0.0179
6 3 21 -0.4744 0.0095
6 3 23 -1.5030 -0.2431
6 4 0 -28.7913 -0.3342
6 4 2 -12.7519 0.0224
6 4 4 8.3480 0.1320
6 4 6 7.0945 -0.1118
6 4 8 1.6237 -0.1065
6 4 10 -0.2821 0.0876
6 4 12 -1.9013 0.0521
6 4 14 -0.6128 -0.0406
6 4 16 0.5584 -0.0009
6 4 18 -0.8032 -0.0086
6 4 20 -1.5883 -0.0432
6 4 22 -0.4629 0.1909
6 4 24 -0.0954 0.3682
6 5 1 14.2895 0.0159
6 5 3 -3.6017 0.0460
6 5 5 -7.5589 0.0162
6 5 7 -0.1235 0.0615
6 5 9 1.1465 0.0142
6 5 11 0.6495 -0.0569
6 5 13 1.2054 0.0126
6 5 15 0.2705 0.0451
6 5 17 0.1471 -0.0098
6 5 19 -0.6971 0.0160
6 5 21 -1.8656 0.0294
6 5 23 -0.4277 -0.0819
6 6 0 7.8641 -0.3350
6 6 2 7.0837 0.0184
6 6 4 3.8888 0.1540
6 6 6 -0.8177 -0.0253
6 6 8 -0.6839 -0.0292
6 6 10 1.2469 0.1152
6 6 12 -0.7468 0.0231
6 6 14 -1.2037 -0.0595
6 6 16 -1.4016 -0.0231
6 6 18 -1.5000 -0.0598
6 6 20 3.1132 -0.0517
6 6 22 3.8296 0.0214
6 7 1 -3.1529 -0.0879
6 7 3 -0.2835 -0.0548
6 7 5 0.8877 -0.0511
6 7 7 0.2440 0.0106
6 7 9 -1.3412 -0.0139
6 7 11 -0.9464 -0.0461
6 7 13 1.1951 0.0137
6 7 15 1.4068 0.0131
6 7 17 0.6481 -0.0239
6 7 19 -2.7216 -0.0360
6 7 21 -5.5903 0.0174
6 7 23 -2.2932 0.0850
6 8 0 0.2269 -0.2651
6 8 2 -2.2758 0.0271
6 8 4 -2.9708 0.1304
6 8 6 0.9902 -0.0075
6 8 8 1.4036 -0.0211
6 8 10 0.3672 0.0306
6 8 12 -0.3001 -0.0628
6 8 14 -1.0423 -0.0473
6 8 16 -1.2197 0.0241
6 8 18 -1.0477 0.0093
6 8 20 0.6549 0.0889
6 8 22 1.5119 0.1572
6 9 1 -5.4115 -0.0031
6 9 3 -0.2532 -0.0061
6 9 5 0.5785 -0.0568
6 9 7 -0.7852 -0.0168
6 9 9 -0.6869 -0.0085
6 9 11 -1.3594 -0.0317
6 9 13 -0.9982 -0.0013
6 9 15 -0.3927 0.0169
6 9 17 -1.6129 -0.0102
6 9 19 -0.2506 -0.0589
6 9 21 2.1747 -0.1285
6 10 0 7.4785 -0.1641
6 10 2 4.0933 0.0299
6 10 4 -0.9194 0.1341
6 10 6 -0.3137 0.0692
6 10 8 0.8620 0.0194
6 10 10 1.2855 0.0230
6 10 12 1.8209 0.0007
6 10 14 1.3653 -0.0014
6 10 16 1.2744 0.0379
6 10 18 0.6308 0.0838
6 10 20 -1.4625 0.1914
6 11 1 -2.7203 -0.0795
6 11 3 0.0057 -0.0048
6 11 5 1.6546 -0.0437
6 11 7 -0.0037 -0.0418
6 11 9 -1.2636 0.0397
6 11 11 -0.1628 0.0117
6 11 13 0.5392 0.0041
6 11 15 -0.3120 0.0721
6 11 17 -0.9884 -0.0146
6 11 19 0.6464 -0.0926
6 11 21 1.9863 -0.0108
6 12 0 -0.0625 -0.1541
6 12 2 1.1656 0.0209
6 12 4 1.2675 0.0929
6 12 6 0.7780 0.0739
6 12 8 0.5337 0.0395
6 12 10 0.0597 0.0119
6 12 12 -0.3435 -0.0096
6 12 14 0.1769 -0.0643
6 12 16 1.5581 -0.0466
6 12 18 1.6629 -0.0366
6 12 20 0.2685 -0.1464
6 13 1 0.6971 -0.0049
6 13 3 -0.8157 0.0602
6 13 5 -1.3631 -0.0029
6 13 7 -0.8818 -0.0631
6 13 9 -0.1683 -0.0367
6 13 11 0.0859 -0.0361
6 13 13 -0.0667 -0.0202
6 13 15 -1.9996 -0.0197
6 13 17 -5.1052 -0.1183
6 13 19 -4.1648 -0.1007
6 14 0 -1.5850 -0.0755
6 14 2 -0.5206 0.0218
6 14 4 0.3369 0.0642
6 14 6 -0.1549 -0.0594
6 14 8 -0.9179 -0.0750
6 14 10 -0.9123 -0.0098
6 14 12 -1.4305 -0.0528
6 14 14 -2.2644 -0.0828
6 14 16 0.6825 0.0377
6 14 18 3.7492 0.0977
6 15 1 2.4540 0.0274
6 15 3 -0.0077 0.0290
6 15 5 -1.5004 -0.0482
6 15 7 -1.5817 -0.0572
6 15 9 -1.6029 -0.0020
6 15 11 -0.6738 0.0531
6 15 13 0.0857 0.0378
6 15 15 -1.1362 0.1087
6 15 17 -2.5504 0.1460
6 16 0 -1.3823 -0.1876
6 16 2 0.0474 -0.0792
6 16 4 1.3588 -0.0092
6 16 6 0.2402 -0.0856
6 16 8 0.5425 -0.0247
6 16 10 0.2988 0.0521
6 16 12 -0.4214 0.0669
6 16 14 1.7524 0.0437
6 16 16 2.3737 -0.1704
6 17 1 0.8417 0.0003
6 17 3 0.2350 0.0169
6 17 5 0.8511 0.0423
6 17 7 1.2140 0.0662
6 17 9 0.9709 0.0741
6 17 11 1.9260 0.0481
6 17 13 -0.5870 -0.1542
6 17 15 -3.8168 -0.1114
6 18 0 3.2103 -0.1006
6 18 2 2.9408 0.0552
6 18 4 2.2069 0.0965
6 18 6 0.6009 0.0096
6 18 8 0.1193 0.0301
6 18 10 -1.0285 0.0221
6 18 12 -1.1537 -0.1468
6 18 14 1.5112 -0.1388
6 19 1 0.5635 0.0314
6 19 3 0.3727 0.0332
6 19 5 -0.8551 -0.0066
6 19 7 -2.9127 -0.0878
6 19 9 -3.3475 -0.1394
6 19 11 -1.6380 -0.0720
6 19 13 -0.0950 0.0766
6 20 0 1.5081 -0.0840
6 20 2 0.6632 -0.1211
6 20 4 -0.3407 -0.1761
6 20 6 -0.0048 -0.1548
6 20 8 1.3554 -0.1015
6 20 10 1.5796 0.0003
6 21 1 0.2201 -0.1316
6 21 3 3.3173 -0.1646
6 21 5 3.7483 -0.0531
6 21 7 0.5028 0.1726
6 21 9 -1.2565 0.3205
6 22 0 3.4695 -0.0173
6 22 2 1.0742 0.3715
6 22 4 -2.4293 0.5156
6 22 6 -2.9078 0.2742
7 1 0 11.3062 -0.3518
7 1 2 4.2789 -0.0455
7 1 4 -6.7676 0.0637
7 1 6 -4.5710 -0.0046
7 1 8 0.4795 -0.0398
7 1 10 -0.3663 0.0275
7 1 12 -0.5792 -0.0115
7 1 14 -0.3005 -0.0496
7 1 16 -0.3811 0.0506
7 1 18 0.7480 0.0460
7 1 20 1.1838 0.0311
7 1 22 1.5942 -0.1132
7 1 24 1.4943 -0.3197
7 2 1 11.4894 0.1032
7 2 3 8.2593 0.1493
7 2 5 2.1771 0.0017
7 2 7 -3.5966 -0.0819
7 2 9 -2.7142 -0.0097
7 2 11 0.3585 -0.0216
7 2 13 -0.0187 0.0188
7 2 15 -0.3685 0.0758
7 2 17 -0.1914 0.0039
7 2 19 -0.2164 -0.0099
7 2 21 -1.6646 0.0461
7 2 23 -3.1444 0.0497
7 3 0 -15.4582 -0.2871
7 3 2 -7.2487 0.0152
7 3 4 3.0983 0.0898
7 3 6 7.4631 -0.0059
7 3 8 7.1812 0.0149
7 3 10 2.4881 0.0662
7 3 12 -0.5600 0.0277
7 3 14 -0.0734 -0.0579
7 3 16 0.6870 0.0055
7 3 18 -0.3110 0.0596
7 3 20 -1.6239 0.0018
7 3 22 0.4460 0.1317
7 4 1 7.9287 -0.0170
7 4 3 -5.0917 0.0800
7 4 5 -7.5639 0.0194
7 4 7 -2.9899 -0.0448
7 4 9 -1.8347 0.0104
7 4 11 -0.3442 -0.0097
7 4 13 0.9127 -0.0214
7 4 15 0.0089 0.0290
7 4 17 -0.3467 -0.0776
7 4 19 0.4016 -0.0719
7 4 21 0.0512 -0.0118
7 4 23 -0.6476 -0.1789
7 5 0 15.8963 -0.2707
7 5 2 16.0699 0.0230
7 5 4 8.9196 0.0919
7 5 6 -1.2743 -0.0590
7 5 8 -0.8943 -0.0591
7 5 10 2.0161 0.0067
7 5 12 0.2226 0.0009
7 5 14 -0.4916 -0.0475
7 5 16 -0.4687 -0.0031
7 5 18 -0.6201 0.0398
7 5 20 1.2367 0.0043
7 5 22 1.0987 0.1166
7 6 1 -8.1954 -0.0153
7 6 3 -7.8729 0.0303
7 6 5 -0.9696 -0.0097
7 6 7 3.3575 -0.0316
7 6 9 -0.3726 -0.0155
7 6 11 -1.9070 -0.0488
7 6 13 0.0081 -0.0337
7 6 15 0.6435 0.0339
7 6 17 0.3470 -0.0315
7 6 19 -3.6981 -0.0645
7 6 21 -6.6324 0.0417
7 6 23 -2.3248 0.0190
7 7 0 -2.9210 -0.1221
7 7 2 -0.7889 0.1400
7 7 4 1.8600 0.1647
7 7 6 0.9693 -0.0233
7 7 8 0.0467 -0.0411
7 7 10 -0.5372 0.0339
7 7 12 -0.7517 -0.0115
7 7 14 -0.8537 -0.0358
7 7 16 -2.0500 0.0039
7 7 18 -0.6668 0.0084
7 7 20 4.4222 -0.0114
7 7 22 5.2468 0.0034
7 8 1 4.5930 -0.1074
7 8 3 0.7520 -0.0619
7 8 5 -2.5679 -0.0465
7 8 7 -1.4461 0.0294
7 8 9 1.0866 0.0328
7 8 11 0.6829 -0.0007
7 8 13 0.0477 0.0447
7 8 15 0.8646 0.0576
7 8 17 0.0920 0.0309
7 8 19 -1.5718 0.0306
7 8 21 -1.7359 0.0426
7 9 0 0.8450 -0.1928
7 9 2 -1.0803 0.0538
7 9 4 -1.0811 0.1308
7 9 6 0.7539 -0.0025
7 9 8 0.2080 -0.0206
7 9 10 -0.8975 0.0700
7 9 12 0.7041 0.0063
7 9 14 1.0246 0.0017
7 9 16 0.2842 0.0338
7 9 18 0.5317 -0.0479
7 9 20 -0.4066 0.0508
7 9 22 -0.5052 0.2632
7 10 1 -1.3764 -0.0740
7 10 3 3.1553 -0.0376
7 10 5 3.4621 -0.0271
7 10 7 0.4684 0.0536
7 10 9 -0.9718 0.0610
7 10 11 -0.6034 -0.0210
7 10 13 0.4923 -0.0321
7 10 15 -0.1463 -0.0311
7 10 17 -2.1558 -0.0228
7 10 19 -1.0792 -0.0372
7 10 21 1.3161 -0.1367
7 11 0 1.0456 -0.1482
7 11 2 -0.7474 0.0698
7 11 4 -1.5686 0.1301
7 11 6 -0.4170 0.0189
7 11 8 1.1993 -0.0661
7 11 10 1.2519 -0.0582
7 11 12 -0.2296 -0.0715
7 11 14 -0.5871 -0.0578
7 11 16 0.5631 -0.0060
7 11 18 0.3822 -0.0259
7 11 20 -0.8288 0.0098
7 12 1 -1.2422 0.0369
7 12 3 -0.3304 0.0356
7 12 5 -0.0841 -0.0270
7 12 7 -0.8588 -0.0147
7 12 9 -1.7937 0.0309
7 12 11 -1.3573 -0.0123
7 12 13 0.3332 0.0118
7 12 15 -0.4020 0.0482
7 12 17 -1.7103 -0.0396
7 12 19 0.3808 -0.0212
7 13 0 3.3328 -0.2301
7 13 2 2.7680 -0.0718
7 13 4 1.1259 0.0212
7 13 6 -1.2051 -0.0571
7 13 8 -1.7408 -0.0661
7 13 10 -0.3038 0.0625
7 13 12 0.1948 0.0757
7 13 14 -0.5390 -0.0247
7 13 16 0.5442 0.0756
7 13 18 1.3432 0.1330
7 14 1 -0.3506 0.0232
7 14 3 -1.1005 0.0370
7 14 5 0.1235 -0.0149
7 14 7 1.0379 0.0191
7 14 9 0.2405 0.0588
7 14 11 -0.6599 -0.0002
7 14 13 -0.2516 0.0075
7 14 15 0.0681 0.0298
7 14 17 -0.9954 -0.2064
7 15 0 -2.7894 -0.1694
7 15 2 -0.3765 -0.0210
7 15 4 1.1406 0.0770
7 15 6 -0.4862 0.0192
7 15 8 -0.3126 0.0062
7 15 10 0.1783 0.0363
7 15 12 -1.1013 0.0216
7 15 14 -1.4975 -0.0772
7 15 16 -1.4278 -0.1214
7 15 18 -0.8157 -0.0000
7 16 1 5.0449 0.0877
7 16 3 0.4515 0.0910
7 16 5 -0.3458 0.0247
7 16 7 0.4369 -0.0229
7 16 9 -0.2283 0.0026
7 16 11 1.0447 0.0063
7 16 13 1.0550 -0.1395
7 16 15 -0.1453 -0.0618
7 16 17 0.3038 0.2135
7 17 0 -0.4113 -0.1396
7 17 2 1.9287 -0.0763
7 17 4 3.3764 -0.0325
7 17 6 1.3737 -0.1051
7 17 8 0.1792 -0.0679
7 17 10 -0.7529 -0.0341
7 17 12 -2.4765 -0.0377
7 17 14 -0.8769 0.1625
7 18 1 1.6092 -0.0383
7 18 3 -1.1991 -0.0566
7 18 5 -2.3087 -0.0582
7 18 7 -1.4104 -0.0337
7 18 9 -0.9318 -0.0502
7 18 11 0.1933 0.0459
7 18 13 0.8664 0.0041
7 19 0 1.0881 -0.0805
7 19 2 2.4066 -0.0698
7 19 4 4.1009 0.0330
7 19 6 4.6859 0.0938
7 19 8 3.8923 0.1623
7 19 10 3.2317 0.1473
7 19 12 1.8191 -0.0733
7 20 1 5.0120 0.0556
7 20 3 4.0775 0.1150
7 20 5 0.9137 0.1522
7 20 7 -2.2169 0.1189
7 20 9 -2.9577 0.0171
7 20 11 -2.1554 -0.0952
7 21 0 -1.1685 -0.0201
7 21 2 -2.2900 0.0415
7 21 4 -3.1737 0.0188
7 21 6 -1.2241 -0.1135
7 21 8 0.0980 -0.2346
7 22 1 0.8960 -0.2844
7 22 3 2.6796 -0.5194
7 22 5 2.1708 -0.3417
8 1 1 8.1341 -0.1121
8 1 3 7.7867 -0.0859
8 1 5 4.4362 -0.1024
8 1 7 2.4415 0.0072
8 1 9 3.5368 0.0555
8 1 11 2.6120 0.0103
8 1 13 0.4922 0.0346
8 1 15 0.2247 0.0090
8 1 17 -0.2702 0.0069
8 1 19 -1.1087 -0.0218
8 1 21 -0.9649 0.0074
8 1 23 -0.7672 0.2149
8 2 0 -18.3690 -0.2463
8 2 2 -13.3945 0.0753
8 2 4 -1.6276 0.1374
8 2 6 6.0734 -0.0185
8 2 8 4.0185 -0.0595
8 2 10 -0.8610 0.0082
8 2 12 -1.7757 -0.0397
8 2 14 -0.7624 -0.0724
8 2 16 0.0325 0.0033
8 2 18 0.3088 -0.0060
8 2 20 -0.2133 -0.0330
8 2 22 0.7548 -0.0772
8 3 1 14.3618 -0.0378
8 3 3 1.6712 0.0113
8 3 5 -8.4150 -0.0844
8 3 7 -8.1595 -0.1035
8 3 9 -2.2591 0.0193
8 3 11 1.4370 0.0007
8 3 13 1.4084 -0.0008
8 3 15 0.4773 0.0445
8 3 17 -0.1935 -0.0238
8 3 19 0.5534 0.0145
8 3 21 -0.0212 0.1203
8 3 23 -2.3493 0.1226
8 4 0 12.4650 -0.1592
8 4 2 10.0588 0.0972
8 4 4 4.9333 0.1480
8 4 6 1.8864 0.0243
8 4 8 2.1669 -0.0516
8 4 10 1.6326 -0.0424
8 4 12 -0.8735 -0.0194
8 4 14 -1.0475 -0.0487
8 4 16 0.1040 0.0418
8 4 18 -0.1041 0.0708
8 4 20 -0.0472 -0.0237
8 4 22 0.6047 -0.0260
8 5 1 -12.5605 0.0555
8 5 3 -5.6569 0.0866
8 5 5 2.8838 -0.0427
8 5 7 3.8377 -0.0782
8 5 9 -1.0802 0.0586
8 5 11 -1.9538 0.0292
8 5 13 0.3550 -0.0013
8 5 15 0.9301 0.0599
8 5 17 0.4165 -0.0260
8 5 19 -1.8619 -0.0218
8 5 21 -3.3149 0.1268
8 5 23 -0.6902 0.1675
8 6 0 5.9823 -0.3065
8 6 2 4.6013 -0.0477
8 6 4 -0.2208 0.0427
8 6 6 -3.1280 -0.0301
8 6 8 -0.8191 -0.0456
8 6 10 1.6650 -0.0040
8 6 12 0.5905 0.0355
8 6 14 -0.2888 0.0112
8 6 16 -0.5632 0.0361
8 6 18 0.8146 0.0576
8 6 20 4.7240 -0.0347
8 6 22 4.0602 -0.0691
8 7 1 5.1640 0.0759
8 7 3 -0.7400 0.1096
8 7 5 -1.7894 0.0164
8 7 7 0.6361 -0.0050
8 7 9 0.9864 0.0604
8 7 11 -0.0735 0.0073
8 7 13 -0.2681 -0.0330
8 7 15 0.8038 0.0040
8 7 17 0.0901 -0.0903
8 7 19 -2.8213 -0.1192
8 7 21 -3.6931 0.0491
8 8 0 -2.4074 -0.2713
8 8 2 0.2196 -0.0488
8 8 4 2.3580 0.0271
8 8 6 1.3133 -0.0414
8 8 8 -1.7705 -0.0361
8 8 10 -2.3505 0.0099
8 8 12 0.2208 -0.0246
8 8 14 0.6445 -0.0471
8 8 16 -1.1267 -0.0180
8 8 18 -0.9924 -0.0139
8 8 20 -0.0725 -0.0391
8 8 22 0.3004 0.0172
8 9 1 -1.0087 0.1129
8 9 3 -0.1320 0.1208
8 9 5 0.9390 0.0529
8 9 7 1.4466 0.0364
8 9 9 1.1192 0.0082
8 9 11 -0.1635 -0.0644
8 9 13 -0.7710 -0.0411
8 9 15 -0.1947 0.0331
8 9 17 -0.9774 0.0462
8 9 19 -1.0343 0.0354
8 9 21 0.9392 0.0373
8 10 0 -0.6609 -0.3082
8 10 2 -1.4449 -0.0841
8 10 4 -2.2458 -0.0228
8 10 6 -0.9997 -0.0898
8 10 8 -0.9122 -0.0550
8 10 10 -0.6474 0.0469
8 10 12 -0.0481 0.0514
8 10 14 0.1074 0.0700
8 10 16 0.5502 0.0613
8 10 18 0.5851 -0.0390
8 10 20 0.0766 -0.0064
8 11 1 2.2457 -0.0067
8 11 3 2.7302 -0.0024
8 11 5 0.6806 -0.0032
8 11 7 -1.0892 0.0476
8 11 9 -1.4426 0.0631
8 11 11 -0.5754 0.0134
8 11 13 1.5879 0.0055
8 11 15 0.9930 0.0099
8 11 17 -0.8664 0.0530
8 11 19 0.0884 0.1179
8 12 0 1.7473 -0.2558
8 12 2 1.1721 -0.0404
8 12 4 1.0346 0.0573
8 12 6 1.8160 -0.0305
8 12 8 0.5486 -0.0254
8 12 10 0.2683 0.0733
8 12 12 0.2025 0.0239
8 12 14 -1.2339 -0.0449
8 12 16 -0.5930 -0.0216
8 12 18 -0.6620 -0.1398
8 12 20 -1.5574 -0.2270
8 13 1 -2.7341 0.0661
8 13 3 -1.0998 0.0643
8 13 5 -0.3786 0.0480
8 13 7 -0.2269 0.0791
8 13 9 -0.1933 0.0386
8 13 11 -1.0589 -0.0775
8 13 13 -0.3210 -0.0453
8 13 15 0.6138 -0.0233
8 13 17 0.2277 -0.1873
8 13 19 1.1416 -0.1603
8 14 0 2.1986 -0.1103
8 14 2 2.1298 0.0690
8 14 4 0.5774 0.0935
8 14 6 -1.3131 -0.0388
8 14 8 -1.3455 -0.0790
8 14 10 -0.8412 0.0193
8 14 12 -0.5750 0.0537
8 14 14 -1.2763 -0.0874
8 14 16 -1.8589 -0.0175
8 14 18 -1.4205 0.1911
8 15 1 1.7009 -0.1122
8 15 3 -0.6147 -0.1095
8 15 5 0.4359 -0.1002
8 15 7 1.1256 -0.0781
8 15 9 -0.4313 0.0232
8 15 11 0.0808 0.0084
8 15 13 0.9963 -0.0324
8 15 15 1.5558 0.1019
8 15 17 2.2778 0.0324
8 16 0 -1.2572 -0.1151
8 16 2 1.2042 0.0251
8 16 4 2.7339 0.0543
8 16 6 0.2687 0.0106
8 16 8 0.8179 0.0342
8 16 10 0.3626 0.0394
8 16 12 -3.0860 0.0629
8 16 14 -3.8988 0.1236
8 16 16 -2.7548 0.0482
8 17 1 3.1193 -0.0212
8 17 3 -1.7759 0.0166
8 17 5 -1.6180 0.0598
8 17 7 1.1743 0.0584
8 17 9 0.8281 0.0131
8 17 11 1.7466 0.0777
8 17 13 3.6981 -0.0303
8 17 15 2.8508 -0.2755
8 18 0 2.3940 -0.0173
8 18 2 5.1191 0.0483
8 18 4 7.7269 0.1327
8 18 6 4.4336 0.0639
8 18 8 1.6907 0.0599
8 18 10 1.2038 0.0028
8 18 12 -0.4354 -0.2328
8 18 14 -1.5975 -0.0631
8 19 1 2.5903 -0.0446
8 19 3 -1.4030 -0.1010
8 19 5 -2.8201 -0.0632
8 19 7 -0.6638 -0.0131
8 19 9 0.1912 -0.0918
8 19 11 -0.6739 -0.0284
8 20 0 -1.0875 -0.1171
8 20 2 -0.6938 -0.1086
8 20 4 0.8978 -0.0404
8 20 6 1.4741 -0.0797
8 20 8 0.7061 -0.1105
8 20 10 0.4230 -0.0332
8 21 1 4.6903 -0.0175
8 21 3 4.3121 -0.0924
8 21 5 1.7095 0.0204
8 21 7 -0.1892 0.1545
8 22 0 -1.4212 -0.0231
8 22 2 -1.9540 0.0724
8 22 4 -1.3505 0.1391
9 1 0 -7.0749 -0.2697
9 1 2 -6.2811 0.0335
9 1 4 -3.8155 0.0930
9 1 6 -2.2936 -0.1076
9 1 8 -2.8725 -0.0856
9 1 10 -2.4866 0.0244
9 1 12 -0.4551 -0.0312
9 1 14 -0.1585 0.0135
9 1 16 -0.2956 0.0443
9 1 18 0.1148 0.0179
9 1 20 -0.6639 0.0308
9 1 22 -1.7229 -0.0438
9 2 1 15.0769 0.0371
9 2 3 3.5996 0.0268
9 2 5 -5.4036 0.0086
9 2 7 -3.1623 0.0349
9 2 9 2.0286 0.0348
9 2 11 1.7835 -0.0118
9 2 13 0.3536 -0.0235
9 2 15 0.5217 0.0054
9 2 17 0.3375 -0.0017
9 2 19 1.3262 -0.0122
9 2 21 2.2840 0.0510
9 2 23 0.6610 0.0529
9 3 0 0.2203 -0.3220
9 3 2 1.1526 -0.0118
9 3 4 3.4562 0.0442
9 3 6 3.2293 -0.0971
9 3 8 0.2419 -0.0771
9 3 10 -1.5704 0.0573
9 3 12 -0.8003 0.0694
9 3 14 -0.2144 0.0221
9 3 16 0.3400 0.0589
9 3 18 0.3946 0.0305
9 3 20 -0.6974 -0.0101
9 3 22 -0.4312 -0.0062
9 4 1 -7.9108 -0.0138
9 4 3 -2.0619 -0.0020
9 4 5 1.5212 -0.0611
9 4 7 1.8608 -0.0177
9 4 9 0.9470 0.0660
9 4 11 0.2293 -0.0240
9 4 13 0.4155 -0.0081
9 4 15 0.5774 0.0558
9 4 17 1.2213 0.0079
9 4 19 0.9722 0.0217
9 4 21 -0.5058 0.0855
9 5 0 8.8247 -0.2402
9 5 2 2.9387 0.0408
9 5 4 -4.3735 0.1173
9 5 6 -4.1829 -0.0096
9 5 8 -0.0283 -0.0690
9 5 10 1.1791 0.0186
9 5 12 0.2789 0.0212
9 5 14 -0.0653 -0.0751
9 5 16 -0.6491 -0.0320
9 5 18 -0.5981 -0.0576
9 5 20 1.6552 -0.1108
9 5 22 1.8500 -0.1379
9 6 1 6.0331 0.1068
9 6 3 4.5463 0.0830
9 6 5 2.1527 -0.0397
9 6 7 -0.0895 -0.0345
9 6 9 -1.0951 0.0381
9 6 11 -0.9919 -0.0600
9 6 13 -0.0717 -0.0551
9 6 15 0.8459 0.0210
9 6 17 0.1494 -0.0216
9 6 19 -1.7831 0.0168
9 6 21 -2.4231 0.1557
9 7 0 -3.6580 -0.2469
9 7 2 -2.3342 -0.0097
9 7 4 -0.0387 0.0736
9 7 6 0.1734 -0.0045
9 7 8 -0.1897 -0.0375
9 7 10 -0.8134 0.0055
9 7 12 0.3722 0.0139
9 7 14 0.3465 0.0022
9 7 16 -0.4692 0.0555
9 7 18 1.1304 0.0337
9 7 20 1.5389 -0.0807
9 7 22 0.8165 -0.0965
9 8 1 -1.0698 0.0012
9 8 3 -2.1451 0.0044
9 8 5 -0.1434 -0.0826
9 8 7 1.5607 -0.0598
9 8 9 0.7428 0.0383
9 8 11 -1.0371 0.0251
9 8 13 -1.1461 0.0341
9 8 15 0.7099 0.0912
9 8 17 -0.4824 -0.0084
9 8 19 -1.6130 -0.0923
9 8 21 0.6346 0.0093
9 9 0 2.5123 -0.2657
9 9 2 2.0365 -0.0545
9 9 4 0.3824 0.0259
9 9 6 -2.4885 0.0024
9 9 8 -2.3435 0.0200
9 9 10 -0.5007 0.0435
9 9 12 1.5677 0.0276
9 9 14 1.5502 -0.0051
9 9 16 -0.4908 -0.0094
9 9 18 -0.3588 0.0642
9 9 20 -0.1148 0.0821
9 10 1 0.7795 0.0062
9 10 3 0.3331 0.0321
9 10 5 0.9123 -0.0115
9 10 7 1.0495 -0.0044
9 10 9 -0.4685 0.0357
9 10 11 -1.1186 -0.0169
9 10 13 -0.1993 -0.0522
9 10 15 0.1331 0.0092
9 10 17 -0.6025 -0.0329
9 10 19 -0.9937 -0.1304
9 11 0 -0.2545 -0.1454
9 11 2 -0.0848 0.0304
9 11 4 1.3271 0.0928
9 11 6 1.4285 0.0175
9 11 8 0.0179 0.0018
9 11 10 -0.3496 0.0225
9 11 12 0.0319 -0.0102
9 11 14 -0.1325 -0.0017
9 11 16 -0.5835 -0.0018
9 11 18 -1.1665 -0.0843
9 11 20 -0.9773 -0.0902
9 12 1 0.1823 -0.0432
9 12 3 0.4427 -0.0474
9 12 5 -1.1609 -0.0858
9 12 7 -1.9062 -0.0578
9 12 9 -0.8270 -0.0359
9 12 11 -0.5477 -0.0336
9 12 13 0.6135 0.0062
9 12 15 1.3087 -0.0064
9 12 17 0.4288 0.0127
9 12 19 0.9877 0.1435
9 13 0 0.6352 -0.1870
9 13 2 -0.3067 -0.0287
9 13 4 -0.2055 0.0277
9 13 6 1.1215 -0.0261
9 13 8 -0.0681 0.0005
9 13 10 -1.1861 0.0792
9 13 12 -0.4613 0.0377
9 13 14 -0.5068 -0.0327
9 13 16 -0.8070 0.0391
9 13 18 -0.6466 -0.0025
9 14 1 0.5253 -0.0442
9 14 3 1.2870 0.0069
9 14 5 0.9941 0.0222
9 14 7 0.4286 0.0175
9 14 9 0.3748 0.0857
9 14 11 -0.0167 0.0409
9 14 13 -0.4919 0.0272
9 14 15 -0.0499 0.0910
9 14 17 0.6839 -0.0775
9 15 0 1.3591 -0.0569
9 15 2 0.8283 0.1335
9 15 4 -0.0936 0.1092
9 15 6 0.0870 0.0446
9 15 8 1.0491 -0.0008
9 15 10 0.5753 -0.0207
9 15 12 -1.7892 0.0418
9 15 14 -2.2333 -0.0602
9 15 16 -2.0368 -0.1542
9 16 1 0.4507 -0.0244
9 16 3 -1.0222 0.0114
9 16 5 -0.5256 0.0522
9 16 7 0.2406 -0.0042
9 16 9 -1.0256 0.0061
9 16 11 0.0234 -0.0016
9 16 13 2.5215 -0.0815
9 16 15 2.6335 -0.0429
9 17 0 1.2872 -0.1303
9 17 2 3.8346 -0.0496
9 17 4 5.6534 -0.0439
9 17 6 3.8935 -0.0686
9 17 8 2.6861 0.0054
9 17 10 2.1179 -0.0259
9 17 12 -1.3494 -0.1316
9 17 14 -3.2969 0.0273
9 18 1 2.5397 -0.0716
9 18 3 -3.8042 -0.0794
9 18 5 -4.1356 0.0186
9 18 7 0.4499 0.0035
9 18 9 1.5365 -0.0580
9 18 11 0.3256 0.1520
9 18 13 1.1546 0.2774
9 19 0 1.0291 -0.0656
9 19 2 4.0459 0.0464
9 19 4 6.0198 0.0917
9 19 6 2.9357 0.0160
9 19 8 -0.3261 -0.0153
9 19 10 -0.1762 -0.0791
9 20 1 0.7692 -0.0295
9 20 3 -1.4000 -0.0743
9 20 5 -1.0925 0.0684
9 20 7 1.5688 0.1902
9 20 9 2.3177 0.0858
9 21 0 0.4833 0.0162
9 21 2 0.1340 -0.0399
9 21 4 -0.1151 0.0169
9 21 6 -0.2110 -0.0548
10 1 1 7.6277 -0.0183
10 1 3 3.3851 -0.0217
10 1 5 -0.5391 -0.0674
10 1 7 -0.0476 -0.0529
10 1 9 1.4226 0.0060
10 1 11 0.5779 0.0536
10 1 13 0.3357 -0.0051
10 1 15 1.0735 0.0313
10 1 17 1.2763 -0.0176
10 1 19 2.4564 -0.1111
10 1 21 3.7348 0.0626
10 2 0 -6.1999 -0.3798
10 2 2 -3.7082 -0.0950
10 2 4 0.1786 0.0132
10 2 6 0.5971 -0.0645
10 2 8 -1.8162 0.0114
10 2 10 -0.3666 0.0683
10 2 12 0.7943 0.0325
10 2 14 -0.6364 0.0125
10 2 16 -0.2092 -0.0149
10 2 18 0.8890 0.0112
10 2 20 -0.6406 -0.0488
10 2 22 -2.0299 -0.0522
10 3 1 -3.9283 0.0967
10 3 3 -2.0408 0.0813
10 3 5 0.0445 0.0308
10 3 7 2.7023 0.0273
10 3 9 1.9251 0.0189
10 3 11 -0.9412 -0.0526
10 3 13 -0.9905 -0.0646
10 3 15 -0.6013 -0.0012
10 3 17 -0.6270 -0.0174
10 3 19 -0.2619 -0.0486
10 3 21 0.2405 -0.0266
10 4 0 10.2420 -0.2679
10 4 2 5.1892 0.0071
10 4 4 -2.1267 0.0679
10 4 6 -3.7678 -0.0647
10 4 8 -2.9088 -0.0573
10 4 10 -0.0188 0.0696
10 4 12 1.0370 0.0362
10 4 14 1.3106 -0.0394
10 4 16 0.9510 0.0302
10 4 18 -0.7590 0.0408
10 4 20 0.3902 0.0864
10 4 22 0.9048 0.1195
10 5 1 2.1226 -0.0087
10 5 3 3.2491 -0.0202
10 5 5 1.0369 -0.0515
10 5 7 -0.5799 0.0175
10 5 9 -0.3129 0.0447
10 5 11 -0.2258 -0.0664
10 5 13 -0.3782 0.0100
10 5 15 -0.3684 0.0767
10 5 17 2.0767 0.0145
10 5 19 3.3243 -0.0170
10 5 21 0.9780 -0.0362
10 6 0 -3.3997 -0.2613
10 6 2 -3.6445 0.0066
10 6 4 -2.1976 0.0549
10 6 6 1.8597 -0.0698
10 6 8 1.4016 -0.0657
10 6 10 -0.7592 0.0850
10 6 12 -0.5430 0.0593
10 6 14 0.3559 -0.0210
10 6 16 0.4184 0.0555
10 6 18 -0.7486 -0.0176
10 6 20 -0.9772 -0.0951
10 7 1 1.3358 -0.0298
10 7 3 0.9888 -0.0329
10 7 5 -0.1611 -0.0578
10 7 7 -0.6769 0.0127
10 7 9 0.3277 0.0391
10 7 11 0.4480 -0.0506
10 7 13 0.6448 -0.0118
10 7 15 1.1874 0.0168
10 7 17 -1.0399 -0.0139
10 7 19 -1.5923 0.0458
10 7 21 0.4264 0.1025
10 8 0 2.4088 -0.0944
10 8 2 1.1674 0.1287
10 8 4 -1.9507 0.1528
10 8 6 -2.6534 0.0146
10 8 8 -2.1186 -0.0146
10 8 10 -0.6743 0.0288
10 8 12 1.1884 -0.0190
10 8 14 0.0446 -0.0543
10 8 16 -0.9495 -0.0259
10 8 18 1.0650 -0.0667
10 8 20 0.9335 -0.1246
10 9 1 0.0838 -0.0854
10 9 3 -0.0407 -0.0695
10 9 5 1.4055 -0.0862
10 9 7 1.6046 -0.0397
10 9 9 -0.6934 0.0151
10 9 11 -2.2131 -0.0185
10 9 13 -0.8354 -0.0036
10 9 15 1.5564 0.0905
10 9 17 0.2873 0.0039
10 9 19 -2.2101 -0.1543
10 10 0 -0.7291 -0.1670
10 10 2 0.6946 -0.0007
10 10 4 0.9298 0.0357
10 10 6 -0.3224 -0.0430
10 10 8 -0.7390 -0.0432
10 10 10 0.4131 -0.0111
10 10 12 2.1344 0.0103
10 10 14 1.5371 0.0054
10 10 16 -0.9704 -0.0041
10 10 18 -1.4958 0.1224
10 10 20 -0.0488 0.1919
10 11 1 -0.0693 -0.0881
10 11 3 -1.2807 -0.0601
10 11 5 -0.6139 -0.0711
10 11 7 -0.4829 -0.0120
10 11 9 -1.0225 0.0593
10 11 11 -0.8609 0.0527
10 11 13 -0.0066 0.0277
10 11 15 1.0277 0.0573
10 11 17 0.9649 0.0134
10 11 19 0.4408 -0.1021
10 12 0 -0.0541 -0.1120
10 12 2 0.5355 0.0431
10 12 4 0.6197 0.0993
10 12 6 0.8591 0.0292
10 12 8 0.4399 0.0114
10 12 10 -0.8532 0.0145
10 12 12 -0.1616 -0.0381
10 12 14 0.0851 -0.0228
10 12 16 -0.7537 0.0149
10 12 18 -1.3221 -0.0602
10 13 1 1.9201 0.0610
10 13 3 1.7486 0.0875
10 13 5 0.9249 0.0072
10 13 7 -0.0141 -0.0498
10 13 9 0.0887 -0.0081
10 13 11 -0.0823 0.0117
10 13 13 -0.6640 0.0135
10 13 15 -0.7775 -0.0401
10 13 17 -0.9557 -0.1092
10 14 0 -1.5819 -0.1810
10 14 2 -2.8584 -0.0534
10 14 4 -2.5390 -0.0294
10 14 6 -0.1373 -0.0121
10 14 8 0.5182 -0.0194
10 14 10 -0.3173 -0.0226
10 14 12 -0.3755 -0.0079
10 14 14 0.3910 -0.0525
10 14 16 0.7001 -0.0080
10 15 1 -0.0607 0.0031
10 15 3 2.4846 0.0503
10 15 5 1.8468 0.0192
10 15 7 0.6516 -0.0288
10 15 9 -0.4519 0.0440
10 15 11 -1.1052 -0.0041
10 15 13 -0.3841 -0.0396
10 15 15 -0.0526 0.0728
10 16 0 3.0669 -0.1576
10 16 2 0.7073 -0.0324
10 16 4 -0.0147 -0.0074
10 16 6 2.4292 0.0030
10 16 8 3.8056 0.0107
10 16 10 2.7687 0.0284
10 16 12 -0.1662 0.1030
10 16 14 -1.9559 0.0828
10 17 1 1.9957 0.0595
10 17 3 -0.3722 0.0801
10 17 5 -2.1709 0.1013
10 17 7 -1.5198 -0.0082
10 17 9 -0.8876 -0.0095
10 17 11 -1.4018 0.0649
10 17 13 -0.4003 0.0397
10 18 0 -2.8623 -0.1105
10 18 2 -0.3297 -0.0413
10 18 4 3.2103 -0.0355
10 18 6 3.3643 0.0320
10 18 8 2.0249 0.0339
10 18 10 0.8862 -0.1994
10 18 12 0.3613 -0.3049
10 19 1 2.4497 -0.0411
10 19 3 -2.8423 -0.0201
10 19 5 -3.1349 0.0395
10 19 7 0.5174 -0.0646
10 19 9 2.0576 -0.0205
10 20 0 2.1797 0.0210
10 20 2 3.2578 -0.1567
10 20 4 3.4628 -0.2018
10 20 6 0.8817 -0.1314
10 20 8 -0.1870 -0.0929
10 21 1 -1.5867 -0.0846
10 21 3 -2.2854 0.0807
11 1 0 -6.3869 -0.1870
11 1 2 -4.6832 0.0325
11 1 4 -0.3681 0.1290
11 1 6 1.2286 0.0294
11 1 8 0.0552 0.0309
11 1 10 -1.0294 0.0071
11 1 12 -0.3787 0.0061
11 1 14 -1.2834 -0.0245
11 1 16 -1.4219 -0.0953
11 1 18 -0.0114 0.0310
11 1 20 -1.5881 -0.0799
11 1 22 -2.3949 -0.1830
11 2 1 1.7485 -0.0599
11 2 3 1.1203 -0.0315
11 2 5 0.3190 -0.0515
11 2 7 0.5396 -0.0224
11 2 9 -0.3623 0.0353
11 2 11 -1.6084 0.0349
11 2 13 0.0570 -0.0198
11 2 15 1.3078 0.0888
11 2 17 -0.7329 0.0341
11 2 19 -1.7414 -0.0573
11 2 21 0.2665 0.0990
11 3 0 6.8288 -0.2544
11 3 2 3.4472 -0.0485
11 3 4 -1.0405 0.0635
11 3 6 -4.1842 -0.0041
11 3 8 -2.6633 0.0226
11 3 10 1.6889 0.0477
11 3 12 2.1030 -0.0010
11 3 14 0.4621 -0.0292
11 3 16 1.4508 -0.0354
11 3 18 3.9782 -0.0175
11 3 20 5.0458 -0.0577
11 3 22 2.3055 -0.0655
11 4 1 -2.3717 -0.0483
11 4 3 -1.3084 -0.0408
11 4 5 -0.4728 -0.0717
11 4 7 1.1372 -0.0094
11 4 9 -0.0422 0.0489
11 4 11 -1.6446 0.0145
11 4 13 -1.0934 0.0147
11 4 15 -1.7468 0.0497
11 4 17 -0.7349 0.0234
11 4 19 0.0690 -0.0227
11 4 21 -0.9826 -0.0286
11 5 0 -0.2402 -0.1832
11 5 2 -0.4374 0.0469
11 5 4 1.5665 0.0852
11 5 6 2.0867 -0.0208
11 5 8 0.6336 -0.0241
11 5 10 -0.3325 0.0402
11 5 12 -0.2287 -0.0283
11 5 14 1.5825 -0.0659
11 5 16 1.5236 0.0417
11 5 18 -2.2006 0.0737
11 5 20 -2.6694 0.0914
11 6 1 0.9688 0.0325
11 6 3 -0.6148 0.0352
11 6 5 -2.8579 -0.0031
11 6 7 -2.2264 0.0308
11 6 9 0.5021 0.0341
11 6 11 1.9391 -0.0551
11 6 13 1.0448 -0.0101
11 6 15 -1.3313 0.0065
11 6 17 -0.7475 -0.0553
11 6 19 2.8197 -0.0707
11 6 21 2.7134 -0.0807
11 7 0 3.9360 -0.2451
11 7 2 0.6489 -0.0312
11 7 4 -2.2741 0.0004
11 7 6 -1.9752 -0.1032
11 7 8 -1.6464 -0.0779
11 7 10 -2.2036 0.0386
11 7 12 -1.2620 -0.0056
11 7 14 0.4932 -0.0239
11 7 16 1.4681 0.0752
11 7 18 0.9362 -0.0115
11 7 20 -0.5857 -0.0881
11 8 1 -0.9494 -0.0213
11 8 3 1.7812 -0.0097
11 8 5 2.4436 -0.0159
11 8 7 1.5719 0.0424
11 8 9 0.5497 0.0384
11 8 11 -0.1414 -0.0379
11 8 13 1.0526 0.0042
11 8 15 2.1494 0.0309
11 8 17 -0.0779 0.0062
11 8 19 -2.0685 0.0483
11 9 0 -0.4739 -0.2061
11 9 2 -1.5440 -0.0051
11 9 4 -1.5457 0.0320
11 9 6 -0.6994 -0.0622
11 9 8 -0.2647 -0.0221
11 9 10 1.0259 0.0656
11 9 12 2.8135 0.0420
11 9 14 1.3624 0.0072
11 9 16 -1.8851 0.0059
11 9 18 -1.1265 -0.0410
11 9 20 0.7652 -0.0993
11 10 1 0.8173 0.0916
11 10 3 -0.9281 0.0818
11 10 5 -1.3277 0.0455
11 10 7 -1.4218 0.0340
11 10 9 -1.7660 0.0017
11 10 11 -2.2304 -0.0528
11 10 13 -1.2701 -0.0433
11 10 15 1.7500 0.0393
11 10 17 1.9284 0.0205
11 10 19 -0.5455 -0.0966
11 11 0 0.4038 -0.1955
11 11 2 1.4069 -0.0228
11 11 4 1.2403 -0.0016
11 11 6 0.3642 -0.1089
11 11 8 0.5143 -0.0800
11 11 10 -0.0234 -0.0142
11 11 12 1.3990 -0.0078
11 11 14 1.6422 0.0102
11 11 16 -1.5841 -0.0268
11 11 18 -2.5993 -0.0125
11 12 1 -0.3544 -0.0201
11 12 3 -1.5850 -0.0064
11 12 5 0.3633 -0.0209
11 12 7 0.4173 -0.0174
11 12 9 -0.2554 -0.0067
11 12 11 0.4166 -0.0059
11 12 13 0.1486 -0.0087
11 12 15 0.5385 0.0184
11 12 17 0.5700 0.0408
11 13 0 -0.4877 -0.1683
11 13 2 0.4145 -0.0226
11 13 4 0.9448 0.0062
11 13 6 0.8839 -0.0357
11 13 8 0.9838 -0.0280
11 13 10 -0.0583 0.0082
11 13 12 -0.5063 0.0013
11 13 14 0.9439 0.0057
11 13 16 1.0546 0.0385
11 14 1 0.0205 0.0588
11 14 3 0.5228 0.0979
11 14 5 0.7362 0.0306
11 14 7 1.3144 0.0004
11 14 9 0.1495 0.0331
11 14 11 -0.8861 0.0177
11 14 13 -0.7691 0.0305
11 14 15 -1.5237 0.0111
11 15 0 0.7870 -0.0595
11 15 2 -1.7597 0.0367
11 15 4 -2.5613 0.0728
11 15 6 0.4628 0.0240
11 15 8 1.4325 -0.0126
11 15 10 1.4030 0.0527
11 15 12 -0.3358 0.0509
11 15 14 -1.1131 -0.0236
11 16 1 -0.8449 -0.0487
11 16 3 1.8106 -0.0355
11 16 5 0.6327 -0.0363
11 16 7 -0.3413 -0.0386
11 16 9 -0.5794 -0.0528
11 16 11 -2.1722 -0.1169
11 16 13 -1.4662 -0.0984
11 17 0 -1.5792 -0.0919
11 17 2 -3.3305 -0.0071
11 17 4 -3.5310 0.0133
11 17 6 1.0267 0.0237
11 17 8 2.3531 -0.0651
11 17 10 1.1499 -0.1401
11 17 12 0.9494 0.0020
11 18 1 4.4635 -0.0364
11 18 3 2.9595 -0.0492
11 18 5 1.1572 -0.0961
11 18 7 0.5468 -0.1486
11 18 9 1.7002 0.1628
11 18 11 0.4251 0.2774
11 19 0 -0.8723 -0.0783
11 19 2 -0.2995 -0.1967
11 19 4 -0.1104 -0.0997
11 19 6 0.6852 0.2274
11 19 8 1.0446 0.1184
11 20 1 -1.3332 0.1782
11 20 3 -3.6978 0.4119
11 20 5 -3.0683 0.2437
11 21 0 0.5727 0.1703
12 1 1 1.7129 -0.0678
12 1 3 0.6994 -0.0372
12 1 5 -0.9469 0.0258
12 1 7 -1.5319 0.0780
12 1 9 0.2985 0.0703
12 1 11 0.8391 -0.0123
12 1 13 0.1437 -0.0653
12 1 15 0.7707 0.0571
12 1 17 0.2602 -0.0529
12 1 19 1.2600 -0.1566
12 1 21 3.3089 0.0313
12 2 0 2.9091 -0.1558
12 2 2 1.2447 0.0198
12 2 4 -2.0810 0.1014
12 2 6 -2.4877 -0.0267
12 2 8 -1.3468 -0.0210
12 2 10 0.8539 0.0230
12 2 12 1.0079 0.0173
12 2 14 -0.9208 -0.0403
12 2 16 -0.2765 -0.0547
12 2 18 3.0705 0.0757
12 2 20 3.5660 0.0146
12 3 1 -3.6737 0.0052
12 3 3 -1.2968 0.0093
12 3 5 0.5704 -0.0190
12 3 7 1.2692 0.0353
12 3 9 -0.7195 0.0519
12 3 11 -1.9941 0.0038
12 3 13 -0.3563 -0.0444
12 3 15 -0.3558 0.0303
12 3 17 -2.7120 0.0208
12 3 19 -5.1080 -0.0327
12 3 21 -4.1004 0.0670
12 4 0 0.3910 -0.1984
12 4 2 1.3919 -0.0179
12 4 4 2.1306 0.0674
12 4 6 1.1372 -0.0183
12 4 8 -0.2437 -0.0056
12 4 10 1.3527 0.0155
12 4 12 1.0393 -0.0272
12 4 14 -0.2915 -0.0113
12 4 16 0.4309 -0.0050
12 4 18 1.5442 -0.0058
12 4 20 2.7765 -0.0623
12 5 1 2.2615 -0.0606
12 5 3 -2.5165 -0.0476
12 5 5 -4.7051 -0.0697
12 5 7 -2.2408 -0.0293
12 5 9 -0.4540 0.0109
12 5 11 0.2763 -0.0030
12 5 13 0.7237 -0.0264
12 5 15 -1.0422 0.0343
12 5 17 -0.9797 0.0830
12 5 19 1.5424 0.0487
12 5 21 1.6300 0.0791
12 6 0 0.5701 -0.2132
12 6 2 0.8474 -0.0157
12 6 4 0.4626 0.0513
12 6 6 0.1513 -0.0007
12 6 8 -0.5417 0.0279
12 6 10 -1.0465 0.0424
12 6 12 -1.0186 -0.0376
12 6 14 1.2957 -0.0413
12 6 16 3.1555 -0.0019
12 6 18 0.1644 0.0107
12 6 20 -2.1509 0.0369
12 7 1 -0.6496 0.0784
12 7 3 1.1648 0.0730
12 7 5 2.1198 -0.0143
12 7 7 1.8307 0.0009
12 7 9 0.8519 0.0335
12 7 11 1.2264 -0.0099
12 7 13 1.2637 -0.0007
12 7 15 -1.4466 0.0215
12 7 17 -2.1857 -0.0286
12 7 19 -0.0905 -0.0846
12 8 0 0.6960 -0.1760
12 8 2 -1.7453 -0.0157
12 8 4 -3.9934 0.0407
12 8 6 -2.2547 -0.0221
12 8 8 -0.6727 -0.0340
12 8 10 0.5366 0.0038
12 8 12 1.4237 -0.0297
12 8 14 1.6694 -0.0475
12 8 16 0.7021 0.0386
12 8 18 -0.8205 0.0377
12 8 20 -0.1959 -0.0255
12 9 1 -0.3287 0.0346
12 9 3 -0.1899 0.0313
12 9 5 -1.4496 -0.0371
12 9 7 -2.0275 -0.0283
12 9 9 -2.0787 0.0009
12 9 11 -2.3077 -0.0411
12 9 13 -0.6381 -0.0044
12 9 15 1.8583 0.0326
12 9 17 1.9542 -0.0210
12 9 19 -0.0953 0.0089
12 10 0 1.0518 -0.2335
12 10 2 0.9165 -0.0349
12 10 4 0.7526 0.0162
12 10 6 1.8339 -0.0416
12 10 8 1.8270 -0.0071
12 10 10 1.6818 0.0358
12 10 12 4.2557 0.0039
12 10 14 3.3081 0.0232
12 10 16 -1.1218 0.0510
12 10 18 -2.1694 -0.0402
12 11 1 1.3160 0.0449
12 11 3 -0.0673 0.0467
12 11 5 0.5235 0.0252
12 11 7 0.1704 -0.0019
12 11 9 0.1360 -0.0327
12 11 11 -0.3527 -0.0315
12 11 13 -1.1802 -0.0164
12 11 15 1.1751 -0.0135
12 11 17 1.7161 0.0409
12 12 0 -1.0315 -0.0787
12 12 2 0.1737 0.0825
12 12 4 0.7298 0.0748
12 12 6 0.6127 -0.0341
12 12 8 0.6666 -0.0139
12 12 10 -0.8442 0.0454
12 12 12 0.4870 0.0357
12 12 14 1.8289 0.0523
12 12 16 -0.3162 0.0009
12 13 1 -1.3804 -0.0183
12 13 3 -2.8666 -0.0157
12 13 5 -1.6311 -0.0451
12 13 7 0.3670 -0.0264
12 13 9 0.2607 -0.0233
12 13 11 0.4107 -0.0551
12 13 13 0.1848 -0.0488
12 13 15 -0.6190 0.0030
12 14 0 0.5493 -0.0975
12 14 2 0.5944 0.0099
12 14 4 1.7675 0.0578
12 14 6 1.5999 -0.0590
12 14 8 0.7607 -0.0996
12 14 10 -0.2815 -0.0133
12 14 12 -2.1772 -0.0282
12 14 14 -1.2149 -0.0536
12 15 1 -1.6036 -0.0521
12 15 3 -1.8549 -0.0578
12 15 5 -1.3338 -0.0428
12 15 7 1.3438 0.0134
12 15 9 1.3866 -0.0525
12 15 11 0.1648 -0.0326
12 15 13 0.7672 0.1038
12 16 0 -1.0508 -0.0180
12 16 2 -2.1174 0.0707
12 16 4 -1.4442 0.0589
12 16 6 0.9508 -0.0539
12 16 8 1.0911 -0.0083
12 16 10 0.0274 0.1253
12 16 12 -0.5081 0.0569
12 17 1 1.7142 -0.0820
12 17 3 2.9058 -0.0662
12 17 5 2.6819 0.0352
12 17 7 1.9615 0.1223
12 17 9 2.2024 0.1728
12 17 11 -0.2383 0.0514
12 18 0 0.0162 -0.0739
12 18 2 -3.1219 0.0254
12 18 4 -6.5446 0.1239
12 18 6 -3.9542 0.1650
12 18 8 -1.1231 -0.1839
12 18 10 -1.3318 -0.4296
12 19 1 -2.3445 0.0681
12 19 3 -0.0305 -0.0173
12 19 5 1.4778 -0.3320
12 19 7 0.8996 -0.3937
12 20 0 2.9203 -0.1154
12 20 2 1.6527 -0.5571
12 20 4 -0.0152 -0.3661
13 1 0 0.5163 -0.2037
13 1 2 -0.0684 0.0374
13 1 4 -0.8628 0.0971
13 1 6 -1.6249 -0.0248
13 1 8 -0.8954 -0.0225
13 1 10 -0.9784 0.0296
13 1 12 -0.6284 -0.0058
13 1 14 -0.4212 -0.0689
13 1 16 -0.6470 -0.0005
13 1 18 -0.6679 0.0390
13 1 20 -1.8873 -0.0950
13 2 1 -5.4186 -0.0031
13 2 3 -1.4180 -0.0190
13 2 5 1.4508 -0.0173
13 2 7 1.0475 0.0226
13 2 9 -0.0767 0.0158
13 2 11 0.2086 -0.0367
13 2 13 0.0694 -0.0283
13 2 15 -1.2097 0.0177
13 2 17 -1.7384 -0.0803
13 2 19 -1.1326 -0.1502
13 3 0 4.2514 -0.2824
13 3 2 2.7243 -0.0846
13 3 4 1.1546 0.0363
13 3 6 -0.4731 -0.0397
13 3 8 -0.4593 -0.0236
13 3 10 0.7895 0.0308
13 3 12 0.7123 0.0103
13 3 14 -0.2661 -0.0057
13 3 16 -0.3238 0.0538
13 3 18 1.4885 0.1874
13 3 20 2.9312 0.1764
13 4 1 0.0242 0.0868
13 4 3 -2.3528 0.0695
13 4 5 -3.3206 0.0488
13 4 7 -1.7449 0.0664
13 4 9 -0.8189 0.0314
13 4 11 -0.7167 -0.0313
13 4 13 0.5384 -0.0932
13 4 15 1.0787 -0.0249
13 4 17 -0.3879 -0.0058
13 4 19 -1.4490 -0.0942
13 5 0 -0.9563 -0.1810
13 5 2 0.2574 0.0013
13 5 4 2.2005 0.0572
13 5 6 1.5584 -0.0589
13 5 8 0.8006 -0.0023
13 5 10 0.7684 0.0342
13 5 12 0.0456 -0.0168
13 5 14 -1.4904 0.0172
13 5 16 -1.7740 -0.0265
13 5 18 -0.5249 -0.0024
13 5 20 -0.2961 0.0204
13 6 1 2.1888 0.0000
13 6 3 0.4724 -0.0325
13 6 5 0.3941 -0.0610
13 6 7 0.6869 -0.0230
13 6 9 -0.2698 -0.0259
13 6 11 -0.1206 -0.0069
13 6 13 0.5419 -0.0469
13 6 15 -0.4598 0.0021
13 6 17 -1.2450 0.0891
13 6 19 -0.3189 0.0251
13 7 0 -2.4522 -0.1991
13 7 2 -3.3972 -0.0342
13 7 4 -3.6862 0.0566
13 7 6 -2.6884 -0.0106
13 7 8 -0.5253 0.0216
13 7 10 0.9041 0.0290
13 7 12 0.7928 -0.0324
13 7 14 1.9051 -0.0204
13 7 16 1.4411 -0.0038
13 7 18 -0.7930 0.0666
13 8 1 1.9379 0.0062
13 8 3 1.1647 0.0219
13 8 5 0.3664 -0.0487
13 8 7 -0.1228 -0.0203
13 8 9 -1.3963 0.0392
13 8 11 -0.7962 -0.0103
13 8 13 0.9593 -0.0253
13 8 15 0.7952 0.0625
13 8 17 1.2981 -0.0224
13 8 19 1.0217 -0.1364
13 9 0 2.5130 -0.0452
13 9 2 1.7499 0.1056
13 9 4 0.9752 0.1425
13 9 6 1.3249 0.0845
13 9 8 2.0189 0.0245
13 9 10 2.4036 -0.0040
13 9 12 2.4589 -0.0106
13 9 14 2.0215 -0.0595
13 9 16 -0.4374 -0.0453
13 9 18 -2.3600 0.0024
13 10 1 -0.8675 -0.0265
13 10 3 -1.8251 -0.0024
13 10 5 -0.7779 -0.0445
13 10 7 -0.1410 -0.0296
13 10 9 -0.3760 0.0492
13 10 11 -0.8328 0.0414
13 10 13 -0.1581 0.0362
13 10 15 1.9158 0.0218
13 10 17 1.8460 -0.0135
13 11 0 -2.2471 -0.1037
13 11 2 -1.8238 0.0544
13 11 4 -1.4306 0.0476
13 11 6 -0.5822 -0.0179
13 11 8 -0.6674 -0.0253
13 11 10 -0.4362 -0.0398
13 11 12 2.7224 -0.0932
13 11 14 3.3003 -0.0104
13 11 16 0.0909 0.0970
13 12 1 3.7863 -0.0428
13 12 3 1.9942 -0.0124
13 12 5 0.3828 -0.0488
13 12 7 0.7612 -0.0562
13 12 9 1.1259 -0.0415
13 12 11 -0.4710 -0.0192
13 12 13 -1.4721 0.0257
13 12 15 -0.0793 -0.0063
13 13 0 -1.4776 -0.0891
13 13 2 -1.8424 0.0091
13 13 4 0.0230 0.0761
13 13 6 2.3146 -0.0102
13 13 8 1.1786 -0.0651
13 13 10 0.0776 0.0012
13 13 12 -0.0602 0.0277
13 13 14 0.7687 0.0454
13 14 1 -1.3230 0.0727
13 14 3 -1.8480 0.0056
13 14 5 -1.5850 -0.0599
13 14 7 1.4721 0.0401
13 14 9 2.1647 0.0641
13 14 11 1.7095 0.0342
13 14 13 1.8319 0.0150
13 15 0 -2.0382 -0.1358
13 15 2 -0.4402 -0.0386
13 15 4 2.1202 0.0603
13 15 6 2.2120 -0.0168
13 15 8 -0.1733 0.0291
13 15 10 -2.4392 0.0877
13 15 12 -3.6149 -0.0528
13 16 1 0.9708 0.0142
13 16 3 -3.4189 0.0226
13 16 5 -3.2994 0.0969
13 16 7 0.4322 0.0452
13 16 9 2.4906 -0.1327
13 16 11 1.2659 -0.0801
13 17 0 -3.1722 -0.1138
13 17 2 -2.0378 -0.0269
13 17 4 -1.4725 -0.1060
13 17 6 -0.7417 -0.2181
13 17 8 -0.4581 -0.1665
13 17 10 -1.3479 -0.0351
13 18 1 -1.1369 -0.1098
13 18 3 0.6558 -0.2054
13 18 5 3.3226 -0.1254
13 18 7 3.3906 0.1025
13 19 0 5.5337 -0.0417
13 19 2 2.1080 0.0540
13 19 4 -3.1763 0.3111
13 19 6 -3.3064 0.4136
14 1 1 -1.1046 0.0182
14 1 3 0.3448 0.0365
14 1 5 1.9513 -0.0039
14 1 7 0.7094 -0.0394
14 1 9 -0.7582 -0.0208
14 1 11 0.9154 -0.0197
14 1 13 1.5594 0.0148
14 1 15 -0.2661 -0.0327
14 1 17 -0.0046 0.0341
14 1 19 2.1603 0.2757
14 2 0 1.6326 -0.1516
14 2 2 1.3945 0.0544
14 2 4 -0.2798 0.1147
14 2 6 -1.2932 0.0576
14 2 8 -0.6215 0.0172
14 2 10 -0.3102 0.0067
14 2 12 -1.5693 -0.0630
14 2 14 -0.5696 -0.0685
14 2 16 0.7998 0.0501
14 2 18 -0.8242 -0.0003
14 2 20 -1.3012 -0.0539
14 3 1 -2.3895 0.0207
14 3 3 -2.2899 0.0185
14 3 5 -1.6580 -0.0241
14 3 7 -0.9257 -0.0440
14 3 9 -0.3767 -0.0070
14 3 11 0.8910 -0.0260
14 3 13 0.6627 -0.0162
14 3 15 -1.9578 0.0223
14 3 17 -2.2111 -0.0255
14 3 19 0.0359 -0.1050
14 4 0 1.1282 -0.2328
14 4 2 1.7413 -0.0493
14 4 4 1.7245 0.0147
14 4 6 1.5162 -0.0452
14 4 8 1.0519 -0.0240
14 4 10 0.4232 0.0129
14 4 12 -0.1499 -0.0012
14 4 14 -1.4778 -0.0360
14 4 16 -1.8011 -0.0359
14 4 18 -0.8841 0.1436
14 5 1 -0.0526 -0.0039
14 5 3 -0.1041 -0.0218
14 5 5 0.4553 -0.0139
14 5 7 0.0991 0.0357
14 5 9 -0.3662 0.0232
14 5 11 -0.2289 0.0249
14 5 13 0.4685 -0.0187
14 5 15 1.4540 0.0052
14 5 17 0.2712 -0.0058
14 5 19 -0.6785 -0.1527
14 6 0 -0.8157 -0.1372
14 6 2 -1.4652 0.0442
14 6 4 -2.2764 0.1111
14 6 6 -1.2960 -0.0626
14 6 8 -0.1982 -0.0178
14 6 10 0.2310 0.0092
14 6 12 0.9226 -0.0756
14 6 14 -0.6142 0.0148
14 6 16 -3.1102 0.0825
14 6 18 -2.1584 0.1707
14 7 1 4.2043 0.0678
14 7 3 2.5981 0.0229
14 7 5 1.0829 0.0323
14 7 7 0.6292 0.0820
14 7 9 -0.0425 0.0321
14 7 11 -0.6954 0.0276
14 7 13 -0.2547 -0.0455
14 7 15 1.5759 -0.0824
14 7 17 2.7117 -0.1393
14 8 0 -1.9082 -0.1758
14 8 2 -1.3172 -0.0267
14 8 4 -0.3477 0.0196
14 8 6 0.6460 -0.0622
14 8 8 1.3499 0.0093
14 8 10 0.9469 0.0533
14 8 12 0.8856 0.0386
14 8 14 0.4062 -0.0017
14 8 16 -2.0396 -0.0445
14 8 18 -2.9174 0.0856
14 9 1 -0.3984 -0.0216
14 9 3 -3.1451 0.0104
14 9 5 -1.6089 -0.0043
14 9 7 -0.3366 0.0169
14 9 9 -0.7870 0.0479
14 9 11 0.6929 -0.0467
14 9 13 2.7600 -0.1141
14 9 15 3.5777 0.0462
14 9 17 2.8544 0.0752
14 10 0 1.0973 -0.1080
14 10 2 2.3367 0.0510
14 10 4 1.5421 0.0574
14 10 6 -0.7833 0.0117
14 10 8 -0.5909 -0.0082
14 10 10 -0.6015 -0.0202
14 10 12 0.2117 0.0178
14 10 14 0.4825 0.0447
14 10 16 -0.7543 0.0041
14 11 1 2.3470 0.0271
14 11 3 -0.5559 0.0715
14 11 5 -0.3710 0.0445
14 11 7 2.0007 0.0158
14 11 9 2.0353 0.0347
14 11 11 0.2121 0.0301
14 11 13 0.4043 0.0445
14 11 15 1.8088 -0.0017
14 12 0 -2.4065 -0.1157
14 12 2 -3.0661 -0.0154
14 12 4 -0.4863 0.0027
14 12 6 1.9903 -0.0061
14 12 8 0.6360 0.0167
14 12 10 1.2973 0.0392
14 12 12 3.1050 -0.0571
14 12 14 2.3924 -0.0772
14 13 1 0.8484 0.0337
14 13 3 1.9735 0.0350
14 13 5 -0.6796 -0.0337
14 13 7 -0.1416 0.0183
14 13 9 -0.2694 0.0293
14 13 11 -2.3564 -0.0167
14 13 13 -1.0858 0.0336
14 14 0 -0.0760 -0.1537
14 14 2 -2.3128 -0.0951
14 14 4 -1.7407 0.0477
14 14 6 0.9047 -0.0041
14 14 8 0.3262 -0.0882
14 14 10 -0.6338 -0.0537
14 14 12 -1.2585 -0.0261
14 15 1 -0.7572 0.0736
14 15 3 -2.2807 0.0023
14 15 5 -1.8068 -0.0922
14 15 7 1.0923 -0.0661
14 15 9 2.9739 -0.0164
14 15 11 2.3529 0.0486
14 16 0 -4.7457 -0.1091
14 16 2 -1.0957 -0.0817
14 16 4 3.2985 -0.0259
14 16 6 3.6283 0.0332
14 16 8 1.4223 0.1654
14 16 10 -1.8001 0.1397
14 17 1 2.9817 0.0175
14 17 3 -3.1547 0.0429
14 17 5 -3.1868 0.1519
14 17 7 -0.1385 0.1198
14 17 9 1.2948 0.0124
14 18 0 -0.7895 -0.0456
14 18 2 0.6269 0.1007
14 18 4 0.7942 0.0759
14 18 6 -0.6983 -0.0660
14 19 1 -0.8049 -0.2310
15 1 0 -2.5217 -0.1833
15 1 2 -2.5665 -0.0398
15 1 4 -1.9740 -0.0177
15 1 6 -1.1874 -0.0533
15 1 8 0.6623 -0.0634
15 1 10 1.2109 -0.0123
15 1 12 -0.9733 -0.0561
15 1 14 -1.7284 0.0003
15 1 16 -1.4786 0.1327
15 1 18 -1.9544 -0.1302
15 2 1 0.8389 -0.0828
15 2 3 0.0362 0.0009
15 2 5 -0.5578 0.0055
15 2 7 -0.8511 -0.0343
15 2 9 -0.9552 0.0007
15 2 11 1.4936 -0.0018
15 2 13 2.6192 -0.0090
15 2 15 -1.1177 -0.1032
15 2 17 -1.9800 0.0582
15 2 19 0.5745 0.3308
15 3 0 -2.3176 -0.0975
15 3 2 -0.9020 0.0840
15 3 4 1.0785 0.0540
15 3 6 0.9214 0.0172
15 3 8 0.7607 -0.0175
15 3 10 -0.0941 -0.0086
15 3 12 -2.1923 -0.0025
15 3 14 -0.9738 -0.0238
15 3 16 1.5626 -0.0695
15 3 18 0.1690 -0.2049
15 4 1 -0.4596 -0.0099
15 4 3 -0.5002 0.0381
15 4 5 0.8451 -0.0054
15 4 7 0.4664 -0.0497
15 4 9 -0.3835 0.0002
15 4 11 0.9891 -0.0125
15 4 13 0.4431 0.0131
15 4 15 -3.4645 0.1147
15 4 17 -4.7839 0.1609
15 4 19 -1.4360 0.0654
15 5 0 2.3344 -0.1093
15 5 2 1.0579 0.0258
15 5 4 -1.2021 0.0835
15 5 6 -1.5880 0.0235
15 5 8 -0.5238 0.0172
15 5 10 -0.8012 0.0422
15 5 12 -1.0670 0.0081
15 5 14 -0.2013 -0.0428
15 5 16 -0.1901 -0.0477
15 5 18 -0.3718 0.0751
15 6 1 0.0740 -0.0488
15 6 3 1.3536 -0.0732
15 6 5 1.6761 -0.0679
15 6 7 1.5421 0.0033
15 6 9 1.4962 0.0269
15 6 11 0.5048 0.0556
15 6 13 -0.5236 0.0298
15 6 15 0.7382 -0.0545
15 6 17 1.8274 -0.2249
15 7 0 0.5236 -0.1832
15 7 2 -0.4012 0.0127
15 7 4 -0.2296 0.0625
15 7 6 1.2573 -0.0684
15 7 8 -0.1902 0.0063
15 7 10 -1.3242 0.0378
15 7 12 0.4665 -0.0557
15 7 14 -0.3235 -0.0568
15 7 16 -4.4755 0.0841
15 7 18 -3.8739 0.3077
15 8 1 1.6337 0.0676
15 8 3 -0.8737 0.0303
15 8 5 -1.7165 0.0487
15 8 7 -1.4646 0.0629
15 8 9 -0.4333 0.0173
15 8 11 -0.2725 -0.0002
15 8 13 -0.1684 -0.0253
15 8 15 2.8134 0.0369
15 8 17 3.4535 -0.0593
15 9 0 -1.4704 -0.1505
15 9 2 0.5158 -0.0084
15 9 4 0.9519 0.0239
15 9 6 0.8666 -0.0389
15 9 8 1.4924 0.0267
15 9 10 -0.0542 0.0311
15 9 12 0.2968 0.0238
15 9 14 0.5768 0.0265
15 9 16 -1.5628 -0.0788
15 10 1 1.2405 0.0151
15 10 3 -3.2374 0.0234
15 10 5 -1.6560 0.0316
15 10 7 0.6348 0.0498
15 10 9 0.8454 0.0601
15 10 11 1.2095 0.0054
15 10 13 1.6674 -0.1283
15 10 15 2.7609 -0.1042
15 11 0 -0.0294 -0.1830
15 11 2 1.5579 -0.0309
15 11 4 2.9881 -0.0050
15 11 6 1.4602 -0.0047
15 11 8 -1.0133 0.0586
15 11 10 -0.5805 0.0483
15 11 12 0.8447 0.0023
15 11 14 0.8281 0.0520
15 12 1 -1.2439 0.0032
15 12 3 -2.7226 0.0278
15 12 5 -3.9312 0.0332
15 12 7 -0.3049 0.0038
15 12 9 -0.0610 -0.0728
15 12 11 -2.5525 -0.0984
15 12 13 -0.3326 0.0220
15 13 0 2.3744 -0.0632
15 13 2 -0.2172 0.0114
15 13 4 -0.2427 0.0198
15 13 6 1.8161 -0.0323
15 13 8 0.9878 0.0094
15 13 10 2.6359 0.1081
15 13 12 2.2974 0.0332
15 14 1 -3.6379 -0.0191
15 14 3 0.0440 -0.0106
15 14 5 0.8826 -0.0053
15 14 7 1.4175 0.0711
15 14 9 0.5438 0.0589
15 14 11 -1.2445 -0.0070
15 15 0 0.3724 -0.0348
15 15 2 -0.9132 -0.0153
15 15 4 -1.5688 0.0603
15 15 6 0.7870 0.0705
15 15 8 1.1323 0.0250
15 15 10 -0.7500 -0.0308
15 16 1 1.5782 -0.0287
15 16 3 -1.0169 -0.0378
15 16 5 -1.5526 -0.1031
15 16 7 -0.8611 -0.0924
15 16 9 0.8278 0.0380
15 17 0 -4.5259 -0.0529
15 17 2 -1.1532 -0.0509
15 17 4 2.6604 0.0034
15 17 6 3.0523 0.0662
15 18 1 2.9469 -0.0040
15 18 3 -2.1226 -0.0149
16 1 1 -1.6853 0.0005
16 1 3 0.2820 0.0387
16 1 5 -0.5848 0.0170
16 1 7 -1.5836 -0.0150
16 1 9 -1.1425 -0.0157
16 1 11 -0.7943 -0.0265
16 1 13 -0.4962 0.0050
16 1 15 -0.4597 -0.0483
16 1 17 -0.0420 0.0607
16 2 0 -3.7479 -0.1140
16 2 2 -2.8030 0.0602
16 2 4 0.0148 0.0251
16 2 6 2.1183 -0.0526
16 2 8 1.5385 -0.0815
16 2 10 0.3657 -0.0161
16 2 12 -1.4416 -0.0001
16 2 14 -3.1675 0.0606
16 2 16 -2.3781 0.0703
16 2 18 -0.9985 -0.2208
16 3 1 0.6456 -0.0961
16 3 3 -0.2682 -0.0278
16 3 5 -0.2857 0.0272
16 3 7 -0.5309 0.0145
16 3 9 -0.7879 0.0354
16 3 11 0.7639 0.0307
16 3 13 1.5021 0.0285
16 3 15 -1.7018 -0.0470
16 3 17 -3.8359 0.1441
16 4 0 0.3602 -0.1846
16 4 2 0.7759 -0.0146
16 4 4 -0.1262 -0.0086
16 4 6 -1.2840 -0.0328
16 4 8 0.1426 -0.0319
16 4 10 0.2094 0.0506
16 4 12 -0.7373 0.0767
16 4 14 1.6422 0.0561
16 4 16 4.7376 -0.0583
16 4 18 3.0583 -0.3184
16 5 1 -0.6489 0.0463
16 5 3 -0.1569 0.0973
16 5 5 1.5967 0.0340
16 5 7 1.8326 -0.0187
16 5 9 0.2946 0.0003
16 5 11 0.3839 -0.0249
16 5 13 -1.3103 -0.0104
16 5 15 -5.8027 -0.0229
16 5 17 -5.5700 -0.0123
16 6 0 2.3884 -0.1051
16 6 2 1.3768 0.0229
16 6 4 0.9352 0.0351
16 6 6 0.5799 0.0084
16 6 8 -0.9858 0.0154
16 6 10 -2.3950 0.0646
16 6 12 -1.9472 0.0787
16 6 14 -0.4966 -0.0230
16 6 16 -0.7474 0.0192
16 7 1 -1.7673 -0.0295
16 7 3 -1.7097 -0.0418
16 7 5 -1.7234 -0.0692
16 7 7 -0.4598 -0.0664
16 7 9 0.9816 -0.0135
16 7 11 0.5030 -0.0444
16 7 13 0.0145 0.0291
16 7 15 1.4810 0.1665
16 7 17 2.0988 -0.0772
16 8 0 0.9507 -0.1694
16 8 2 0.5961 -0.0099
16 8 4 0.4084 0.0282
16 8 6 1.6065 -0.0001
16 8 8 1.3702 0.0545
16 8 10 -1.0669 0.0642
16 8 12 0.5755 -0.0193
16 8 14 0.7320 -0.2115
16 8 16 -1.9566 -0.2209
16 9 1 2.5424 -0.0366
16 9 3 -0.1530 -0.0529
16 9 5 -0.6877 -0.0423
16 9 7 -1.8500 0.0052
16 9 9 -1.2991 0.0275
16 9 11 -1.3958 0.0382
16 9 13 -2.8695 0.0150
16 9 15 -0.0980 0.0406
16 10 0 -3.3749 -0.0803
16 10 2 -2.1542 0.0287
16 10 4 -0.3132 0.0643
16 10 6 0.9622 0.0159
16 10 8 0.6863 0.0474
16 10 10 -0.7221 -0.0512
16 10 12 2.2626 -0.1578
16 10 14 3.4351 -0.0010
16 11 1 0.3891 -0.0050
16 11 3 -2.8001 -0.0271
16 11 5 -3.7122 -0.0046
16 11 7 -0.4669 0.0313
16 11 9 0.9766 0.0343
16 11 11 -0.6641 0.0709
16 11 13 -0.7001 0.0050
16 12 0 1.0065 -0.1016
16 12 2 0.6512 0.0248
16 12 4 1.8561 0.0508
16 12 6 0.7812 -0.0013
16 12 8 -1.4799 0.0299
16 12 10 0.1110 0.0189
16 12 12 0.8835 -0.0317
16 13 1 -3.0987 -0.0730
16 13 3 -2.3526 -0.0742
16 13 5 -0.5626 0.0233
16 13 7 2.4660 0.0749
16 13 9 0.8520 -0.0168
16 13 11 -1.3841 -0.1062
16 14 0 2.5601 -0.0576
16 14 2 0.5486 0.0330
16 14 4 -1.7257 -0.0280
16 14 6 -1.6789 -0.0944
16 14 8 -0.6357 0.0030
16 14 10 0.2697 0.0946
16 15 1 -2.0905 -0.0455
16 15 3 0.4509 -0.0033
16 15 5 1.9931 0.0872
16 15 7 0.9342 0.1048
16 15 9 0.3941 0.0629
16 16 0 -1.6395 0.0219
16 16 2 -2.3362 0.0740
16 16 4 -2.3336 0.0909
16 16 6 0.6571 0.0767
16 17 1 2.2160 -0.0261
16 17 3 0.9562 -0.0648
17 1 0 0.5075 -0.1950
17 1 2 -0.1135 -0.0515
17 1 4 1.3184 0.0050
17 1 6 2.9650 -0.0000
17 1 8 0.3489 0.0122
17 1 10 -0.6079 0.0569
17 1 12 0.8417 0.0675
17 1 14 0.6020 -0.0223
17 1 16 -0.6685 -0.0967
17 2 1 -0.9743 -0.0347
17 2 3 -0.4620 -0.0324
17 2 5 -1.9444 -0.0311
17 2 7 -1.8869 -0.0408
17 2 9 0.5694 -0.0204
17 2 11 1.0477 0.0000
17 2 13 1.5354 0.0510
17 2 15 2.9412 0.0380
17 2 17 1.7566 0.0665
17 3 0 0.9100 -0.1340
17 3 2 0.5890 0.0644
17 3 4 -0.1513 0.1084
17 3 6 0.1707 0.0040
17 3 8 0.1814 -0.0598
17 3 10 -0.0802 0.0162
17 3 12 -0.3418 0.0211
17 3 14 -1.8838 0.0690
17 3 16 -2.2463 0.0468
17 4 1 -2.2934 0.0139
17 4 3 -1.7936 0.0054
17 4 5 -0.0068 0.0259
17 4 7 0.3804 0.0227
17 4 9 -0.8498 -0.0185
17 4 11 -1.6327 0.0471
17 4 13 -3.0310 0.1003
17 4 15 -5.3566 -0.1420
17 4 17 -5.0759 -0.0812
17 5 0 -0.3881 -0.1912
17 5 2 0.5066 -0.0306
17 5 4 1.8311 -0.0452
17 5 6 1.7351 -0.0991
17 5 8 0.8362 -0.0666
17 5 10 1.0646 0.0198
17 5 12 1.2818 0.0489
17 5 14 3.4299 0.1610
17 5 16 4.3192 0.2416
17 6 1 0.4568 -0.0229
17 6 3 -1.6062 0.0494
17 6 5 -2.4257 0.0464
17 6 7 -0.9015 -0.0006
17 6 9 -1.1573 0.0704
17 6 11 -1.2688 0.0401
17 6 13 -0.6559 0.0464
17 6 15 -2.4144 0.0473
17 7 0 1.4173 -0.1066
17 7 2 1.5375 0.0091
17 7 4 1.4051 -0.0226
17 7 6 1.4204 -0.0105
17 7 8 0.5737 -0.0625
17 7 10 -0.8648 -0.0248
17 7 12 -2.5278 0.0791
17 7 14 -2.3725 -0.1929
17 8 1 -2.0300 0.0061
17 8 3 -1.7283 0.0205
17 8 5 -0.0454 -0.0391
17 8 7 -0.4257 -0.0243
17 8 9 -1.1176 0.0344
17 8 11 -0.8644 -0.1532
17 8 13 -0.7031 -0.0869
17 8 15 0.0497 0.2449
17 9 0 -1.7088 -0.0929
17 9 2 -2.3343 -0.0156
17 9 4 -3.1841 -0.0333
17 9 6 -0.8685 -0.0611
17 9 8 -0.4038 -0.0213
17 9 10 -1.7550 0.0496
17 9 12 1.3177 0.0213
17 9 14 3.0312 -0.0972
17 10 1 2.0404 -0.0792
17 10 3 1.2532 -0.0770
17 10 5 -1.0116 -0.0448
17 10 7 -0.9834 -0.0160
17 10 9 1.0118 -0.0784
17 10 11 -1.1006 -0.0739
17 10 13 -3.6910 -0.0144
17 11 0 -2.7197 -0.0929
17 11 2 -3.4810 -0.0310
17 11 4 -1.8229 0.0183
17 11 6 0.8042 0.0009
17 11 8 -1.2426 0.0390
17 11 10 -1.4987 -0.0284
17 11 12 1.5054 -0.1694
17 12 1 1.2015 0.0256
17 12 3 0.2220 -0.0285
17 12 5 -0.1365 -0.0335
17 12 7 1.7855 0.0844
17 12 9 1.5031 0.1364
17 12 11 -0.0032 0.0977
17 13 0 -2.8322 -0.0818
17 13 2 -2.5495 0.0342
17 13 4 -3.4373 0.1168
17 13 6 -4.5283 0.0722
17 13 8 -3.3033 -0.0074
17 13 10 -1.5564 -0.0990
17 14 1 -0.0034 0.0219
17 14 3 -0.1613 -0.0032
17 14 5 2.8026 0.0645
17 14 7 3.2103 0.0442
17 14 9 1.3774 -0.0083
17 15 0 -1.3759 -0.1310
17 15 2 -1.2523 -0.0248
17 15 4 -2.1267 -0.1438
17 15 6 -1.2309 -0.1822
17 16 1 0.5397 -0.0891
17 16 3 1.5177 -0.0919
18 1 1 0.6521 0.0208
18 1 3 -0.8287 0.0460
18 1 5 -2.3434 0.0590
18 1 7 -0.1835 -0.0284
18 1 9 2.5179 -0.0353
18 1 11 1.7119 0.0044
18 1 13 -0.4302 -0.0367
18 1 15 -1.5910 0.0570
18 2 0 -1.3908 -0.1687
18 2 2 -1.0679 -0.1223
18 2 4 0.0387 -0.0264
18 2 6 0.6825 -0.0048
18 2 8 -0.4306 -0.0511
18 2 10 -1.8362 -0.0118
18 2 12 -1.4817 0.0932
18 2 14 -3.0152 0.0273
18 2 16 -4.2059 -0.1416
18 3 1 -1.1885 -0.0401
18 3 3 -0.5295 -0.0463
18 3 5 0.5967 -0.0678
18 3 7 0.9681 -0.0353
18 3 9 1.8288 -0.0374
18 3 11 1.3267 0.0214
18 3 13 0.2472 0.1413
18 3 15 1.4996 0.0950
18 4 0 -0.4666 -0.0943
18 4 2 -0.3806 0.0473
18 4 4 0.6343 0.1174
18 4 6 1.0224 0.0222
18 4 8 0.0603 0.0132
18 4 10 0.1858 0.0853
18 4 12 2.8162 0.0575
18 4 14 2.7967 0.1891
18 5 1 1.3013 -0.0417
18 5 3 -1.2000 -0.0295
18 5 5 -3.2221 0.0440
18 5 7 -1.5096 -0.0228
18 5 9 -0.8560 -0.0837
18 5 11 -3.4845 0.0762
18 5 13 -4.8215 0.1370
18 5 15 -3.9303 -0.1785
18 6 0 -3.6958 -0.0586
18 6 2 -2.4405 0.1237
18 6 4 1.1489 0.0651
18 6 6 2.4499 -0.0072
18 6 8 1.7615 -0.0438
18 6 10 1.8519 -0.1065
18 6 12 1.4424 -0.1043
18 6 14 0.4723 -0.0436
18 7 1 -0.9644 -0.0350
18 7 3 -2.2718 -0.0161
18 7 5 -1.3644 -0.0777
18 7 7 -1.7145 -0.0773
18 7 9 -4.2334 0.0850
18 7 11 -3.3615 0.0359
18 7 13 -0.1397 0.0754
18 8 0 1.1343 -0.1238
18 8 2 0.6238 -0.0473
18 8 4 -0.7763 -0.0658
18 8 6 -1.0762 -0.1002
18 8 8 0.7647 -0.2233
18 8 10 -0.0227 -0.1329
18 8 12 -1.5418 0.0707
18 8 14 -1.0409 -0.0847
18 9 1 -1.7728 -0.0268
18 9 3 -0.6071 -0.0226
18 9 5 0.6284 0.0016
18 9 7 1.5813 0.0631
18 9 9 1.5928 -0.0032
18 9 11 0.0646 -0.2958
18 9 13 -1.0109 -0.2843
18 10 0 -1.3388 -0.0719
18 10 2 -3.5682 0.0314
18 10 4 -2.8235 -0.0440
18 10 6 -0.7714 -0.0975
18 10 8 -3.3951 0.0195
18 10 10 -3.7665 0.2098
18 10 12 -0.0800 0.1657
18 11 1 -0.1667 0.0246
18 11 3 0.3014 0.0365
18 11 5 -2.3617 0.0426
18 11 7 -0.9881 0.0591
18 11 9 1.2467 -0.1052
18 11 11 -0.0817 -0.2714
18 12 0 -2.3452 -0.0843
18 12 2 -3.6785 -0.1141
18 12 4 -3.4716 0.0117
18 12 6 -1.5368 0.0356
18 12 8 -0.9279 -0.0470
18 12 10 -0.8743 -0.0751
18 13 1 2.6324 0.0248
18 13 3 2.4258 -0.0648
18 13 5 3.7677 -0.2096
18 13 7 2.4061 -0.1012
18 14 0 -4.3226 -0.0698
18 14 2 -3.1210 -0.0205
18 14 4 -3.8944 0.0954
18 14 6 -3.8209 0.1821
18 15 1 1.1400 0.0676
18 15 3 -0.4863 0.0770
19 1 0 -1.7393 -0.0980
19 1 2 -0.1915 -0.0330
19 1 4 1.3650 0.0019
19 1 6 1.0730 -0.0348
19 1 8 0.7119 0.0172
19 1 10 1.0606 -0.0440
19 1 12 0.3384 -0.0654
19 1 14 0.2041 0.0555
19 2 1 3.0395 -0.0054
19 2 3 0.2804 0.0161
19 2 5 0.4595 0.0283
19 2 7 0.8893 0.0323
19 2 9 0.8950 0.0385
19 2 11 2.0670 0.1234
19 2 13 1.9827 0.1761
19 3 0 -5.8410 -0.0558
19 3 2 -3.6739 -0.1048
19 3 4 -1.4923 0.0139
19 3 6 -0.3242 0.0163
19 3 8 0.3107 -0.0833
19 3 10 -0.2630 -0.0851
19 3 12 -0.3896 0.0277
19 3 14 -0.4429 0.0604
19 4 1 3.0097 -0.0400
19 4 3 -0.0150 0.0236
19 4 5 -1.7643 0.0691
19 4 7 0.2781 0.0009
19 4 9 2.1559 -0.0834
19 4 11 0.0259 -0.0011
19 4 13 -2.3069 0.0638
19 5 0 -4.6935 -0.1096
19 5 2 -3.6513 0.0612
19 5 4 -0.8906 0.0387
19 5 6 0.1427 -0.0240
19 5 8 -2.7949 0.0374
19 5 10 -1.6445 0.0433
19 5 12 2.5035 0.0920
19 5 14 1.9872 0.2267
19 6 1 0.2279 0.0087
19 6 3 -0.4779 0.0077
19 6 5 -0.0150 0.0027
19 6 7 1.2341 -0.1508
19 6 9 0.2067 -0.2081
19 6 11 -2.8015 -0.0652
19 6 13 -2.7968 0.0739
19 7 0 -0.4431 -0.0752
19 7 2 0.2908 0.0460
19 7 4 0.0398 0.1091
19 7 6 0.8816 0.0987
19 7 8 2.7005 0.0377
19 7 10 2.6249 -0.0298
19 7 12 1.2095 -0.0728
19 8 1 -4.0016 0.0623
19 8 3 -4.3581 0.0089
19 8 5 -2.5717 -0.1047
19 8 7 -2.5435 -0.0919
19 8 9 -3.9994 -0.0315
19 8 11 -3.0156 -0.0890
19 9 0 -1.7780 -0.0977
19 9 2 -1.7768 0.0816
19 9 4 -0.9283 0.0614
19 9 6 -0.3904 -0.0440
19 9 8 -1.9792 -0.1339
19 9 10 -2.0466 -0.0675
19 10 1 1.0374 -0.0767
19 10 3 0.3231 -0.1282
19 10 5 -1.4910 -0.0787
19 10 7 1.5878 0.0103
19 10 9 2.8649 -0.0778
19 11 0 -0.7232 -0.0756
19 11 2 -1.8072 -0.0536
19 11 4 -0.3057 -0.0912
19 11 6 1.2210 -0.1462
19 11 8 -1.1383 -0.1305
19 12 1 -1.5878 0.1045
19 12 3 -0.7723 0.1391
19 12 5 -1.3292 0.0812
19 12 7 -1.4988 0.1552
19 13 0 -1.2254 0.0192
19 13 2 -2.1586 -0.0620
19 13 4 -3.9277 0.0859
19 13 6 -2.3999 0.1885
19 14 1 1.1007 -0.0071
20 1 1 -1.1072 -0.0620
20 1 3 -0.7735 -0.1439
20 1 5 0.8592 -0.0333
20 1 7 0.6560 -0.0095
20 1 9 -0.8677 -0.1971
20 1 11 -0.5086 0.0285
20 1 13 0.0866 0.2898
20 2 0 -2.4825 -0.1055
20 2 2 -1.1969 -0.0948
20 2 4 -0.4264 0.0681
20 2 6 0.1432 0.0484
20 2 8 3.6810 0.0425
20 2 10 3.4074 -0.0195
20 2 12 0.0901 -0.1643
20 3 1 6.3469 -0.0619
20 3 3 0.7550 -0.0454
20 3 5 -1.9961 0.0174
20 3 7 -2.1684 -0.0143
20 3 9 -1.9849 -0.0589
20 3 11 -0.0499 0.1535
20 3 13 0.4071 0.2707
20 4 0 -6.9195 -0.0615
20 4 2 -4.6408 0.0138
20 4 4 0.0740 0.0232
20 4 6 1.2308 0.0086
20 4 8 -0.0409 -0.0570
20 4 10 0.0068 -0.2130
20 4 12 0.8313 -0.0571
20 5 1 -0.8950 0.0260
20 5 3 -1.0098 0.1224
20 5 5 1.3289 0.2440
20 5 7 5.5185 0.1094
20 5 9 5.6445 0.0186
20 5 11 1.3537 0.0049
20 6 0 0.5945 -0.1539
20 6 2 -0.5817 0.0037
20 6 4 -3.4889 0.0086
20 6 6 -6.0242 -0.0485
20 6 8 -5.8206 -0.0265
20 6 10 -3.3639 0.0404
20 7 1 -6.1388 0.1536
20 7 3 -4.8226 0.1919
20 7 5 -0.9325 0.1148
20 7 7 -0.0171 -0.0611
20 7 9 -1.0721 -0.2856
20 7 11 -1.7364 -0.3067
20 8 0 1.6053 -0.0825
20 8 2 2.3756 -0.0288
20 8 4 3.7231 0.0128
20 8 6 4.1785 0.0038
20 8 8 3.1954 0.0814
20 8 10 0.8499 0.1134
20 9 1 1.9294 0.0784
20 9 3 -1.0585 0.0141
20 9 5 -3.1422 -0.1321
20 9 7 -1.2787 -0.1913
20 9 9 -0.3300 -0.2075
20 10 0 -6.8528 -0.0325
20 10 2 -5.6644 0.0699
20 10 4 -1.1881 0.1490
20 10 6 0.1034 0.1272
20 10 8 -1.8219 -0.0022
20 11 1 1.7530 0.0560
20 11 3 -0.3232 0.0141
20 11 5 -1.9867 -0.0503
20 12 0 0.6685 -0.0900
20 12 2 0.0302 -0.1402
20 12 4 -0.1248 -0.1432
21 1 0 6.1482 -0.1085
21 1 2 3.3618 -0.1764
21 1 4 -2.0774 -0.0275
21 1 6 -2.0475 -0.1098
21 1 8 2.0430 -0.0405
21 1 10 2.7848 0.2420
21 2 1 1.6655 0.0372
21 2 3 1.4511 -0.0405
21 2 5 1.2575 0.0873
21 2 7 -0.7737 0.0756
21 2 9 -1.7395 -0.3291
21 2 11 0.0897 -0.2241
21 3 0 -6.3242 -0.0818
21 3 2 -4.6425 -0.0272
21 3 4 -0.5799 0.0845
21 3 6 3.4447 0.1331
21 3 8 4.9726 0.2615
21 3 10 3.5767 0.1052
21 4 1 0.7091 -0.1442
21 4 3 -2.0994 -0.0799
21 4 5 -3.4355 0.1013
21 4 7 -1.2056 -0.0466
21 4 9 -0.3828 -0.1066
21 5 0 1.2886 -0.0521
21 5 2 0.6058 0.1547
21 5 4 -2.1979 0.1666
21 5 6 -5.1541 0.0943
21 5 8 -4.9510 -0.0770
21 5 10 -1.9892 -0.3171
21 6 1 -6.0341 -0.0151
21 6 3 -2.4785 0.0618
21 6 5 5.0099 0.1918
21 6 7 7.6887 0.2105
21 6 9 4.3469 0.1373
21 7 0 3.6304 0.0587
21 7 2 3.5123 0.1955
21 7 4 0.6707 0.0991
21 7 6 -1.5656 -0.1275
21 7 8 -1.4021 -0.1659
21 8 1 -3.7462 0.0806
21 8 3 -5.0605 0.2524
21 8 5 -4.3294 0.2865
21 8 7 -2.2455 0.1271
21 9 0 -4.0938 -0.0037
21 9 2 -2.2262 -0.1084
21 9 4 1.5773 -0.1058
21 9 6 2.7477 -0.0424
21 10 1 5.5139 0.1793
21 10 3 1.8582 0.1719
21 11 0 -3.1050 0.0026
22 1 1 -1.1414 -0.0663
22 1 3 1.8304 -0.0904
22 1 5 4.4469 0.1523
22 1 7 2.5157 0.4892
22 1 9 1.0536 0.2119
22 2 0 -1.5297 -0.0917
22 2 2 -3.7150 -0.0964
22 2 4 -5.1252 -0.0229
22 2 6 -1.7354 -0.1197
22 2 8 1.3386 -0.0647
22 3 1 3.8776 -0.0430
22 3 3 2.8921 -0.0082
22 3 5 -0.9468 0.2694
22 3 7 -2.0009 0.1090
22 4 0 0.5823 -0.0759
22 4 2 -0.6690 -0.0201
22 4 4 -0.2178 0.0387
22 4 6 1.3321 0.1397
22 4 8 1.1260 0.3128
22 5 1 -5.1795 -0.0144
22 5 3 -2.8152 0.0060
22 5 5 1.2925 0.0832
22 5 7 3.0756 -0.0295
22 6 0 1.8085 0.0740
22 6 2 0.9192 0.3464
22 6 4 -2.5380 0.4380
22 6 6 -4.7693 0.2783
22 7 1 -3.1554 -0.2781
22 7 3 -2.7001 -0.1885
22 7 5 0.4938 0.0256
22 8 0 0.8765 0.2327
22 8 2 1.5009 0.3802
22 8 4 2.2306 0.1621
23 1 0 0.0469 0.1465
23 1 2 -0.8784 0.4408
23 1 4 -3.4834 0.4642
23 1 6 -2.9066 0.1933
23 2 1 3.9897 -0.2936
23 2 3 4.2567 -0.3762
23 2 5 2.5891 0.0123
23 3 0 -1.9407 -0.1230
23 3 2 -3.8518 0.0137
23 3 4 -3.5707 -0.0051
23 4 1 -1.9967 0.1099
23 4 3 -0.4169 0.1269
23 5 0 2.0737 -0.2198
23 5 2 0.7269 -0.2125
0 0 0 0.0 0.0
;
_shelx_fab_checksum              18699
_olex2_exptl_crystal_mounting_method 
;
The crystal was extracted under Fomblin-YR1800 then mounted on a 35 um
MiTeGen loop before being collected at 293K prior to high pressure studies.
;
_olex2_submission_special_instructions 'No special instructions were received'
_oxdiff_exptl_absorpt_empirical_details 
;
Empirical correction (ABSPACK) includes:
- Absorption correction using spherical harmonics
- Frame scaling
;
_oxdiff_exptl_absorpt_empirical_full_max 1.368
_oxdiff_exptl_absorpt_empirical_full_min 0.829
####################################################################### 
# 
# This file contains crystal structure data downloaded from the 
# Cambridge Structural Database (CSD) hosted by the Cambridge 
# Crystallographic Data Centre (CCDC).
# 
# Full information about CCDC data access policies and citation 
# guidelines are available at http://www.ccdc.cam.ac.uk/access/V1 
# 
# Audit and citation data items may have been added by the CCDC. 
# Please retain this information to preserve the provenance of 
# this file and to allow appropriate attribution of the data. 
# 
#######################################################################

data_2024ncs0744_04
_database_code_depnum_ccdc_archive 'CCDC 2473948'
loop_
_audit_author_name
_audit_author_address
'Alexandra Longcake'
;Newcastle University
United Kingdom
;
_audit_update_record             
;
2025-08-19 deposited with the CCDC.	2026-07-08 downloaded from the CCDC.
;
#==============================================================================
# start Validation Reply Form
_vrf_THETM01_2024ncs0744_04      
;
PROBLEM: The value of sine(theta_max)/wavelength is less than 0.550
RESPONSE: This collection was conducted inside a Diamond Anvil Cell (DAC) at
2.87 GPa. The completeness of the dataset is limited by the opening angle of 
the DAC (~40 degrees) as well as the diffraction limit of the sample inside 
the DAC.
;
_vrf_PLAT029_2024ncs0744_04      
;
PROBLEM: _diffrn_measured_fraction_theta_full value Low .      0.788 Why?  
RESPONSE: This collection was conducted inside a Diamond Anvil Cell (DAC) at
2.87 GPa. The completeness of the dataset is limited by the opening angle of 
the DAC (~40 degrees).
;
_vrf_PLAT601_2024ncs0744_04      
;
PROBLEM: Unit Cell Contains Solvent Accessible VOIDS   <=        232 Ang**3
RESPONSE: This is a porous material which contains unknown quantities of 
both ethanol and water within its pores. The model does not make use of a 
solvent mask due to the low completeness and limited resolution of the high 
pressure dataset, since cusps of data are missing from the collection. The 
disordered solvent does impact the low angle reflections, but they have 
intentionally not been omitted for the aformentioned reasons. The amount of 
solvent present in these voids was estimated using the final refinements by 
applying a solvent mask to the converged model with an AFIX 1 code applied 
to all atoms, allowing for an estimate of the solvent contribution to be 
recovered as the high pressue experiments were conducted.
;
_vrf_PLAT084_2024ncs0744_04      
;
PROBLEM: High wR2 Value (i.e. > 0.25) ...................       0.42 Report
RESPONSE: This collection was conducted inside a Diamond Anvil Cell (DAC) at
2.87 GPa. The quality of the dataset is limited by the DAC and this elevates
the R factors.
;
_vrf_PLAT088_2024ncs0744_04      
;
PROBLEM: Poor Data / Parameter Ratio ....................       5.99 Note  
RESPONSE: This collection was conducted inside a Diamond Anvil Cell (DAC) at
2.87 GPa. The completeness of the dataset is limited by the opening angle of 
the DAC and this impacts the data-to-parameter ratio. The dataset was 
collected with a high redundancy and whilst all non hydrogen atoms were 
modelled with anisotropic displacement parameters, the disorder within the 
organic linker was not modelled, in order to preserve the data-to-parameter 
ratio as much as possible.
;
_vrf_PLAT341_2024ncs0744_04      
;
PROBLEM: Low Bond Precision on  C-C Bonds ...............    0.01937 Ang.  
RESPONSE: This collection was conducted inside a Diamond Anvil Cell (DAC) at
2.87 GPa. The quality of the dataset is limited by the DAC and this impacts 
bond precision. Furthermore, the disorder within the organic linker was not 
modelled in order to preserve the data-to-parameter ratio as much as possible
of the dataset, which may also contribute to the loss of bond precision.
;
_vrf_PLAT911_2024ncs0744_04      
;
PROBLEM: Missing FCF Refl Between Thmin & STh/L=    0.501        234 Report
RESPONSE: This collection was conducted inside a Diamond Anvil Cell (DAC) at
2.87 GPa. The completeness of the dataset is limited by the opening angle of 
the DAC.
;
_vrf_PLAT934_2024ncs0744_04      
;
PROBLEM: Number of (Iobs-Icalc)/Sigma(W) > 10 Outliers ..          4 Check 
RESPONSE: This is a porous material which contains unknown quantities of 
both ethanol and water within its pores. The model does not make use of a 
solvent mask due to the low completeness and limited resolution of the high 
pressure dataset, since cusps of data are missing from the collection. The 
disordered solvent does impact the low angle reflections, but they have 
intentionally not been omitted for the aformentioned reasons. The amount of 
solvent present in these voids was estimated using the final refinements by 
applying a solvent mask to the converged model with an AFIX 1 code applied 
to all atoms, allowing for an estimate of the solvent contribution to be 
recovered as the high pressue experiments were conducted.
;
# end Validation Reply Form
#==============================================================================
_audit_creation_date             2024-12-17
_audit_creation_method           
;
Olex2 1.5
(compiled 2024.02.16 svn.r378c4104 for OlexSys, GUI svn.r6928)
;
_shelx_SHELXL_version_number     2018/3
_chemical_name_common            .
_chemical_name_systematic        .
_chemical_formula_moiety         'C42 H32 Cl2 Cu2 N8 O8, Cl'
_chemical_formula_sum            'C42 H32 Cl3 Cu2 N8 O8'
_chemical_formula_weight         1010.18
_chemical_melting_point          .
_chemical_oxdiff_formula         C48H32Cl3Cu2N8O8
_chemical_oxdiff_usercomment     
'green block, cut, Daphne-7575, ruby = 695.26 nm, 2.8 GPa, steel gasket 380 um'
loop_
_atom_type_symbol
_atom_type_description
_atom_type_scat_dispersion_real
_atom_type_scat_dispersion_imag
_atom_type_scat_source
C C 0.0033 0.0016 'International Tables Vol C Tables 4.2.6.8 and 6.1.1.4'
H H 0.0000 0.0000 'International Tables Vol C Tables 4.2.6.8 and 6.1.1.4'
Cl Cl 0.1484 0.1585 'International Tables Vol C Tables 4.2.6.8 and 6.1.1.4'
Cu Cu 0.3201 1.2651 'International Tables Vol C Tables 4.2.6.8 and 6.1.1.4'
N N 0.0061 0.0033 'International Tables Vol C Tables 4.2.6.8 and 6.1.1.4'
O O 0.0106 0.0060 'International Tables Vol C Tables 4.2.6.8 and 6.1.1.4'

_shelx_space_group_comment       
;
The symmetry employed for this shelxl refinement is uniquely defined
by the following loop, which should always be used as a source of
symmetry information in preference to the above space-group names.
They are only intended as comments.
;
_space_group_crystal_system      tetragonal
_space_group_IT_number           87
_space_group_name_H-M_alt        'I 4/m'
_space_group_name_Hall           '-I 4'
loop_
_space_group_symop_operation_xyz
'x, y, z'
'-x, -y, z'
'-y, x, z'
'y, -x, z'
'x+1/2, y+1/2, z+1/2'
'-x+1/2, -y+1/2, z+1/2'
'-y+1/2, x+1/2, z+1/2'
'y+1/2, -x+1/2, z+1/2'
'-x, -y, -z'
'x, y, -z'
'y, -x, -z'
'-y, x, -z'
'-x+1/2, -y+1/2, -z+1/2'
'x+1/2, y+1/2, -z+1/2'
'y+1/2, -x+1/2, -z+1/2'
'-y+1/2, x+1/2, -z+1/2'

_cell_length_a                   14.8370(5)
_cell_length_b                   14.8370(5)
_cell_length_c                   18.6703(6)
_cell_angle_alpha                90
_cell_angle_beta                 90
_cell_angle_gamma                90
_cell_volume                     4110.0(3)
_cell_formula_units_Z            4
_cell_measurement_reflns_used    7079
_cell_measurement_temperature    293(2)
_cell_measurement_pressure       2870000
_cell_measurement_theta_max      20.8320
_cell_measurement_theta_min      2.7260
_shelx_estimated_absorpt_T_max   0.924
_shelx_estimated_absorpt_T_min   0.781
_exptl_absorpt_coefficient_mu    1.296
_exptl_absorpt_correction_T_max  0.47181
_exptl_absorpt_correction_T_min  0.46785
_exptl_absorpt_correction_type   sphere
_exptl_absorpt_process_details   
;
CrysAlisPro 1.171.43.143a (Rigaku Oxford Diffraction, 2024)
Spherical absorption correction
using equivalent radius and absorption coefficient.
Empirical absorption correction using spherical harmonics,
implemented in SCALE3 ABSPACK scaling algorithm.
;
_exptl_absorpt_special_details   .
_exptl_crystal_colour            green
_exptl_crystal_colour_primary    green
_exptl_crystal_density_diffrn    1.633
_exptl_crystal_density_meas      .
_exptl_crystal_density_method    .
_exptl_crystal_description       block
_exptl_crystal_F_000             2052
_exptl_crystal_recrystallization_method 
'Crystallised from a vial of ethanol and water.'
_exptl_crystal_size_max          0.201
_exptl_crystal_size_mid          0.064
_exptl_crystal_size_min          0.062
_exptl_crystal_size_rad          0.400
_exptl_transmission_factor_max   .
_exptl_transmission_factor_min   .
_diffrn_reflns_av_R_equivalents  0.0556
_diffrn_reflns_av_unetI/netI     0.0205
_diffrn_reflns_Laue_measured_fraction_full 0.788
_diffrn_reflns_Laue_measured_fraction_max 0.788
_diffrn_reflns_limit_h_max       14
_diffrn_reflns_limit_h_min       -14
_diffrn_reflns_limit_k_max       9
_diffrn_reflns_limit_k_min       -9
_diffrn_reflns_limit_l_max       18
_diffrn_reflns_limit_l_min       -18
_diffrn_reflns_number            18168
_diffrn_reflns_point_group_measured_fraction_full 0.788
_diffrn_reflns_point_group_measured_fraction_max 0.788
_diffrn_reflns_theta_full        20.848
_diffrn_reflns_theta_max         20.848
_diffrn_reflns_theta_min         2.746
_diffrn_ambient_temperature      293(2)
_diffrn_ambient_pressure         2870000
_diffrn_detector                 'Hybrid Pixel Array Detector'
_diffrn_detector_area_resol_mean 10.0000
_diffrn_detector_type            'HyPix-Arc 100'
_diffrn_measured_fraction_theta_full 0.788
_diffrn_measured_fraction_theta_max 0.788
_diffrn_measurement_details      
;
List of Runs (angles in degrees, time in seconds):

  # Type    Start    End  Width  t~exp~   \w     \q     \k     \f   Frames
#--------------------------------------------------------------------------
  1  \w     12.00  69.00   0.50   30.00    --  -17.61  25.00 113.00  114
  2  \w   -113.00 -78.00   0.50   30.00    --  -17.61 -25.00 -50.00   70
  3  \w     12.00  85.00   0.50   30.00    --   18.39  25.00 113.00  146
  4  \w    -55.00  22.00   0.50   30.00    --  -17.61  53.00 162.00  154
  5  \w    -26.00  29.00   0.50   30.00    --  -17.61 -40.00-167.00  110
  6  \w    -68.00  10.00   0.50   30.00    --  -17.61  82.00 -29.00  156
  7  \w      5.00  50.00   0.50   30.00    --  -17.61-114.00  45.00   90
  8  \w    -39.00  39.00   0.50   30.00    --  -17.61   0.00   0.00  156
  9  \w    -16.00  62.00   0.50   30.00    --   18.39 -67.00  23.00  156
 10  \w    -40.00   3.00   0.50   30.00    --   18.39  97.00 143.00   86
 11  \w    -15.00  62.00   0.50   30.00    --   18.39 -67.00-157.00  154
 12  \w    -47.00  32.00   0.50   30.00    --   18.39  26.00  -8.00  158
 13  \w    -43.00  27.00   0.50   30.00    --   18.39  19.00-180.00  140
 14  \w     30.00  71.00   0.50   30.00    --   18.39 -99.00-150.00   82
 15  \w     -3.00  41.00   0.50   30.00    --  -17.61 -97.00-143.00   88
 16  \w    -16.00  27.00   0.50   30.00    --  -17.61 -38.00-180.00   86
 17  \w    -26.00  29.00   0.50   30.00    --  -17.61 -40.00  12.00  110
 18  \w    -10.00  33.00   0.50   30.00    --  -17.61 -82.00  29.00   86
 19  \w     -4.00  21.00   0.50   30.00    --  -17.61 -57.00-150.00   50
 20  \w    -43.00  -3.00   0.50   30.00    --   18.39  19.00-150.00   80
 21  \w     30.00  63.00   0.50   30.00    --   18.39 -99.00  30.00   66
 22  \w    -26.00  51.00   0.50   30.00    --   18.39 -40.00  12.00  154
 23  \w    -25.00  16.00   0.50   30.00    --   18.39  67.00 -23.00   82
;
_diffrn_measurement_device       'four-circle diffractometer'
_diffrn_measurement_device_type  'XtaLAB Synergy, Dualflex, HyPix-Arc 100'
_diffrn_measurement_method       '\w scans'
_diffrn_orient_matrix_axis[1]    matrixX
_diffrn_orient_matrix_axis[2]    matrixY
_diffrn_orient_matrix_axis[3]    matrixZ
_diffrn_orient_matrix_type       
'CrysAlisPro convention (1999,Acta A55,543-557)'
_diffrn_orient_matrix_UB_11      -0.0158597327
_diffrn_orient_matrix_UB_12      0.0431743380
_diffrn_orient_matrix_UB_13      -0.0105074815
_diffrn_orient_matrix_UB_21      -0.0432906525
_diffrn_orient_matrix_UB_22      -0.0184953109
_diffrn_orient_matrix_UB_23      -0.0064992722
_diffrn_orient_matrix_UB_31      -0.0124808927
_diffrn_orient_matrix_UB_32      0.0092748534
_diffrn_orient_matrix_UB_33      0.0359027579
_diffrn_radiation_monochromator  mirror
_diffrn_radiation_probe          x-ray
_diffrn_radiation_type           'Mo K\a'
_diffrn_radiation_wavelength     0.71073
_diffrn_source                   'micro-focus sealed X-ray tube'
_diffrn_source_type              'PhotonJet (Mo) X-ray Source'
_diffrn_special_details          
;
Because this is a high pressure dataset, the resolution of the 
data were limited to 1.0 angstroms during reduction. The opening 
angle of the DAC was defined to be 37 degrees and a smart background 
of 3 was implemented during reduction. During refinalisation, an Rint
frame filter of 0.4 was applied.
;
_reflns_Friedel_coverage         0.000
_reflns_Friedel_fraction_full    .
_reflns_Friedel_fraction_max     .
_reflns_number_gt                724
_reflns_number_total             886
_reflns_special_details          
;
 Reflections were merged by SHELXL according to the crystal
 class for the calculation of statistics and refinement.
 
 _reflns_Friedel_fraction is defined as the number of unique
 Friedel pairs measured divided by the number that would be
 possible theoretically, ignoring centric projections and
 systematic absences.
;
_reflns_threshold_expression     'I > 2\s(I)'
_computing_cell_refinement       'CrysAlisPro 1.171.43.143a (Rigaku OD, 2024)'
_computing_data_collection       
'CrysAlisPro system (CCD 43.143a 64-bit (release 25-10-2024))'
_computing_data_reduction        'CrysAlisPro 1.171.43.143a (Rigaku OD, 2024)'
_computing_molecular_graphics    'Olex2 1.5 (Dolomanov et al., 2009)'
_computing_publication_material  'Olex2 1.5 (Dolomanov et al., 2009)'
_computing_structure_refinement  'SHELXL 2018/3 (Sheldrick, 2015)'
_computing_structure_solution    'SHELXT  (Sheldrick, 2015)'
_refine_diff_density_max         1.831
_refine_diff_density_min         -0.713
_refine_diff_density_rms         0.222
_refine_ls_extinction_coef       .
_refine_ls_extinction_method     none
_refine_ls_goodness_of_fit_ref   2.093
_refine_ls_hydrogen_treatment    constr
_refine_ls_matrix_type           full
_refine_ls_number_parameters     148
_refine_ls_number_reflns         886
_refine_ls_number_restraints     150
_refine_ls_R_factor_all          0.1373
_refine_ls_R_factor_gt           0.1249
_refine_ls_restrained_S_all      1.951
_refine_ls_shift/su_max          0.001
_refine_ls_shift/su_mean         0.000
_refine_ls_structure_factor_coef Fsqd
_refine_ls_weighting_details     
'w=1/[\s^2^(Fo^2^)+(0.2000P)^2^] where P=(Fo^2^+2Fc^2^)/3'
_refine_ls_weighting_scheme      calc
_refine_ls_wR_factor_gt          0.4046
_refine_ls_wR_factor_ref         0.4224
_refine_special_details          
;
The structure was solved by importing a reference model that was collected
inside the DAC at a lower pressure point. All non hydrogen atoms were 
refined using anisotropic displacement parameters. All hydrogen atoms were 
generated in calculated positions and refined using a riding model. A global 
rigid bond restraint was applied to the model. DFIX and SADI restaints were 
applied to select C-C and C-N bonds of the imidazole ring to maintain sensible 
bond lengths, based on the reference model. The C-C distances within the 
benzene ring were similarly restrained using DFIX and SADI commands. A DFIX 
restraint was applied to the C1-C2 distance to maintain sensible values. The 
C-O distances were restrained to similarity using a SADI command. Due to the 
limited resolution and completeness of the high pressure dataset, disorder 
of the organic linker was not modelled in order to preserve the 
data-to-parameter ratio as much as possible, allowing the refinement of 
anisotropic displacement parameters for all non-hydrogen atoms.
;
_olex2_refinement_description    
;
1. Fixed Uiso
 At 1.2 times of:
  All C(H) groups, All C(H,H) groups
2. Restrained distances
 C5-C4 = C4-C3 = C3-C2 = C2-C7 = C7-C6 = C6-C5
 1.39 with sigma of 0.01
 C9-C10
 1.33 with sigma of 0.01
 N1-C9 = N2-C10
 1.37 with sigma of 0.01
 C2-C1
 1.5 with sigma of 0.01
 N1-C5
 1.44 with sigma of 0.01
 C5-C3 \\sim C4-C2 \\sim C3-C7 \\sim C2-C6 \\sim C7-C5 \\sim C6-C4
 with sigma of 0.02
 N1-C8 \\sim N2-C8
 with sigma of 0.02
 O2-C1 \\sim O1-C1
 with sigma of 0.02
3. Rigid body (RIGU) restrains
 All non-hydrogen atoms
 with sigma for 1-2 distances of 0.004 and sigma for 1-3 distances of 0.004
4.a Secondary CH2 refined with riding coordinates:
 C11(H11A,H11B)
4.b Aromatic/amide H refined with riding coordinates:
 C3(H3), C4(H4), C6(H6), C7(H7), C8(H8), C9(H9), C10(H10)
;
_atom_sites_solution_hydrogens   geom
_atom_sites_solution_primary     other
_atom_sites_solution_secondary   difmap
loop_
_atom_site_label
_atom_site_type_symbol
_atom_site_fract_x
_atom_site_fract_y
_atom_site_fract_z
_atom_site_U_iso_or_equiv
_atom_site_adp_type
_atom_site_occupancy
_atom_site_site_symmetry_order
_atom_site_calc_flag
_atom_site_refinement_flags_posn
_atom_site_refinement_flags_adp
_atom_site_refinement_flags_occupancy
_atom_site_disorder_assembly
_atom_site_disorder_group
Cu1 Cu 0.9465(2) 0.4233(2) 1.000000 0.0576(19) Uani 1 2 d S T P . .
Cl1 Cl 0.9106(4) 0.2712(5) 1.000000 0.058(2) Uani 1 2 d S T P . .
Cl2 Cl 0.500000 0.500000 0.7486(4) 0.068(3) Uani 1 4 d S T P . .
O1 O 0.8697(8) 0.4726(10) 0.9265(5) 0.072(4) Uani 1 1 d D . . . .
O2 O 0.9665(8) 0.5893(9) 0.9203(5) 0.071(4) Uani 1 1 d D . . . .
N1 N 0.7063(8) 0.6752(9) 0.6576(5) 0.061(4) Uani 1 1 d D . . . .
N2 N 0.6734(11) 0.7529(11) 0.5635(7) 0.077(5) Uani 1 1 d D . . . .
C1 C 0.8987(10) 0.5436(11) 0.8978(7) 0.062(5) Uani 1 1 d D . . . .
C2 C 0.8525(8) 0.5797(11) 0.8329(6) 0.059(4) Uani 1 1 d D . . . .
C3 C 0.7621(9) 0.5569(12) 0.8241(7) 0.071(5) Uani 1 1 d D . . . .
H3 H 0.733289 0.520025 0.857204 0.085 Uiso 1 1 calc R U . . .
C4 C 0.7156(9) 0.5899(12) 0.7654(7) 0.080(6) Uani 1 1 d D . . . .
H4 H 0.655469 0.574305 0.758486 0.096 Uiso 1 1 calc R U . . .
C5 C 0.7582(9) 0.6459(10) 0.7170(6) 0.057(4) Uani 1 1 d D . . . .
C6 C 0.8497(9) 0.6637(13) 0.7229(7) 0.074(6) Uani 1 1 d D . . . .
H6 H 0.879564 0.696676 0.687777 0.089 Uiso 1 1 calc R U . . .
C7 C 0.8961(9) 0.6312(11) 0.7828(6) 0.072(5) Uani 1 1 d D . . . .
H7 H 0.956902 0.644569 0.788642 0.087 Uiso 1 1 calc R U . . .
C8 C 0.7409(13) 0.7320(11) 0.6079(7) 0.063(4) Uani 1 1 d D . . . .
H8 H 0.800109 0.752459 0.605147 0.075 Uiso 1 1 calc R U . . .
C9 C 0.6166(10) 0.6575(14) 0.6463(7) 0.089(6) Uani 1 1 d D . . . .
H9 H 0.578093 0.620680 0.672505 0.107 Uiso 1 1 calc R U . . .
C10 C 0.5986(12) 0.7071(14) 0.5877(8) 0.090(6) Uani 1 1 d D . . . .
H10 H 0.542254 0.710018 0.565970 0.107 Uiso 1 1 calc R U . . .
C11 C 0.688(2) 0.8053(18) 0.500000 0.090(8) Uani 1 2 d S T P . .
H11A H 0.647525 0.856631 0.500000 0.108 Uiso 1 2 calc R U P . .
H11B H 0.749362 0.828085 0.499999 0.108 Uiso 1 2 calc R U P . .

loop_
_atom_site_aniso_label
_atom_site_aniso_U_11
_atom_site_aniso_U_22
_atom_site_aniso_U_33
_atom_site_aniso_U_23
_atom_site_aniso_U_13
_atom_site_aniso_U_12
Cu1 0.062(3) 0.076(3) 0.035(2) 0.000 0.000 0.0062(19)
Cl1 0.054(4) 0.081(5) 0.041(3) 0.000 0.000 -0.013(4)
Cl2 0.070(4) 0.070(4) 0.065(5) 0.000 0.000 0.000
O1 0.059(8) 0.118(10) 0.039(6) 0.013(6) -0.018(5) -0.004(8)
O2 0.088(9) 0.079(9) 0.045(6) -0.010(6) -0.016(6) 0.006(8)
N1 0.072(8) 0.074(10) 0.036(6) -0.009(5) -0.004(6) 0.029(8)
N2 0.092(10) 0.098(13) 0.040(7) 0.000(6) -0.004(7) 0.048(10)
C1 0.056(10) 0.097(12) 0.033(9) -0.009(7) 0.001(6) 0.012(8)
C2 0.056(9) 0.080(12) 0.039(8) -0.010(6) -0.004(6) 0.018(9)
C3 0.066(10) 0.079(13) 0.067(10) 0.013(9) -0.018(8) 0.009(10)
C4 0.073(11) 0.108(16) 0.059(10) 0.007(8) -0.025(8) -0.013(11)
C5 0.075(8) 0.068(11) 0.027(7) -0.018(6) -0.008(6) 0.018(9)
C6 0.071(9) 0.117(17) 0.034(8) -0.005(8) 0.000(7) 0.010(11)
C7 0.077(10) 0.109(14) 0.031(8) -0.008(7) 0.005(7) 0.021(11)
C8 0.083(10) 0.069(12) 0.036(8) -0.015(6) -0.006(7) 0.029(9)
C9 0.073(10) 0.150(18) 0.044(8) 0.011(9) -0.016(8) 0.014(12)
C10 0.084(11) 0.128(18) 0.057(9) -0.002(9) -0.009(9) 0.039(12)
C11 0.14(3) 0.082(18) 0.048(11) 0.000 0.000 0.066(16)

_geom_special_details            
;
 All esds (except the esd in the dihedral angle between two l.s. planes)
 are estimated using the full covariance matrix.  The cell esds are taken
 into account individually in the estimation of esds in distances, angles
 and torsion angles; correlations between esds in cell parameters are only
 used when they are defined by crystal symmetry.  An approximate (isotropic)
 treatment of cell esds is used for estimating esds involving l.s. planes.
;
loop_
_geom_bond_atom_site_label_1
_geom_bond_atom_site_label_2
_geom_bond_distance
_geom_bond_site_symmetry_2
_geom_bond_publ_flag
Cu1 Cu1 2.774(6) 9_767 ?
Cu1 Cl1 2.318(8) . ?
Cu1 O1 1.928(11) . ?
Cu1 O1 1.928(11) 10_557 ?
Cu1 O2 1.978(11) 9_767 ?
Cu1 O2 1.978(11) 2_765 ?
O1 C1 1.259(13) . ?
O2 C1 1.284(14) . ?
N1 C5 1.418(9) . ?
N1 C8 1.356(17) . ?
N1 C9 1.372(10) . ?
N2 C8 1.337(17) . ?
N2 C10 1.377(10) . ?
N2 C11 1.44(2) . ?
C1 C2 1.491(10) . ?
C2 C3 1.393(9) . ?
C2 C7 1.371(9) . ?
C3 H3 0.9300 . ?
C3 C4 1.385(9) . ?
C4 H4 0.9300 . ?
C4 C5 1.380(9) . ?
C5 C6 1.388(9) . ?
C6 H6 0.9300 . ?
C6 C7 1.399(9) . ?
C7 H7 0.9300 . ?
C8 H8 0.9300 . ?
C9 H9 0.9300 . ?
C9 C10 1.346(10) . ?
C10 H10 0.9300 . ?
C11 H11A 0.9700 . ?
C11 H11B 0.9700 . ?

loop_
_geom_angle_atom_site_label_1
_geom_angle_atom_site_label_2
_geom_angle_atom_site_label_3
_geom_angle
_geom_angle_site_symmetry_1
_geom_angle_site_symmetry_3
_geom_angle_publ_flag
Cl1 Cu1 Cu1 158.4(2) . 9_767 ?
O1 Cu1 Cu1 91.6(4) . 9_767 ?
O1 Cu1 Cu1 91.6(4) 10_557 9_767 ?
O1 Cu1 Cl1 103.5(4) . . ?
O1 Cu1 Cl1 103.5(4) 10_557 . ?
O1 Cu1 O1 90.8(7) . 10_557 ?
O1 Cu1 O2 83.5(5) 10_557 9_767 ?
O1 Cu1 O2 163.1(6) 10_557 2_765 ?
O1 Cu1 O2 163.1(6) . 9_767 ?
O1 Cu1 O2 83.5(5) . 2_765 ?
O2 Cu1 Cu1 72.8(4) 2_765 9_767 ?
O2 Cu1 Cu1 72.8(4) 9_767 9_767 ?
O2 Cu1 Cl1 93.3(4) 9_767 . ?
O2 Cu1 Cl1 93.3(4) 2_765 . ?
O2 Cu1 O2 97.6(7) 9_767 2_765 ?
C1 O1 Cu1 114.7(9) . . ?
C1 O2 Cu1 135.0(10) . 9_767 ?
C8 N1 C5 121.3(13) . . ?
C8 N1 C9 112.4(12) . . ?
C9 N1 C5 126.1(12) . . ?
C8 N2 C10 106.7(14) . . ?
C8 N2 C11 122(2) . . ?
C10 N2 C11 131.3(18) . . ?
O1 C1 O2 124.8(12) . . ?
O1 C1 C2 119.3(12) . . ?
O2 C1 C2 115.9(12) . . ?
C3 C2 C1 116.9(10) . . ?
C7 C2 C1 122.5(10) . . ?
C7 C2 C3 120.6(8) . . ?
C2 C3 H3 120.4 . . ?
C4 C3 C2 119.2(8) . . ?
C4 C3 H3 120.4 . . ?
C3 C4 H4 119.9 . . ?
C5 C4 C3 120.1(9) . . ?
C5 C4 H4 119.9 . . ?
C4 C5 N1 116.5(11) . . ?
C4 C5 C6 120.8(8) . . ?
C6 C5 N1 122.4(11) . . ?
C5 C6 H6 120.7 . . ?
C5 C6 C7 118.6(8) . . ?
C7 C6 H6 120.7 . . ?
C2 C7 C6 120.4(9) . . ?
C2 C7 H7 119.8 . . ?
C6 C7 H7 119.8 . . ?
N1 C8 H8 126.8 . . ?
N2 C8 N1 106.5(16) . . ?
N2 C8 H8 126.8 . . ?
N1 C9 H9 128.8 . . ?
C10 C9 N1 102.3(13) . . ?
C10 C9 H9 128.8 . . ?
N2 C10 H10 124.0 . . ?
C9 C10 N2 112.1(15) . . ?
C9 C10 H10 124.0 . . ?
N2 C11 N2 112(2) 10_556 . ?
N2 C11 H11A 109.3 . . ?
N2 C11 H11A 109.3 10_556 . ?
N2 C11 H11B 109.3 10_556 . ?
N2 C11 H11B 109.3 . . ?
H11A C11 H11B 108.0 . . ?

loop_
_geom_torsion_atom_site_label_1
_geom_torsion_atom_site_label_2
_geom_torsion_atom_site_label_3
_geom_torsion_atom_site_label_4
_geom_torsion
_geom_torsion_site_symmetry_1
_geom_torsion_site_symmetry_2
_geom_torsion_site_symmetry_3
_geom_torsion_site_symmetry_4
_geom_torsion_publ_flag
Cu1 O1 C1 O2 -10(2) . . . . ?
Cu1 O1 C1 C2 170.6(11) . . . . ?
Cu1 O2 C1 O1 1(3) 9_767 . . . ?
Cu1 O2 C1 C2 -179.3(10) 9_767 . . . ?
O1 C1 C2 C3 25(2) . . . . ?
O1 C1 C2 C7 -153.2(17) . . . . ?
O2 C1 C2 C3 -154.4(17) . . . . ?
O2 C1 C2 C7 27(2) . . . . ?
N1 C5 C6 C7 -179.1(13) . . . . ?
N1 C9 C10 N2 0(2) . . . . ?
C1 C2 C3 C4 178.9(15) . . . . ?
C1 C2 C7 C6 -179.8(16) . . . . ?
C2 C3 C4 C5 -1(3) . . . . ?
C3 C2 C7 C6 2(3) . . . . ?
C3 C4 C5 N1 178.8(15) . . . . ?
C3 C4 C5 C6 6(3) . . . . ?
C4 C5 C6 C7 -6(3) . . . . ?
C5 N1 C8 N2 -174.3(13) . . . . ?
C5 N1 C9 C10 174.1(13) . . . . ?
C5 C6 C7 C2 3(3) . . . . ?
C7 C2 C3 C4 -3(3) . . . . ?
C8 N1 C5 C4 178.4(15) . . . . ?
C8 N1 C5 C6 -8(2) . . . . ?
C8 N1 C9 C10 0(2) . . . . ?
C8 N2 C10 C9 0(2) . . . . ?
C8 N2 C11 N2 113(2) . . . 10_556 ?
C9 N1 C5 C4 4(3) . . . . ?
C9 N1 C5 C6 177.4(19) . . . . ?
C9 N1 C8 N2 0.6(19) . . . . ?
C10 N2 C8 N1 -0.4(19) . . . . ?
C10 N2 C11 N2 -59(3) . . . 10_556 ?
C11 N2 C8 N1 -173.9(15) . . . . ?
C11 N2 C10 C9 172.7(18) . . . . ?

_shelx_res_file                  
;
TITL 2024NCS0744_04 in I4/m
    2024ncs0744_04.res
    created by SHELXL-2018/3 at 17:43:18 on 17-Dec-2024
REM I4/m (#87 with fixed user cell (not necessary: std = user cell)
CELL 0.71073 14.836953 14.836953 18.67031 90 90 90
ZERR 4 0.000468 0.000468 0.000569 0 0 0
LATT 2
SYMM -X,-Y,+Z
SYMM -Y,+X,+Z
SYMM +Y,-X,+Z
SFAC C H Cl Cu N O
UNIT 168 128 12 8 32 32
RIGU
DFIX 1.39 0.01 C5 C4 C4 C3 C3 C2 C2 C7 C7 C6 C6 C5
SADI C5 C3 C4 C2 C3 C7 C2 C6 C7 C5 C6 C4
DFIX 1.33 0.01 C9 C10
DFIX 1.37 0.01 N1 C9 N2 C10
SADI N1 C8 N2 C8
DFIX 1.5 0.01 C2 C1
SADI O2 C1 O1 C1
DFIX 1.44 0.01 N1 C5

L.S. 4 0 0
PLAN  5
SIZE 0.062 0.064 0.201
TEMP 20(2)
CONF
BOND
list 4
MORE -1
BOND $H
fmap 2 53
acta
OMIT 0 0 2
OMIT 3 6 5
REM <olex2.extras>
REM <HklSrc "%.\\2024NCS0744_04.hkl">
REM </olex2.extras>

WGHT    0.200000
FVAR       0.17239
CU1   4    0.946545    0.423310    1.000000    10.50000    0.06157    0.07575 =
         0.03541    0.00000    0.00000    0.00620
CL1   3    0.910621    0.271247    1.000000    10.50000    0.05410    0.08066 =
         0.04051    0.00000    0.00000   -0.01347
CL2   3    0.500000    0.500000    0.748588    10.25000    0.06980    0.06980 =
         0.06495    0.00000    0.00000    0.00000
O1    6    0.869702    0.472564    0.926498    11.00000    0.05892    0.11807 =
         0.03858    0.01283   -0.01775   -0.00374
O2    6    0.966504    0.589339    0.920298    11.00000    0.08832    0.07871 =
         0.04537   -0.00966   -0.01573    0.00561
N1    5    0.706259    0.675159    0.657621    11.00000    0.07234    0.07363 =
         0.03583   -0.00861   -0.00365    0.02882
N2    5    0.673377    0.752931    0.563537    11.00000    0.09186    0.09843 =
         0.04014   -0.00009   -0.00426    0.04803
C1    1    0.898694    0.543625    0.897785    11.00000    0.05585    0.09685 =
         0.03331   -0.00884    0.00095    0.01161
C2    1    0.852453    0.579678    0.832922    11.00000    0.05636    0.08001 =
         0.03925   -0.01014   -0.00423    0.01803
C3    1    0.762070    0.556930    0.824068    11.00000    0.06629    0.07873 =
         0.06663    0.01310   -0.01751    0.00923
AFIX  43
H3    2    0.733289    0.520025    0.857204    11.00000   -1.20000
AFIX   0
C4    1    0.715561    0.589903    0.765352    11.00000    0.07305    0.10835 =
         0.05855    0.00691   -0.02518   -0.01342
AFIX  43
H4    2    0.655469    0.574305    0.758486    11.00000   -1.20000
AFIX   0
C5    1    0.758202    0.645873    0.716990    11.00000    0.07458    0.06840 =
         0.02728   -0.01842   -0.00757    0.01770
C6    1    0.849703    0.663748    0.722896    11.00000    0.07091    0.11738 =
         0.03399   -0.00533    0.00041    0.00991
AFIX  43
H6    2    0.879564    0.696676    0.687777    11.00000   -1.20000
AFIX   0
C7    1    0.896109    0.631188    0.782801    11.00000    0.07729    0.10854 =
         0.03056   -0.00804    0.00522    0.02096
AFIX  43
H7    2    0.956902    0.644569    0.788642    11.00000   -1.20000
AFIX   0
C8    1    0.740950    0.732029    0.607873    11.00000    0.08315    0.06905 =
         0.03577   -0.01464   -0.00567    0.02943
AFIX  43
H8    2    0.800109    0.752459    0.605147    11.00000   -1.20000
AFIX   0
C9    1    0.616621    0.657524    0.646305    11.00000    0.07335    0.14996 =
         0.04352    0.01102   -0.01643    0.01406
AFIX  43
H9    2    0.578093    0.620680    0.672505    11.00000   -1.20000
AFIX   0
C10   1    0.598602    0.707079    0.587664    11.00000    0.08401    0.12772 =
         0.05692   -0.00195   -0.00916    0.03915
AFIX  43
H10   2    0.542254    0.710018    0.565970    11.00000   -1.20000
AFIX   0
C11   1    0.688068    0.805343    0.500000    10.50000    0.13986    0.08222 =
         0.04837    0.00000    0.00000    0.06595
AFIX  23
H11A  2    0.647525    0.856631    0.500000    10.50000   -1.20000
H11B  2    0.749362    0.828085    0.499999    10.50000   -1.20000
AFIX   0
HKLF 4


REM  2024NCS0744_04 in I4/m
REM wR2 = 0.4224, GooF = S = 2.093, Restrained GooF = 1.951 for all data
REM R1 = 0.1249 for 724 Fo > 4sig(Fo) and 0.1373 for all 886 data
REM 148 parameters refined using 150 restraints

END

WGHT      0.2000      0.0000

REM Highest difference peak  1.831,  deepest hole -0.713,  1-sigma level  0.222
Q1    1   0.5000  0.5000  0.5000  10.12500  0.05    1.83
Q2    1   0.8310  0.9765  0.5000  10.50000  0.05    1.65
Q3    1   0.9325  0.4390  1.0000  10.50000  0.05    1.18
Q4    1   0.9041  0.8614  0.6007  11.00000  0.05    1.16
Q5    1   0.5000  0.5000  0.5707  10.25000  0.05    1.15
;
_shelx_res_checksum              56571
loop_
_axis.id
_axis.system
_axis.type
_axis.equipment
_axis.parity
_axis.depends_on
_axis.zero
_axis.vector[1]
_axis.vector[2]
_axis.vector[3]
source abstract . source . . . 0.99999981 0.00000000 -0.00060842
omega abstract rotation goniometer -1 . -0.21212000 0.00000000 0.00000000
1.00000000
kappa abstract rotation goniometer -1 omega 0.71076000 -0.76528844 0.00000000
0.64368750
phi abstract rotation goniometer -1 kappa . -0.00001047 0.00000000 1.00000000
theta abstract rotation goniometer -1 . 0.00250000 0.00000000 0.00000000
1.00000000
matrixX abstract general general . phi . 1.00000000 0.00000000 0.00000000
matrixY abstract general general . phi . 0.00000000 1.00000000 0.00000000
matrixZ abstract general general . phi . 0.00000000 0.00000000 1.00000000
dacX abstract translation general . phi . 0.00000000 1.00000000 0.00000000
dacY abstract translation general . phi . -1.00000000 0.00000000 0.00000000
dacZ abstract translation general . phi . 0.00000000 0.00000000 1.00000000

_olex2_exptl_crystal_mounting_method 
;
The crystal was loaded into a diamond anvil cell alongside a ruby sphere, using
Daphne-7575 as the pressure transmitting medium. The collection was conducted 
at 293 K at 2.87 GPa.
;
_olex2_submission_special_instructions 'No special instructions were received'
_oxdiff_exptl_absorpt_empirical_details 
;
Empirical correction (ABSPACK) includes:
- Absorption correction using spherical harmonics
- Frame scaling
;
_oxdiff_exptl_absorpt_empirical_full_max 1.578
_oxdiff_exptl_absorpt_empirical_full_min 0.746
####################################################################### 
# 
# This file contains crystal structure data downloaded from the 
# Cambridge Structural Database (CSD) hosted by the Cambridge 
# Crystallographic Data Centre (CCDC).
# 
# Full information about CCDC data access policies and citation 
# guidelines are available at http://www.ccdc.cam.ac.uk/access/V1 
# 
# Audit and citation data items may have been added by the CCDC. 
# Please retain this information to preserve the provenance of 
# this file and to allow appropriate attribution of the data. 
# 
#######################################################################

data_UoB_200_300K
_database_code_depnum_ccdc_archive 'CCDC 2491687'
loop_
_audit_author_name
_audit_author_address
'Neil Champness'
;University of Birmingham
United Kingdom
;
_audit_update_record             
;
2025-09-26 deposited with the CCDC.	2026-07-08 downloaded from the CCDC.
;
_audit_creation_date             2025-05-08
_audit_creation_method           
;
Olex2 1.5
(compiled 2025.04.05 svn.rf049d14d for OlexSys, GUI svn.r7224)
;
_shelx_SHELXL_version_number     2019/3
_chemical_name_common            ?
_chemical_name_systematic        ?
_chemical_formula_moiety         'C42 H32 Cl2 Cu2 N8 O8, Cl, 6[H2O]'
_chemical_formula_sum            'C42 H44 Cl3 Cu2 N8 O14'
_chemical_formula_weight         1118.28
_chemical_melting_point          ?
_chemical_oxdiff_formula         'C11 H9 N2 O2 Cl2 Cu1 '
loop_
_atom_type_symbol
_atom_type_description
_atom_type_scat_dispersion_real
_atom_type_scat_dispersion_imag
_atom_type_scat_source
C C 0.0181 0.0091 'International Tables Vol C Tables 4.2.6.8 and 6.1.1.4'
H H 0.0000 0.0000 'International Tables Vol C Tables 4.2.6.8 and 6.1.1.4'
Cl Cl 0.3639 0.7018 'International Tables Vol C Tables 4.2.6.8 and 6.1.1.4'
Cu Cu -1.9646 0.5888 'International Tables Vol C Tables 4.2.6.8 and 6.1.1.4'
[truncated: 791,909 more chars]
